# Supplementary material for: Transcriptome Profiling Reveals the Antitumor Mechanism of Polysaccharide from Marine Algae Gracilariopsis lemaneiformis
Source: PLoS One. 2016 Jun 29;11(6):e0158279. doi: 10.1371/journal.pone.0158279 (PMC4927116; doi:10.1371/journal.pone.0158279)
Supplement: S1 Table — (XLSX) [file pone.0158279.s005.xlsx]

## Sheet: gene_exp
Table S1 Distribution of gene expression value
test_id	gene_id	gene	locus	sample_1	sample_2	status	value_1	value_2	log2(fold_change)	test_stat	p_value
LOC100507433	LOC100507433,ZNF540	LOC100507433,ZNF540	chr19:38039850-38105079	control	PGL treated	NOTEST	0.120693	1.86095e-05	-12.663	0	1
PTPN20A	PTPN20A	PTPN20A	chr10:48737041-48827924	control	PGL treated	NOTEST	0.067061	3.00035e-05	-11.1261	0	1
COMMD3-BMI1	COMMD3-BMI1	COMMD3-BMI1	chr10:22605311-22620414	control	PGL treated	OK	1.15709	0.00153708	-9.55609	-0.12343	0.22955
TRIM6-TRIM34	TRIM6-TRIM34	TRIM6-TRIM34	chr11:5617330-5706339	control	PGL treated	NOTEST	0.244406	0.000454675	-9.07023	0	1
FGF1	FGF1	FGF1	chr5:141971742-142077635	control	PGL treated	OK	1.11038	0.0219563	-5.66027	-1.42343	0.02945
ADAM32	ADAM32	ADAM32	chr8:38965049-39142436	control	PGL treated	OK	1.34375	0.0287503	-5.54654	-2.59229	0.24375
SPTBN5	SPTBN5	SPTBN5	chr15:42120282-42186275	control	PGL treated	OK	1.38325	0.0314857	-5.45722	-1.28678	0.19475
SLCO1B1	SLCO1B1	SLCO1B1	chr12:21284127-21392730	control	PGL treated	OK	1.12878	0.0280824	-5.32895	-2.48461	0.24355
SLC5A2	SLC5A2	SLC5A2	chr16:31494438-31519706	control	PGL treated	OK	2.6218	0.0701186	-5.22462	-0.311861	0.44015
SLCO1B7	SLCO1B7	SLCO1B7	chr12:21168629-21243040	control	PGL treated	OK	6.19296	0.168792	-5.19731	-3.58942	0.07615
IL1RL1	IL1RL1	IL1RL1	chr2:102927961-102968497	control	PGL treated	OK	1.41323	0.0391239	-5.17481	-2.13335	0.1964
N4BP2L1	N4BP2L1	N4BP2L1	chr13:32974859-33002315	control	PGL treated	OK	0.858596	0.0255502	-5.07057	-2.40095	0.21805
TXNIP	TXNIP	TXNIP	chr1:145438461-145442628	control	PGL treated	OK	12.5252	0.372939	-5.06975	-4.11559	0.0127
MMP25	MMP25	MMP25	chr16:3096681-3110724	control	PGL treated	OK	12.5602	0.390095	-5.00889	-4.05635	0.0107
VIP	VIP	VIP	chr6:153071932-153080902	control	PGL treated	OK	1.66822	0.0525462	-4.98858	-2.37146	0.218
CCDC64B	CCDC64B	CCDC64B	chr16:3077867-3085542	control	PGL treated	OK	6.62461	0.225697	-4.87538	-3.48195	0.06265
REM2	REM2	REM2	chr14:23352431-23356889	control	PGL treated	OK	2.54021	0.0876601	-4.85688	-3.00771	0.1789
LY6G6C	LY6G6C	LY6G6C	chr6_ssto_hap7:3017241-3020328	control	PGL treated	OK	2.9049	0.107158	-4.76067	-2.13653	0.2535
SLCO1B3	SLCO1B3	SLCO1B3	chr12:20963637-21069843	control	PGL treated	OK	37.5247	1.42077	-4.7231	-4.55322	0.00085
NECAB1	NECAB1	NECAB1	chr8:91803920-91997485	control	PGL treated	NOTEST	0.384625	0.0146951	-4.71004	0	1
C4orf32	C4orf32	C4orf32	chr4:113066552-113110237	control	PGL treated	OK	14.9215	0.575233	-4.6971	-3.79325	0.01345
COL20A1	COL20A1	COL20A1	chr20:61924537-61962285	control	PGL treated	OK	2.83657	0.109681	-4.69276	-3.42848	0.03905
SLC6A13	SLC6A13	SLC6A13	chr12:329786-372039	control	PGL treated	OK	3.58728	0.143497	-4.6438	-2.84043	0.0381
HDAC9	HDAC9	HDAC9	chr7:18126571-19036992	control	PGL treated	OK	3.07156	0.123501	-4.63638	-3.17382	0.0174
TSLP	TSLP	TSLP	chr5:110405777-110413722	control	PGL treated	NOTEST	0.491569	0.0199823	-4.6206	0	1
HOXD3	HOXD3	HOXD3	chr2:177028804-177037826	control	PGL treated	OK	0.841508	0.0346242	-4.60313	-2.06615	0.2553
RASGRP3	RASGRP3	RASGRP3	chr2:33661415-33789798	control	PGL treated	OK	1.24342	0.052662	-4.56141	-2.80603	0.05995
NLRP9	NLRP9	NLRP9	chr19:56219797-56249768	control	PGL treated	NOTEST	0.516804	0.0221147	-4.54654	0	1
SAMD14	SAMD14	SAMD14	chr17:48190034-48207167	control	PGL treated	OK	3.07283	0.13149	-4.54654	-2.95479	0.11835
NLRC4	NLRC4	NLRC4	chr2:32449517-32490812	control	PGL treated	OK	1.09326	0.0477314	-4.51756	-2.41357	0.09055
CREB5	CREB5	CREB5	chr7:28338939-28865511	control	PGL treated	OK	5.87528	0.258749	-4.50503	-4.03962	0.00445
KRTAP5-1	KRTAP5-1	KRTAP5-1	chr11:1490684-1785501	control	PGL treated	OK	4.41063	0.196604	-4.48762	-0.137301	0.36625
GPD1	GPD1	GPD1	chr12:50497800-50505095	control	PGL treated	OK	3.01977	0.135735	-4.47558	-3.216	0.06315
TNC	TNC	TNC	chr9:117781853-117880536	control	PGL treated	OK	8.01105	0.362845	-4.46457	-4.08653	0.00075
SCT	SCT	SCT	chr11:626312-627173	control	PGL treated	OK	5.03244	0.234069	-4.42625	-1.99112	0.2567
LOC338651	LOC338651	LOC338651	chr11:1490684-1785501	control	PGL treated	OK	0.756695	0.0351969	-4.42619	-0.0957059	0.3599
ARRDC4	ARRDC4	ARRDC4	chr15:98503932-98517068	control	PGL treated	OK	19.4303	0.920075	-4.40042	-4.05853	0.00125
TMEM25	TMEM25	TMEM25	chr11:118401802-118436791	control	PGL treated	OK	0.797063	0.0385383	-4.37033	-0.316777	0.1621
CXorf57	CXorf57	CXorf57	chrX:105855159-105922673	control	PGL treated	NOTEST	0.437575	0.0212754	-4.36227	0	1
GOLGA6C	GOLGA6C	GOLGA6C	chr15:75550898-75565796	control	PGL treated	NOTEST	0.576496	0.0280329	-4.36212	0	1
LOC729987	LOC729987	LOC729987	chr1:98676266-98738214	control	PGL treated	OK	2.10558	0.105586	-4.31772	-2.79518	0.1182
HSD17B3	HSD17B3	HSD17B3	chr9:98997588-99064434	control	PGL treated	OK	1.53122	0.078003	-4.295	-1.93503	0.262
CCND2	CCND2	CCND2	chr12:4382901-4414522	control	PGL treated	OK	0.869276	0.0459226	-4.24254	-2.93504	0.0773
C1orf101	C1orf101	C1orf101	chr1:244624672-244803662	control	PGL treated	NOTEST	0.478793	0.0255848	-4.22604	0	1
FAM19A2	FAM19A2	FAM19A2	chr12:62102028-62586620	control	PGL treated	NOTEST	0.344885	0.0184475	-4.22462	0	1
SLC16A8	SLC16A8	SLC16A8	chr22:38474143-38479170	control	PGL treated	OK	1.603	0.085743	-4.22462	-2.58658	0.1791
SPDYA	SPDYA	SPDYA	chr2:29033699-29093175	control	PGL treated	OK	1.3354	0.0722513	-4.20811	-0.398889	0.28395
IDI2-AS1	IDI2-AS1	IDI2-AS1	chr10:1064846-1095061	control	PGL treated	OK	3.93408	0.213908	-4.20096	-0.45227	0.1658
SLC10A5	SLC10A5	SLC10A5	chr8:82605890-82607207	control	PGL treated	OK	2.37608	0.130353	-4.18809	-2.5623	0.1792
PPP1R1C	PPP1R1C	PPP1R1C	chr2:182850550-182982419	control	PGL treated	OK	8.03701	0.447804	-4.16572	-2.99265	0.06465
FAM209A	FAM209A	FAM209A	chr20:55043646-55101208	control	PGL treated	OK	2.7185	0.153063	-4.15061	-0.151764	0.3551
C6orf25	C6orf25	C6orf25	chr6_ssto_hap7:3021937-3025302	control	PGL treated	OK	3.05403	0.175684	-4.11967	-2.73373	0.01675
RASEF	RASEF	RASEF	chr9:85597316-85678043	control	PGL treated	OK	6.89997	0.397462	-4.1177	-3.14605	0.02085
LRRC39	LRRC39	LRRC39	chr1:100598705-100643829	control	PGL treated	OK	1.55702	0.0898147	-4.11569	-0.745645	0.4306
C5orf46	C5orf46	C5orf46	chr5:147272270-147286101	control	PGL treated	OK	3.61205	0.214672	-4.07261	-1.82948	0.26225
RYR2	RYR2	RYR2	chr1:237205701-237997288	control	PGL treated	NOTEST	0.0755182	0.00448821	-4.07261	0	1
BEST3	BEST3	BEST3	chr12:70047388-70093196	control	PGL treated	OK	1.35116	0.08138	-4.05338	-2.54028	0.0954
DGCR10	DGCR10	DGCR10	chr22:19010136-19011063	control	PGL treated	OK	3.28281	0.200679	-4.03197	-2.45852	0.1799
PLAC8L1	PLAC8L1	PLAC8L1	chr5:145463875-145483946	control	PGL treated	OK	4.5559	0.278503	-4.03197	-2.45852	0.1799
RHCE	RHCE	RHCE	chr1:25664788-25747363	control	PGL treated	OK	1.19944	0.0753822	-3.99199	-0.205921	0.3719
GMCL1P1	GMCL1P1	GMCL1P1	chr5:177611510-177614433	control	PGL treated	NOTEST	0.423939	0.0266777	-3.99015	0	1
TMEM190	TMEM190	TMEM190	chr19:55888203-55889612	control	PGL treated	OK	2.96399	0.186519	-3.99015	-1.79288	0.2635
SAMD9	SAMD9	SAMD9	chr7:92728825-92747336	control	PGL treated	OK	1.98814	0.132881	-3.90321	-2.96867	0.02695
LRRC43	LRRC43	LRRC43	chr12:122652265-122688018	control	PGL treated	NOTEST	0.634446	0.0424139	-3.90289	0	1
LDHAL6B	LDHAL6B	LDHAL6B	chr15:59428167-59665071	control	PGL treated	NOTEST	0.692354	0.0462916	-3.90269	0	1
LINC00304	LINC00304	LINC00304	chr16:89225627-89230083	control	PGL treated	OK	2.66037	0.177876	-3.90269	-2.79143	0.067
MUTED	MUTED	MUTED	chr6:7727010-8102828	control	PGL treated	OK	3.53703	0.236494	-3.90266	-0.316464	0.1217
ESPNL	ESPNL	ESPNL	chr2:239008950-239041928	control	PGL treated	OK	0.711496	0.0485836	-3.87231	-2.48552	0.1193
CEACAM16	CEACAM16	CEACAM16	chr19:45202420-45213986	control	PGL treated	OK	1.41266	0.097499	-3.85688	-2.21633	0.2001
FAM129C	FAM129C	FAM129C	chr19:17634109-17664648	control	PGL treated	NOTEST	0.515104	0.0359454	-3.84098	0	1
SATB1	SATB1	SATB1	chr3:18389132-18480265	control	PGL treated	NOTEST	0.190026	0.0135454	-3.81032	0	1
TPPP3	TPPP3	TPPP3	chr16:67423711-67427421	control	PGL treated	OK	2.43053	0.173335	-3.80964	-2.15571	0.12725
DMGDH	DMGDH	DMGDH	chr5:78293428-78365449	control	PGL treated	NOTEST	0.353274	0.025195	-3.80958	0	1
FAM212A	FAM212A	FAM212A	chr3:49840686-49842463	control	PGL treated	OK	1.21672	0.0867749	-3.80958	-1.71678	0.26935
SCARNA5	SCARNA5	SCARNA5	chr2:234160216-234204320	control	PGL treated	OK	12.6076	0.899153	-3.80958	-0.152682	0.38655
SLAMF7	SLAMF7	SLAMF7	chr1:160709076-160724601	control	PGL treated	OK	7.82266	0.561844	-3.79942	-2.87791	0.0284
LOC201651	LOC201651	LOC201651	chr3:151347319-151546276	control	PGL treated	OK	37.561	2.7412	-3.77636	-1.96847	0.1597
GNMT	GNMT	GNMT	chr6:42928499-42946981	control	PGL treated	OK	2.27609	0.167925	-3.76067	-0.389731	0.4703
FAM133B	FAM133B	FAM133B	chr7:92190071-92219706	control	PGL treated	OK	8.54852	0.633998	-3.75312	-1.59521	0.12195
CLDN9	CLDN9	CLDN9	chr16:3062456-3064506	control	PGL treated	OK	3.15892	0.235769	-3.74399	-2.73956	0.04745
RXFP4	RXFP4	RXFP4	chr1:155911479-155912625	control	PGL treated	OK	3.0954	0.231028	-3.74399	-2.39647	0.1202
HOOK1	HOOK1	HOOK1	chr1:60280532-60342050	control	PGL treated	NOTEST	0.683674	0.051325	-3.73558	0	1
2015-12-01	2015-12-01	2015-12-01	chr9:117904096-118164923	control	PGL treated	OK	0.906724	0.0692853	-3.71004	-1.67298	0.27045
MPZL3	MPZL3	MPZL3	chr11:118100335-118123011	control	PGL treated	OK	4.87485	0.372501	-3.71004	-2.54004	0.0805
PGLYRP1	PGLYRP1	PGLYRP1	chr19:46522411-46526556	control	PGL treated	OK	1.26923	0.0969854	-3.71004	-1.67298	0.27045
ZNF404	ZNF404	ZNF404	chr19:44376514-44384288	control	PGL treated	NOTEST	0.579549	0.044285	-3.71004	0	1
BLOC1S1-RDH5	BLOC1S1-RDH5	BLOC1S1-RDH5	chr12:56109817-56118526	control	PGL treated	OK	2.95943	0.229204	-3.69062	-0.383551	0.47945
CDKL3	CDKL3	CDKL3	chr5:133634114-133702765	control	PGL treated	OK	4.62067	0.358179	-3.68935	-2.79573	0.07585
UNC5C	UNC5C	UNC5C	chr4:96083655-96470361	control	PGL treated	NOTEST	0.385484	0.0299915	-3.68405	0	1
CELF2	CELF2	CELF2	chr10:11047258-11378672	control	PGL treated	NOTEST	0.357134	0.0279401	-3.67605	0	1
ANKRD31	ANKRD31	ANKRD31	chr5:74364121-74532703	control	PGL treated	NOTEST	0.313906	0.0248748	-3.65757	0	1
KLRAP1	KLRAP1	KLRAP1	chr12:10741076-10752434	control	PGL treated	OK	0.913558	0.072393	-3.65757	-2.10287	0.2029
LOC644242	LOC644242	LOC644242	chr1:120140324-120141914	control	PGL treated	OK	1.32094	0.104675	-3.65757	-2.10287	0.2029
RGMA	RGMA	RGMA	chr15:93586635-93632443	control	PGL treated	OK	2.2347	0.177822	-3.65157	-2.64684	0.03705
CMYA5	CMYA5	CMYA5	chr5:78985658-79096049	control	PGL treated	NOTEST	0.491635	0.0400173	-3.61889	0	1
SCN3A	SCN3A	SCN3A	chr2:165944029-166060577	control	PGL treated	NOTEST	0.100456	0.00826205	-3.60392	0	1
TOX3	TOX3	TOX3	chr16:52471917-52581714	control	PGL treated	OK	1.81309	0.14915	-3.60362	-2.75998	0.09495
C2orf66	C2orf66	C2orf66	chr2:197669138-197675000	control	PGL treated	OK	0.859143	0.0706995	-3.60313	-2.07335	0.2069
DUOX2	DUOX2	DUOX2	chr15:45384851-45406359	control	PGL treated	NOTEST	0.143511	0.0118096	-3.60313	0	1
SLC25A18	SLC25A18	SLC25A18	chr22:18043182-18073647	control	PGL treated	OK	1.40438	0.115568	-3.60313	-2.2993	0.12065
SLC8A2	SLC8A2	SLC8A2	chr19:47931278-47975307	control	PGL treated	OK	2.69447	0.22173	-3.60313	-2.77018	0.03505
ACCN4	ACCN4	ACCN4	chr2:220378891-220403494	control	PGL treated	OK	1.61807	0.137368	-3.55816	-2.47398	0.06165
LRRC66	LRRC66	LRRC66	chr4:52859865-52883786	control	PGL treated	OK	1.90939	0.162481	-3.55476	-2.63959	0.0455
C1orf133	C1orf133	C1orf133	chr1:210404803-210416440	control	PGL treated	OK	18.547	1.58242	-3.55098	-1.99669	0.05335
FAM135A	FAM135A	FAM135A	chr6:71123106-71270877	control	PGL treated	OK	10.6972	0.913924	-3.54901	-3.3712	0.00595
CD163L1	CD163L1	CD163L1	chr12:7507556-7596749	control	PGL treated	OK	3.85638	0.331363	-3.54076	-2.68873	0.0334
ASPDH	ASPDH	ASPDH	chr19:51014856-51017947	control	PGL treated	OK	1.29278	0.112651	-3.52055	-1.48272	0.225
C12orf60	C12orf60	C12orf60	chr12:14956505-14976791	control	PGL treated	OK	3.60384	0.31472	-3.5174	-1.9498	0.15765
OSTCP1	OSTCP1	OSTCP1	chr6:159262157-159278664	control	PGL treated	OK	1.65728	0.147744	-3.48765	-2.01164	0.20855
PAPPA2	PAPPA2	PAPPA2	chr1:176432306-176811970	control	PGL treated	NOTEST	0.363449	0.0324009	-3.48765	0	1
SOX30	SOX30	SOX30	chr5:157052686-157079428	control	PGL treated	NOTEST	0.531633	0.047394	-3.48765	0	1
ST7-OT4	ST7-OT4	ST7-OT4	chr7:116592500-116870075	control	PGL treated	NOTEST	0.594809	0.0530262	-3.48765	0	1
TRAM1	TRAM1	TRAM1	chr8:71485452-71520694	control	PGL treated	OK	610.386	54.6216	-3.48218	-3.97389	0.00055
ARTN	ARTN	ARTN	chr1:44398991-44402912	control	PGL treated	OK	2.53216	0.227961	-3.47351	-2.35395	0.0458
MIR181A2HG	MIR181A2HG	MIR181A2HG	chr9:127284702-127533576	control	PGL treated	OK	36.949	3.33786	-3.46854	-2.27692	0.06045
GAD1	GAD1	GAD1	chr2:171673199-171717659	control	PGL treated	OK	1.4673	0.133094	-3.46265	-2.10527	0.069
UBE2W	UBE2W	UBE2W	chr8:74702839-74791110	control	PGL treated	OK	14.8734	1.36873	-3.44183	-3.00564	0.0136
KIRREL3	KIRREL3	KIRREL3	chr11:126293395-126870766	control	PGL treated	OK	1.97373	0.18271	-3.4333	-2.51552	0.03805
CATSPERG	CATSPERG	CATSPERG	chr19:38826442-38861589	control	PGL treated	OK	1.77216	0.164854	-3.42625	-2.59177	0.047
HSD3BP4	HSD3BP4	HSD3BP4	chr1:120106502-120115199	control	PGL treated	NOTEST	0.550856	0.051243	-3.42625	0	1
TNFAIP6	TNFAIP6	TNFAIP6	chr2:152214105-152236562	control	PGL treated	OK	2.55673	0.237838	-3.42625	-2.33088	0.0954
MIR100HG	MIR100HG	MIR100HG	chr11:121959810-122073770	control	PGL treated	OK	15.6201	1.46182	-3.41757	-3.1595	0.0055
ZNF654	ZNF654	ZNF654	chr3:88101099-88207115	control	PGL treated	OK	10.2284	0.96144	-3.41124	-0.935529	0.3525
PIBF1	PIBF1	PIBF1	chr13:73302041-73590591	control	PGL treated	OK	8.20467	0.772991	-3.40792	-1.14785	0.42665
KLHL4	KLHL4	KLHL4	chrX:86772714-86925050	control	PGL treated	OK	8.79403	0.835674	-3.39551	-2.82508	0.02115
LTN1	LTN1	LTN1	chr21:30300465-30365277	control	PGL treated	OK	11.6806	1.11414	-3.39011	-3.32085	0.00475
NAP1L2	NAP1L2	NAP1L2	chrX:72432136-72434710	control	PGL treated	OK	7.35277	0.703947	-3.38475	-2.56414	0.0375
RPL13AP20	RPL13AP20	RPL13AP20	chr12:13028410-13029070	control	PGL treated	OK	51.0138	4.9323	-3.37056	-2.98547	0.00585
SNX16	SNX16	SNX16	chr8:82711817-82754521	control	PGL treated	OK	4.2908	0.416839	-3.36368	-2.6701	0.05865
SPATC1	SPATC1	SPATC1	chr8:145086581-145102015	control	PGL treated	NOTEST	0.440821	0.0428666	-3.36227	0	1
ARGFXP2	ARGFXP2	ARGFXP2	chr17:30469472-30552746	control	PGL treated	OK	0.745914	0.0725421	-3.36212	-0.221352	0.41305
CTNND2	CTNND2	CTNND2	chr5:10971951-11904110	control	PGL treated	NOTEST	0.142554	0.0138637	-3.36212	0	1
FSIP2	FSIP2	FSIP2	chr2:186603354-186698016	control	PGL treated	NOTEST	0.107314	0.0104365	-3.36212	0	1
HK3	HK3	HK3	chr5:176237559-176326333	control	PGL treated	NOTEST	0.260425	0.025327	-3.36212	0	1
PYY	PYY	PYY	chr17:42030106-42081837	control	PGL treated	OK	0.879635	0.0855468	-3.36212	-1.51594	0.28085
SEBOX	SEBOX	SEBOX	chr17:26691289-26692265	control	PGL treated	OK	1.61826	0.15738	-3.36212	-1.51594	0.28085
TCF24	TCF24	TCF24	chr8:67858735-67874825	control	PGL treated	NOTEST	0.664172	0.0645924	-3.36212	0	1
ZNF382	ZNF382	ZNF382	chr19:37096220-37119499	control	PGL treated	NOTEST	0.285879	0.0278025	-3.36212	0	1
IFI27	IFI27	IFI27	chr14:94577078-94583033	control	PGL treated	OK	1.66524	0.163199	-3.35102	-1.28787	0.26645
CCDC73	CCDC73	CCDC73	chr11:32605312-32816187	control	PGL treated	OK	5.80011	0.570998	-3.34452	-0.747314	0.38245
MAP9	MAP9	MAP9	chr4:156263811-156298122	control	PGL treated	OK	7.41109	0.732776	-3.33824	-3.16207	0.0069
MAF	MAF	MAF	chr16:79627744-79634622	control	PGL treated	OK	6.5328	0.652964	-3.32263	-2.61321	0.0299
NPC1L1	NPC1L1	NPC1L1	chr7:44552134-44580914	control	PGL treated	NOTEST	0.598018	0.0599094	-3.31933	0	1
STRC	STRC	STRC	chr15:43891760-43910998	control	PGL treated	NOTEST	0.408534	0.0409726	-3.31772	0	1
TSPAN2	TSPAN2	TSPAN2	chr1:115590632-115632121	control	PGL treated	OK	1.44266	0.144687	-3.31772	-2.40677	0.0629
TOX	TOX	TOX	chr8:59717976-60031767	control	PGL treated	NOTEST	0.36259	0.036942	-3.295	0	1
KBTBD8	KBTBD8	KBTBD8	chr3:67048726-67061632	control	PGL treated	OK	0.938779	0.097189	-3.27192	-2.37007	0.0626
MIR137	MIR137	MIR137	chr1:98453555-98515249	control	PGL treated	OK	96.179	9.99412	-3.26657	-0.402229	0.40425
ABCE1	ABCE1	ABCE1	chr4:145915726-146050676	control	PGL treated	OK	51.4263	5.36304	-3.26138	-3.13942	0.00435
ARL5B	ARL5B	ARL5B	chr10:18948312-18966940	control	PGL treated	OK	39.3608	4.1143	-3.25804	-3.17898	0.0077
C2orf63	C2orf63	C2orf63	chr2:55399686-55462989	control	PGL treated	OK	3.77795	0.394974	-3.25778	-0.271745	0.16815
KIAA1033	KIAA1033	KIAA1033	chr12:105501491-105562906	control	PGL treated	OK	39.6389	4.15633	-3.25354	-3.42867	0.0011
TMEM27	TMEM27	TMEM27	chrX:15645440-15683154	control	PGL treated	OK	3.50392	0.369562	-3.24508	-2.39507	0.0569
GGN	GGN	GGN	chr19:38874991-38878668	control	PGL treated	OK	3.85975	0.409188	-3.23767	-2.52728	0.04895
MYO16	MYO16	MYO16	chr13:109248499-109860355	control	PGL treated	NOTEST	0.101653	0.0108736	-3.22476	0	1
DAAM2	DAAM2	DAAM2	chr6:39760158-39902290	control	PGL treated	NOTEST	0.113342	0.0121247	-3.22466	0	1
C19orf29-AS1	C19orf29-AS1	C19orf29-AS1	chr19:3607244-3626813	control	PGL treated	NOTEST	0.396764	0.042445	-3.22462	0	1
CFHR1	CFHR1	CFHR1	chr1:196788860-196801319	control	PGL treated	NOTEST	0.6204	0.0663691	-3.22462	0	1
FAM66A	FAM66A	FAM66A	chr8:12219527-12268510	control	PGL treated	OK	1.18768	0.127055	-3.22462	-1.43906	0.28315
KCNT2	KCNT2	KCNT2	chr1:196194912-196577499	control	PGL treated	NOTEST	0.594248	0.0635714	-3.22462	0	1
LHB	LHB	LHB	chr19:49519236-49520347	control	PGL treated	OK	4.25252	0.454926	-3.22462	-1.86186	0.2173
LIPG	LIPG	LIPG	chr18:47088426-47119278	control	PGL treated	NOTEST	0.172223	0.0184241	-3.22462	0	1
PXDNL	PXDNL	PXDNL	chr8:52232136-52722005	control	PGL treated	NOTEST	0.294608	0.0315165	-3.22462	0	1
RGS7	RGS7	RGS7	chr1:240938816-241520478	control	PGL treated	OK	0.909739	0.097322	-3.22462	-2.03904	0.1303
RLN2	RLN2	RLN2	chr9:5299867-5304580	control	PGL treated	OK	0.989992	0.105907	-3.22462	-1.26358	0.23855
SNORA63	SNORA63	SNORA63	chr3:186501360-186524484	control	PGL treated	OK	106.565	11.4001	-3.22462	-0.108719	0.39925
SNORA65	SNORA65	SNORA65	chr9:130209952-130213711	control	PGL treated	OK	103.47	11.069	-3.22462	-0.0422341	0.38585
SPACA4	SPACA4	SPACA4	chr19:49103856-49116694	control	PGL treated	OK	0.88298	0.0944593	-3.22462	-0.846616	0.3719
KRTAP5-2	KRTAP5-2	KRTAP5-2	chr11:1490684-1785501	control	PGL treated	OK	0.741922	0.0793721	-3.22456	-0.069007	0.4066
RAP1B	RAP1B	RAP1B	chr12:69004618-69054385	control	PGL treated	OK	101.582	10.9082	-3.21916	-3.19421	0.00445
BBS10	BBS10	BBS10	chr12:76738265-76742222	control	PGL treated	OK	9.79245	1.05187	-3.21871	-2.97015	0.00635
LOC375010	LOC375010	LOC375010	chr1:142697420-142713605	control	PGL treated	OK	117.871	12.6708	-3.21763	-3.11785	0.01015
RLF	RLF	RLF	chr1:40627040-40706593	control	PGL treated	OK	8.32125	0.899788	-3.20914	-3.05412	0.00705
PSMD12	PSMD12	PSMD12	chr17:65336618-65362721	control	PGL treated	OK	107.175	11.6117	-3.20632	-3.30506	0.00185
TAF13	TAF13	TAF13	chr1:109606997-109618624	control	PGL treated	OK	68.1877	7.39184	-3.20551	-2.88554	0.00755
DNAJB9	DNAJB9	DNAJB9	chr7:108210188-108215294	control	PGL treated	OK	36.8952	4.00912	-3.20207	-3.12436	0.00765
PP2D1	PP2D1	PP2D1	chr3:19988571-20053765	control	PGL treated	OK	3.19149	0.347661	-3.19848	-0.40985	0.25835
HECTD2	HECTD2	HECTD2	chr10:93066718-93371217	control	PGL treated	OK	9.07557	0.989024	-3.19791	-2.44027	0.00765
LOC100652770	LOC100652770	LOC100652770	chr18:29078026-29136874	control	PGL treated	OK	3.31043	0.366355	-3.17571	-0.366289	0.3768
ZNF670	ZNF670	ZNF670	chr1:247108848-247242115	control	PGL treated	OK	2.6941	0.298798	-3.17256	-1.97554	0.0601
STARD13	STARD13	STARD13	chr13:33677271-34250932	control	PGL treated	OK	19.2012	2.12966	-3.17251	-2.96693	0.00695
USP53	USP53	USP53	chr4:120133781-120216673	control	PGL treated	OK	10.5031	1.169	-3.16747	-3.00911	0.0087
SELPLG	SELPLG	SELPLG	chr12:109015679-109027670	control	PGL treated	OK	6.61723	0.737664	-3.16519	-2.68826	0.0117
HSPA4L	HSPA4L	HSPA4L	chr4:128703452-128754526	control	PGL treated	OK	16.8959	1.89266	-3.15819	-3.01126	0.0089
ARHGAP28	ARHGAP28	ARHGAP28	chr18:6834431-6915712	control	PGL treated	OK	0.725515	0.081699	-3.15061	-2.27661	0.0692
FOXD4L1	FOXD4L1	FOXD4L1	chr2:114256660-114258727	control	PGL treated	NOTEST	0.691533	0.0778724	-3.15061	0	1
IL32	IL32	IL32	chr16:3115312-3119668	control	PGL treated	OK	91.7365	10.3319	-3.15039	-2.74646	0.0334
DRD4	DRD4	DRD4	chr11:637304-640705	control	PGL treated	OK	3.86478	0.438503	-3.13973	-2.31188	0.06265
LRCH2	LRCH2	LRCH2	chrX:114345182-114468635	control	PGL treated	NOTEST	0.54577	0.0621148	-3.13529	0	1
C21orf91	C21orf91	C21orf91	chr21:19149720-19191703	control	PGL treated	OK	4.2619	0.48565	-3.13351	-2.6326	0.02545
ACTBL2	ACTBL2	ACTBL2	chr5:56775842-56778636	control	PGL treated	OK	0.733031	0.0840195	-3.12508	-1.86172	0.16375
SHH	SHH	SHH	chr7:155595557-155604967	control	PGL treated	OK	2.76768	0.317229	-3.12508	-2.25681	0.06835
KCNJ13	KCNJ13	KCNJ13	chr2:233562014-233725289	control	PGL treated	NOTEST	0.199152	0.0229667	-3.11625	0	1
DGKI	DGKI	DGKI	chr7:137074384-137531609	control	PGL treated	NOTEST	0.681597	0.0792563	-3.10432	0	1
FLRT2	FLRT2	FLRT2	chr14:85996487-86094270	control	PGL treated	OK	16.1562	1.88226	-3.10155	-3.02433	0.0099
ARAP2	ARAP2	ARAP2	chr4:36067619-36245979	control	PGL treated	OK	1.99868	0.233068	-3.10022	-2.35294	0.05015
PRLR	PRLR	PRLR	chr5:35048860-35230823	control	PGL treated	NOTEST	0.113187	0.0133621	-3.08249	0	1
DHRS2	DHRS2	DHRS2	chr14:24105572-24114848	control	PGL treated	OK	31.7238	3.74524	-3.08244	-2.88459	0.01045
HOXA9	HOXA9	HOXA9	chr7:27202056-27219880	control	PGL treated	NOTEST	0.109776	0.0130358	-3.07401	0	1
BLNK	BLNK	BLNK	chr10:97951454-98031333	control	PGL treated	NOTEST	0.393711	0.0467895	-3.07288	0	1
ARL17B	ARL17B	ARL17B	chr17_ctg5_hap1:195720-458604	control	PGL treated	OK	4.29914	0.511013	-3.07262	-1.25461	0.30105
C11orf94	C11orf94	C11orf94	chr11:45928085-45928833	control	PGL treated	OK	3.7148	0.441557	-3.07261	-1.37617	0.29875
C8orf75	C8orf75	C8orf75	chr8:29578775-29605625	control	PGL treated	NOTEST	0.511124	0.0607544	-3.07261	0	1
DPY19L2P4	DPY19L2P4	DPY19L2P4	chr7:89748713-89754914	control	PGL treated	NOTEST	0.336417	0.039988	-3.07261	0	1
FSD2	FSD2	FSD2	chr15:83428023-83474806	control	PGL treated	NOTEST	0.266602	0.0316895	-3.07261	0	1
GJA4	GJA4	GJA4	chr1:35258598-35261348	control	PGL treated	NOTEST	0.430375	0.0511563	-3.07261	0	1
HMX1	HMX1	HMX1	chr4:8868772-8873543	control	PGL treated	NOTEST	0.360676	0.0428715	-3.07261	0	1
KMO	KMO	KMO	chr1:241695433-241803701	control	PGL treated	NOTEST	0.120552	0.0143293	-3.07261	0	1
LAMB4	LAMB4	LAMB4	chr7:107663995-107770801	control	PGL treated	NOTEST	0.107929	0.012829	-3.07261	0	1
LGI2	LGI2	LGI2	chr4:25000470-25032414	control	PGL treated	NOTEST	0.0994674	0.0118231	-3.07261	0	1
LOC728640	LOC728640	LOC728640	chr10:60272903-60588845	control	PGL treated	NOTEST	0.263608	0.0313336	-3.07261	0	1
PPIAL4G	PPIAL4G	PPIAL4G	chr1:143767143-143767881	control	PGL treated	OK	1.14299	0.135861	-3.07261	-1.37617	0.29875
SNORA8	SNORA8	SNORA8	chr11:93465526-93465665	control	PGL treated	OK	85.3857	10.1493	-3.07261	-1.37617	0.29875
TTC24	TTC24	TTC24	chr1:156549518-156556562	control	PGL treated	NOTEST	0.338846	0.0402767	-3.07261	0	1
ZMYM5	ZMYM5	ZMYM5	chr13:20397623-20437776	control	PGL treated	OK	20.4616	2.46207	-3.05498	-2.6799	0.01395
SLC22A20	SLC22A20	SLC22A20	chr11:64981310-65010228	control	PGL treated	OK	3.68563	0.443887	-3.05365	-2.33038	0.0449
GYS2	GYS2	GYS2	chr12:21689122-21757781	control	PGL treated	OK	1.22735	0.14864	-3.04564	-2.1952	0.07005
TMEM126A	TMEM126A	TMEM126A	chr11:85358962-85367597	control	PGL treated	OK	64.1165	7.79828	-3.03947	-2.84044	0.0106
GBP3	GBP3	GBP3	chr1:89472359-89488549	control	PGL treated	OK	3.96885	0.485964	-3.0298	-2.32802	0.0575
ARHGAP5	ARHGAP5	ARHGAP5	chr14:32546494-32628934	control	PGL treated	OK	21.1421	2.59331	-3.02725	-3.19155	0.00295
GDF6	GDF6	GDF6	chr8:97154557-97173020	control	PGL treated	OK	11.1295	1.36899	-3.0232	-2.85369	0.0105
SSC5D	SSC5D	SSC5D	chr19:55999869-56030466	control	PGL treated	NOTEST	0.61329	0.0756372	-3.0194	0	1
CGB8	CGB8	CGB8	chr19:49550894-49552368	control	PGL treated	OK	2.58151	0.318651	-3.01816	-1.80237	0.1712
USP50	USP50	USP50	chr15:50716578-50838902	control	PGL treated	OK	1.48404	0.183184	-3.01816	-0.225363	0.36825
KRT10	KRT10	KRT10	chr17:38974368-38992526	control	PGL treated	OK	83.0769	10.3038	-3.01128	-1.93162	0.1125
KPNA5	KPNA5	KPNA5	chr6:117002366-117063030	control	PGL treated	OK	3.88655	0.482596	-3.0096	-2.33559	0.0584
CAPZA2	CAPZA2	CAPZA2	chr7:116502562-116559313	control	PGL treated	OK	70.4843	8.79753	-3.00213	-2.89614	0.0129
KCNQ3	KCNQ3	KCNQ3	chr8:133133104-133493004	control	PGL treated	OK	3.19795	0.400855	-2.996	-2.78932	0.01175
C7orf53	C7orf53	C7orf53	chr7:112120907-112130943	control	PGL treated	OK	3.1887	0.401089	-2.99098	-2.06259	0.07445
FAS-AS1	FAS-AS1	FAS-AS1	chr10:90694830-90775542	control	PGL treated	OK	0.855149	0.107626	-2.99015	-0.16867	0.38365
LIN7A	LIN7A	LIN7A	chr12:81191170-81331694	control	PGL treated	OK	2.24712	0.282815	-2.99015	-2.01148	0.11415
LOC100506124	LOC100506124	LOC100506124	chr2:166713985-166728451	control	PGL treated	OK	0.828712	0.104299	-2.99015	-1.72359	0.2283
PIWIL4	PIWIL4	PIWIL4	chr11:94300473-94354587	control	PGL treated	NOTEST	0.38487	0.0484383	-2.99015	0	1
PKD1L3	PKD1L3	PKD1L3	chr16:71963440-72033877	control	PGL treated	NOTEST	0.230949	0.0290664	-2.99015	0	1
SPON1	SPON1	SPON1	chr11:13984183-14289679	control	PGL treated	NOTEST	0.467329	0.0588163	-2.99015	0	1
FRMD6	FRMD6	FRMD6	chr14:51955854-52197444	control	PGL treated	OK	90.0561	11.3773	-2.98467	-3.22215	0.00295
PAIP2	PAIP2	PAIP2	chr5:138677518-138719039	control	PGL treated	OK	86.1525	10.8895	-2.98395	-2.45362	0.0388
CHIC1	CHIC1	CHIC1	chrX:72782983-72906937	control	PGL treated	OK	6.22922	0.789715	-2.97965	-2.83221	0.0106
MAB21L3	MAB21L3	MAB21L3	chr1:116654375-116677861	control	PGL treated	OK	12.6644	1.60659	-2.9787	-2.81175	0.0093
CCDC144B	CCDC144B	CCDC144B	chr17:18441114-18528930	control	PGL treated	OK	6.43616	0.820081	-2.97236	-2.83248	0.0115
ALMS1P	ALMS1P	ALMS1P	chr2:73872045-73912694	control	PGL treated	OK	1.22133	0.156786	-2.96158	-1.76469	0.1765
GPR160	GPR160	GPR160	chr3:169755734-169803183	control	PGL treated	OK	1.87415	0.240591	-2.96158	-2.13022	0.0797
LOC100329109	LOC100329109	LOC100329109	chr2:206980296-206981296	control	PGL treated	OK	8.51916	1.09363	-2.96158	-2.32059	0.05835
LYSMD3	LYSMD3	LYSMD3	chr5:89811444-89825401	control	PGL treated	OK	17.6699	2.27121	-2.95976	-2.79693	0.01265
POMP	POMP	POMP	chr13:29233140-29253093	control	PGL treated	OK	51.2476	6.63655	-2.94898	-2.80835	0.01205
KIAA1586	KIAA1586	KIAA1586	chr6:56911383-56920023	control	PGL treated	OK	2.89659	0.377234	-2.94082	-2.2828	0.05985
SEC61G	SEC61G	SEC61G	chr7:54819939-54826939	control	PGL treated	OK	421.334	55.1761	-2.93285	-2.88437	0.01055
SLC36A4	SLC36A4	SLC36A4	chr11:92880849-92931095	control	PGL treated	OK	13.2253	1.73243	-2.93243	-2.71065	0.01155
C7orf60	C7orf60	C7orf60	chr7:112459201-112579932	control	PGL treated	OK	3.24692	0.426909	-2.92707	-2.22969	0.06055
DNTTIP2	DNTTIP2	DNTTIP2	chr1:94335013-94344762	control	PGL treated	OK	37.0264	4.86844	-2.92702	-2.83676	0.01265
SYTL2	SYTL2	SYTL2	chr11:85405264-85522178	control	PGL treated	OK	24.6096	3.24671	-2.92217	-2.82311	0.0096
CCDC58	CCDC58	CCDC58	chr3:122078435-122102074	control	PGL treated	OK	81.8039	10.8684	-2.91202	-2.77761	0.01365
COL13A1	COL13A1	COL13A1	chr10:71561643-71718904	control	PGL treated	NOTEST	0.207667	0.0277643	-2.90297	0	1
ADAM20	ADAM20	ADAM20	chr14:70989077-71001732	control	PGL treated	NOTEST	0.209599	0.0280281	-2.90269	0	1
ANKRD20A11P	ANKRD20A11P	ANKRD20A11P	chr21:15316095-15352765	control	PGL treated	NOTEST	0.612985	0.0819698	-2.90269	0	1
DDIT4L	DDIT4L	DDIT4L	chr4:101107026-101111655	control	PGL treated	NOTEST	0.446457	0.0597013	-2.90269	0	1
EGR4	EGR4	EGR4	chr2:73518056-73520829	control	PGL treated	NOTEST	0.250091	0.0334428	-2.90269	0	1
FAM83C	FAM83C	FAM83C	chr20:33873533-33880225	control	PGL treated	NOTEST	0.183133	0.024489	-2.90269	0	1
FAM84A	FAM84A	FAM84A	chr2:14772809-14780168	control	PGL treated	NOTEST	0.0882141	0.0117962	-2.90269	0	1
HSPB9	HSPB9	HSPB9	chr17:40274755-40275371	control	PGL treated	OK	1.31693	0.176103	-2.90269	-1.29378	0.30575
IL13RA2	IL13RA2	IL13RA2	chrX:114238537-114252207	control	PGL treated	NOTEST	0.464049	0.0620538	-2.90269	0	1
KDM5D	KDM5D	KDM5D	chrY:21867300-21906825	control	PGL treated	NOTEST	0.10088	0.0134899	-2.90269	0	1
LOC283547	LOC283547	LOC283547	chr14:39218542-39386086	control	PGL treated	NOTEST	0.132236	0.017683	-2.90269	0	1
TRPV3	TRPV3	TRPV3	chr17:3416485-3461289	control	PGL treated	NOTEST	0.506006	0.0676643	-2.90269	0	1
MTUS2	MTUS2	MTUS2	chr13:29598747-30080084	control	PGL treated	NOTEST	0.14318	0.0191537	-2.90213	0	1
P2RY11	P2RY11	P2RY11	chr19:10216898-10230599	control	PGL treated	OK	13.8606	1.85422	-2.90211	-0.701686	0.4285
GOLT1B	GOLT1B	GOLT1B	chr12:21654698-21671337	control	PGL treated	OK	43.8257	5.86343	-2.90196	-2.79059	0.01435
ZNF721	ZNF721	ZNF721	chr4:419223-533320	control	PGL treated	OK	8.42777	1.13259	-2.89552	-1.22476	0.3077
CSRNP3	CSRNP3	CSRNP3	chr2:166326156-166545917	control	PGL treated	NOTEST	0.0468253	0.00630851	-2.89192	0	1
CFP	CFP	CFP	chrX:47483611-47489704	control	PGL treated	OK	1.54259	0.208142	-2.88972	-1.83543	0.10985
RCHY1	RCHY1	RCHY1	chr4:76404246-76439640	control	PGL treated	OK	8.88748	1.20122	-2.88728	-2.68728	0.01465
TRIAP1	TRIAP1	TRIAP1	chr12:120881763-120884215	control	PGL treated	OK	194.141	26.2577	-2.88629	-3.04824	0.00315
ZUFSP	ZUFSP	ZUFSP	chr6:116956780-116989973	control	PGL treated	OK	8.81786	1.1927	-2.8862	-2.4194	0.02525
TGFBR1	TGFBR1	TGFBR1	chr9:101867411-101916473	control	PGL treated	OK	131.867	17.8966	-2.88133	-3.18662	0.0034
ALOXE3	ALOXE3	ALOXE3	chr17:7999217-8022234	control	PGL treated	OK	11.4612	1.55617	-2.8807	-2.71708	0.01915
PLS1	PLS1	PLS1	chr3:142315228-142432505	control	PGL treated	OK	16.2103	2.20283	-2.87948	-2.70399	0.01315
ZNF432	ZNF432	ZNF432	chr19:52536676-52552073	control	PGL treated	OK	7.64209	1.04106	-2.87592	-2.41069	0.0229
KSR2	KSR2	KSR2	chr12:117890816-118406028	control	PGL treated	OK	4.13579	0.565458	-2.87067	-2.72538	0.01765
IFNE	IFNE	IFNE	chr9:21454266-21559697	control	PGL treated	OK	2.08231	0.285592	-2.86616	-0.77235	0.48285
PROX1	PROX1	PROX1	chr1:214161859-214209762	control	PGL treated	OK	0.922357	0.126502	-2.86616	-2.00196	0.1023
CD274	CD274	CD274	chr9:5450502-5470567	control	PGL treated	OK	5.00453	0.687446	-2.86392	-2.4048	0.0259
HRK	HRK	HRK	chr12:117299026-117319232	control	PGL treated	OK	4.26447	0.58865	-2.85688	-1.79169	0.15325
COPS2	COPS2	COPS2	chr15:49417470-49447854	control	PGL treated	OK	26.154	3.62397	-2.85139	-2.67951	0.01485
UGT8	UGT8	UGT8	chr4:115519610-115598202	control	PGL treated	OK	3.29714	0.45773	-2.84865	-2.12795	0.05995
WDR78	WDR78	WDR78	chr1:67278571-67390570	control	PGL treated	OK	2.34549	0.326115	-2.84644	-2.06257	0.0879
FRMD5	FRMD5	FRMD5	chr15:44165729-44487429	control	PGL treated	OK	6.65093	0.924954	-2.8461	-1.81319	0.12085
NAP1L5	NAP1L5	NAP1L5	chr4:89513646-89629686	control	PGL treated	OK	5.33486	0.744408	-2.84129	-0.891677	0.3277
AOC2	AOC2	AOC2	chr17:40996608-41002724	control	PGL treated	OK	34.3473	4.81641	-2.83416	-2.7153	0.0137
TECTA	TECTA	TECTA	chr11:120973374-121061515	control	PGL treated	NOTEST	0.411324	0.0578982	-2.82869	0	1
CEP290	CEP290	CEP290	chr12:88429267-88535993	control	PGL treated	OK	9.82365	1.385	-2.82638	-1.75263	0.12375
ABCC9	ABCC9	ABCC9	chr12:21950323-22089628	control	PGL treated	OK	2.02074	0.28585	-2.82155	-2.4715	0.01555
UBA6	UBA6	UBA6	chr4:68481478-68566889	control	PGL treated	OK	10.1439	1.4407	-2.81577	-2.69518	0.01715
ESCO1	ESCO1	ESCO1	chr18:19109261-19180693	control	PGL treated	OK	6.77252	0.962636	-2.81463	-2.60713	0.01245
ATP4A	ATP4A	ATP4A	chr19:36041094-36054560	control	PGL treated	NOTEST	0.303151	0.0432406	-2.80958	0	1
LOC221442	LOC221442	LOC221442	chr6:41040706-41108573	control	PGL treated	OK	1.06054	0.15144	-2.80798	-0.519576	0.48885
NUDT6	NUDT6	NUDT6	chr4:123747862-123844159	control	PGL treated	OK	99.3627	14.2014	-2.80667	-0.994057	0.4012
DNAJB4	DNAJB4	DNAJB4	chr1:78470635-78482995	control	PGL treated	OK	27.9497	3.99618	-2.80614	-2.67652	0.01695
NR1D2	NR1D2	NR1D2	chr3:23986750-24022109	control	PGL treated	OK	23.7403	3.40144	-2.80312	-2.87322	0.007
LINC00312	LINC00312	LINC00312	chr3:8613467-8616354	control	PGL treated	OK	1.69324	0.243321	-2.79885	-2.12629	0.08355
LYRM5	LYRM5	LYRM5	chr12:25348149-25357949	control	PGL treated	OK	13.5476	1.94798	-2.79799	-2.12667	0.06745
NGF	NGF	NGF	chr1:115828536-115880857	control	PGL treated	OK	9.54984	1.37361	-2.7975	-2.14888	0.0708
C15orf27	C15orf27	C15orf27	chr15:76352298-76497304	control	PGL treated	OK	1.60634	0.231327	-2.79577	-2.0413	0.08145
CNTD2	CNTD2	CNTD2	chr19:40728114-40732597	control	PGL treated	OK	2.48024	0.359771	-2.78533	-2.08042	0.08
KIAA1045	KIAA1045	KIAA1045	chr9:34958191-34982541	control	PGL treated	NOTEST	0.264342	0.0385619	-2.77716	0	1
PHYHIPL	PHYHIPL	PHYHIPL	chr10:60936347-61122661	control	PGL treated	NOTEST	0.441855	0.0644574	-2.77716	0	1
USP6	USP6	USP6	chr17:5031686-5078324	control	PGL treated	NOTEST	0.384105	0.0560329	-2.77716	0	1
ZMYM1	ZMYM1	ZMYM1	chr1:35544971-35581455	control	PGL treated	OK	4.49635	0.658417	-2.77168	-2.32822	0.02975
DGCR9	DGCR9	DGCR9	chr22:19005346-19007761	control	PGL treated	OK	4.90681	0.721765	-2.76518	-2.13078	0.07125
ZNF791	ZNF791	ZNF791	chr19:12721731-12740676	control	PGL treated	OK	18.9122	2.78624	-2.76293	-2.6334	0.01845
COL4A1	COL4A1	COL4A1	chr13:110801309-110959496	control	PGL treated	OK	73.0753	10.7748	-2.76173	-2.95779	0.0071
IMMP1L	IMMP1L	IMMP1L	chr11:31391376-31531169	control	PGL treated	OK	18.2449	2.70061	-2.75614	-0.904327	0.33065
NAV3	NAV3	NAV3	chr12:78225068-78606790	control	PGL treated	OK	8.61555	1.28305	-2.74736	-2.56155	0.0218
ABHD13	ABHD13	ABHD13	chr13:108870762-108886603	control	PGL treated	OK	4.38903	0.654495	-2.74545	-2.48874	0.0162
CCDC144C	CCDC144C	CCDC144C	chr17:20224486-20305504	control	PGL treated	OK	0.728896	0.108803	-2.74399	-1.96254	0.09475
C15orf38-AP3S2	C15orf38-AP3S2	C15orf38-AP3S2	chr15:90373830-90456222	control	PGL treated	OK	8.22327	1.23172	-2.73904	-0.776546	0.33925
DEPDC7	DEPDC7	DEPDC7	chr11:33037409-33055128	control	PGL treated	OK	17.7935	2.66585	-2.73868	-2.53135	0.01715
TBC1D8B	TBC1D8B	TBC1D8B	chrX:106045918-106119377	control	PGL treated	OK	1.61757	0.243021	-2.73467	-1.90526	0.1374
VBP1	VBP1	VBP1	chrX:154444700-154468098	control	PGL treated	OK	59.8558	9.0165	-2.73085	-2.65118	0.01635
ARHGAP29	ARHGAP29	ARHGAP29	chr1:94634462-94703307	control	PGL treated	OK	9.61553	1.44857	-2.73073	-2.64617	0.0177
MYO15A	MYO15A	MYO15A	chr17:18012019-18083116	control	PGL treated	NOTEST	0.412901	0.062213	-2.73051	0	1
SNAPC1	SNAPC1	SNAPC1	chr14:62229074-62263146	control	PGL treated	OK	67.2525	10.1469	-2.72855	-2.86551	0.00565
VGLL3	VGLL3	VGLL3	chr3:86987122-87040257	control	PGL treated	OK	8.5153	1.28814	-2.72477	-2.64123	0.0195
PPIL4	PPIL4	PPIL4	chr6:149825630-149867238	control	PGL treated	OK	39.2866	5.94618	-2.724	-2.62481	0.01865
MMP14	MMP14	MMP14	chr14:23305792-23316803	control	PGL treated	OK	6.89436	1.04431	-2.72287	-2.47663	0.0162
ANKRD12	ANKRD12	ANKRD12	chr18:9136750-9285983	control	PGL treated	OK	6.3294	0.959316	-2.72199	-2.54478	0.0201
MYOCD	MYOCD	MYOCD	chr17:12569206-12670651	control	PGL treated	OK	1.78775	0.271037	-2.72159	-1.93842	0.1055
GADD45A	GADD45A	GADD45A	chr1:68150859-68154021	control	PGL treated	OK	790.212	120.019	-2.71898	-3.1132	0.00465
TFAM	TFAM	TFAM	chr10:60145175-60155897	control	PGL treated	OK	59.4681	9.04637	-2.71671	-2.62632	0.0186
PYGM	PYGM	PYGM	chr11:64513860-64528187	control	PGL treated	OK	1.25331	0.191343	-2.71151	-2.0285	0.08425
GRK4	GRK4	GRK4	chr4:2965342-3042474	control	PGL treated	NOTEST	0.481368	0.0735509	-2.71032	0	1
TC2N	TC2N	TC2N	chr14:92246266-92333880	control	PGL treated	OK	0.81885	0.125138	-2.71008	-1.95913	0.07335
ACPT	ACPT	ACPT	chr19:51293671-51298481	control	PGL treated	NOTEST	0.415281	0.0634655	-2.71004	0	1
AOC3	AOC3	AOC3	chr17:41003200-41010140	control	PGL treated	OK	10.6826	1.63258	-2.71004	-2.58962	0.0175
C12orf69	C12orf69	C12orf69	chr12:14956505-14976791	control	PGL treated	NOTEST	0.499627	0.0763558	-2.71004	0	1
CALML3	CALML3	CALML3	chr10:5566923-5568225	control	PGL treated	NOTEST	0.432302	0.0660668	-2.71004	0	1
CCDC166	CCDC166	CCDC166	chr8:144788863-144790279	control	PGL treated	NOTEST	0.425329	0.0650011	-2.71004	0	1
COL5A3	COL5A3	COL5A3	chr19:10070236-10121147	control	PGL treated	OK	1.74904	0.267298	-2.71004	-2.08017	0.0758
ERC2	ERC2	ERC2	chr3:55542335-56502391	control	PGL treated	NOTEST	0.080065	0.012236	-2.71004	0	1
F13B	F13B	F13B	chr1:197008320-197036397	control	PGL treated	NOTEST	0.471579	0.0720693	-2.71004	0	1
FAM183A	FAM183A	FAM183A	chr1:43613593-43622067	control	PGL treated	OK	1.51693	0.231825	-2.71004	-1.20394	0.32205
GLMN	GLMN	GLMN	chr1:92711954-92853732	control	PGL treated	OK	3.11584	0.476181	-2.71004	-1.1089	0.31695
GOLGA6L10	GOLGA6L10	GOLGA6L10	chr15:83009406-83018198	control	PGL treated	NOTEST	0.141978	0.0216979	-2.71004	0	1
GPHA2	GPHA2	GPHA2	chr11:64692142-64703360	control	PGL treated	OK	0.874255	0.133609	-2.71004	-0.205108	0.4581
KAL1	KAL1	KAL1	chrX:8496914-8700227	control	PGL treated	NOTEST	0.0776801	0.0118715	-2.71004	0	1
KCTD16	KCTD16	KCTD16	chr5:143550436-143856944	control	PGL treated	NOTEST	0.476629	0.0728411	-2.71004	0	1
KGFLP1	KGFLP1	KGFLP1	chr9:46687565-46748386	control	PGL treated	NOTEST	0.41781	0.0638521	-2.71004	0	1
LRGUK	LRGUK	LRGUK	chr7:133812104-133948933	control	PGL treated	OK	1.33112	0.203429	-2.71004	-1.9741	0.08395
PPARGC1A	PPARGC1A	PPARGC1A	chr4:23793643-23891700	control	PGL treated	NOTEST	0.310517	0.0474549	-2.71004	0	1
RPSAP52	RPSAP52	RPSAP52	chr12:66151800-66360071	control	PGL treated	NOTEST	0.505513	0.0772553	-2.71004	0	1
SEMA3D	SEMA3D	SEMA3D	chr7:84624871-84751247	control	PGL treated	NOTEST	0.156797	0.0239626	-2.71004	0	1
SLC16A10	SLC16A10	SLC16A10	chr6:111408780-111544606	control	PGL treated	NOTEST	0.176642	0.0269954	-2.71004	0	1
SNORA71B	SNORA71B	SNORA71B	chr20:37049238-37064018	control	PGL treated	OK	72.429	11.069	-2.71004	-0.105201	0.4444
TOP1P1	TOP1P1	TOP1P1	chr1:171283485-171311223	control	PGL treated	NOTEST	0.213322	0.0326011	-2.71004	0	1
UBE2QL1	UBE2QL1	UBE2QL1	chr5:6448735-6496834	control	PGL treated	NOTEST	0.160211	0.0244844	-2.71004	0	1
TMEM183A	TMEM183A,TMEM183B	TMEM183A,TMEM183B	chr1:202976533-202993197	control	PGL treated	OK	2.70499	0.414515	-2.70612	-0.430452	0.48805
SYTL5	SYTL5	SYTL5	chrX:37865834-37988073	control	PGL treated	NOTEST	0.209912	0.0321939	-2.70493	0	1
CHMP2B	CHMP2B	CHMP2B	chr3:87276412-87304698	control	PGL treated	OK	42.6924	6.55347	-2.70365	-2.76242	0.00535
FOXN2	FOXN2	FOXN2	chr2:48541794-48606434	control	PGL treated	OK	16.2322	2.49645	-2.7009	-2.61695	0.02035
ZFP37	ZFP37	ZFP37	chr9:115804173-115818996	control	PGL treated	OK	3.51268	0.540895	-2.69915	-2.07775	0.07955
ESF1	ESF1	ESF1	chr20:13694968-13765532	control	PGL treated	OK	49.0978	7.58597	-2.69425	-2.81585	0.0059
GOLGA4	GOLGA4	GOLGA4	chr3:37284681-37408370	control	PGL treated	OK	53.6742	8.31554	-2.69035	-2.8087	0.00715
GLS	GLS	GLS	chr2:191745546-191830270	control	PGL treated	OK	171.226	26.5696	-2.68806	-2.99083	0.00325
ACRBP	ACRBP	ACRBP	chr12:6747241-6756580	control	PGL treated	OK	2.49943	0.388138	-2.68696	-2.03471	0.0913
SCOC	SCOC	SCOC	chr4:141178439-141303710	control	PGL treated	OK	32.1802	5.01473	-2.68193	-2.51614	0.0172
KLHL28	KLHL28	KLHL28	chr14:45393526-45431179	control	PGL treated	OK	8.8667	1.38281	-2.68079	-2.55921	0.0218
ZNF845	ZNF845	ZNF845	chr19:53837001-53858122	control	PGL treated	OK	5.99292	0.936057	-2.67859	-2.45535	0.01975
ZBTB6	ZBTB6	ZBTB6	chr9:125670334-125675609	control	PGL treated	OK	7.85432	1.2269	-2.67847	-2.50502	0.01755
C3orf20	C3orf20	C3orf20	chr3:14716605-14814543	control	PGL treated	OK	2.12404	0.331969	-2.67769	-2.01869	0.08695
PRSS3	PRSS3	PRSS3	chr9:33750463-33799229	control	PGL treated	OK	0.794023	0.124406	-2.67413	-0.928113	0.2215
NTRK1	NTRK1	NTRK1	chr1:156776034-156851642	control	PGL treated	NOTEST	0.195044	0.0306451	-2.67007	0	1
CAPS2	CAPS2	CAPS2	chr12:75669758-75723836	control	PGL treated	OK	1.1939	0.187825	-2.66822	-1.85286	0.11455
GAR1	GAR1	GAR1	chr4:110736665-110745893	control	PGL treated	OK	56.0304	8.82676	-2.66625	-2.47864	0.02165
ATP13A3	ATP13A3	ATP13A3	chr3:194123402-194188968	control	PGL treated	OK	37.1853	5.86468	-2.66461	-2.89838	0.0085
PYROXD1	PYROXD1	PYROXD1	chr12:21590537-21654603	control	PGL treated	OK	6.19233	0.980712	-2.65858	-1.04749	0.3443
UNC5A	UNC5A	UNC5A	chr5:176237559-176326333	control	PGL treated	NOTEST	0.518765	0.082217	-2.65757	0	1
PSG4	PSG4	PSG4	chr19:43696853-43709790	control	PGL treated	OK	16.7662	2.65868	-2.65677	-2.45834	0.0236
CEBPZ	CEBPZ	CEBPZ	chr2:37423634-37458740	control	PGL treated	OK	42.815	6.87503	-2.63868	-1.48784	0.1161
SUB1	SUB1	SUB1	chr5:32585604-32604185	control	PGL treated	OK	43.5814	7.00545	-2.63716	-2.75732	0.00625
TRPM1	TRPM1	TRPM1	chr15:31293263-31453476	control	PGL treated	NOTEST	0.0818325	0.013175	-2.63487	0	1
SERP1	SERP1	SERP1	chr3:150259779-150264428	control	PGL treated	OK	127.546	20.5536	-2.63355	-2.84425	0.0103
MOB4	MOB4	MOB4	chr2:198351307-198418423	control	PGL treated	OK	22.982	3.70409	-2.63331	-0.610277	0.3528
F5	F5	F5	chr1:169481191-169555769	control	PGL treated	NOTEST	0.400398	0.0646546	-2.63061	0	1
ANKRD19P	ANKRD19P	ANKRD19P	chr9:95571892-95600739	control	PGL treated	OK	1.064	0.172462	-2.62515	-1.82056	0.11665
CDYL2	CDYL2	CDYL2	chr16:80637675-80838175	control	PGL treated	OK	1.10173	0.178576	-2.62515	-1.82056	0.11665
CHIC2	CHIC2	CHIC2	chr4:54875957-54930815	control	PGL treated	OK	41.0736	6.67147	-2.62213	-2.50171	0.02415
CWC22	CWC22	CWC22	chr2:180809603-180871780	control	PGL treated	OK	29.4814	4.78857	-2.62213	-2.51878	0.02045
POLK	POLK	POLK	chr5:74666927-74895646	control	PGL treated	OK	25.1196	4.09149	-2.61812	-2.03906	0.0412
ZNF292	ZNF292	ZNF292	chr6:87865268-87973406	control	PGL treated	OK	3.91224	0.637681	-2.61709	-2.49316	0.0231
ZNF385C	ZNF385C	ZNF385C	chr17:40118758-40190044	control	PGL treated	OK	4.64888	0.758122	-2.61638	-0.314099	0.44495
C11orf91	C11orf91	C11orf91	chr11:33719653-33722286	control	PGL treated	OK	8.24632	1.34921	-2.61164	-2.02455	0.0884
ELAVL3	ELAVL3	ELAVL3	chr19:11562142-11591803	control	PGL treated	NOTEST	0.197734	0.0324996	-2.60507	0	1
EGR3	EGR3	EGR3	chr8:22545173-22550815	control	PGL treated	NOTEST	0.47634	0.0783563	-2.60387	0	1
TMPRSS7	TMPRSS7	TMPRSS7	chr3:111758464-111800116	control	PGL treated	OK	0.764831	0.125872	-2.60318	-1.68752	0.11755
ANKRD20A8P	ANKRD20A8P	ANKRD20A8P	chr2:95421070-95522820	control	PGL treated	NOTEST	0.254316	0.0418557	-2.60313	0	1
CYP2E1	CYP2E1	CYP2E1	chr10:135340866-135352620	control	PGL treated	NOTEST	0.60253	0.0991653	-2.60313	0	1
MTERFD1	MTERFD1	MTERFD1	chr8:97251644-97273796	control	PGL treated	OK	11.734	1.9312	-2.60313	-2.18684	0.03525
NME9	NME9	NME9	chr3:137906147-138048728	control	PGL treated	NOTEST	0.456964	0.0752078	-2.60313	0	1
ST3GAL6	ST3GAL6	ST3GAL6	chr3:98451571-98513236	control	PGL treated	NOTEST	0.466394	0.0767598	-2.60313	0	1
TNNC2	TNNC2	TNNC2	chr20:44451854-44455953	control	PGL treated	OK	1.84832	0.3042	-2.60313	-1.50406	0.25605
DIS3	DIS3	DIS3	chr13:73302041-73590591	control	PGL treated	OK	18.5091	3.04876	-2.60194	-2.34178	0.05375
TROVE2	TROVE2	TROVE2	chr1:192981495-193060906	control	PGL treated	OK	37.9841	6.25953	-2.60127	-2.09621	0.123
SBDS	SBDS	SBDS	chr7:66452689-66460588	control	PGL treated	OK	118.821	19.6235	-2.59814	-2.74658	0.00735
CASS4	CASS4	CASS4	chr20:54987167-55034396	control	PGL treated	OK	2.40903	0.398079	-2.59732	-1.90001	0.0779
MIER1	MIER1	MIER1	chr1:67390577-67454302	control	PGL treated	OK	16.7484	2.77332	-2.59434	-2.5465	0.0672
C9orf30-TMEFF1	C9orf30-TMEFF1	C9orf30-TMEFF1	chr9:103189494-103339918	control	PGL treated	OK	6.27498	1.04177	-2.59058	-0.73103	0.4598
GMFB	GMFB	GMFB	chr14:54941208-54955744	control	PGL treated	OK	23.6909	3.94035	-2.58794	-2.49416	0.0235
ZNF800	ZNF800	ZNF800	chr7:127010353-127032767	control	PGL treated	OK	11.1741	1.85989	-2.58687	-2.48797	0.02565
FGB	FGB	FGB	chr4:155484131-155493915	control	PGL treated	OK	49.6055	8.28407	-2.58209	-2.59544	0.01875
UHMK1	UHMK1	UHMK1	chr1:162466963-162499419	control	PGL treated	OK	36.8298	6.19039	-2.57277	-2.66914	0.0126
SLC16A9	SLC16A9	SLC16A9	chr10:61410521-61469649	control	PGL treated	OK	1.59519	0.268438	-2.57107	-1.99861	0.0905
AASDHPPT	AASDHPPT	AASDHPPT	chr11:105921824-105969419	control	PGL treated	OK	18.323	3.08493	-2.57035	-2.38889	0.02785
LOC100506779	LOC100506779	LOC100506779	chr17:56378593-56494931	control	PGL treated	NOTEST	0.213494	0.0360323	-2.56683	0	1
ASCC3	ASCC3	ASCC3	chr6:100956607-101329224	control	PGL treated	OK	37.0853	6.26944	-2.56444	-2.68898	0.00805
GOLT1A	GOLT1A	GOLT1A	chr1:204167287-204183220	control	PGL treated	OK	41.0481	6.94478	-2.56331	-2.38356	0.02425
ZFYVE16	ZFYVE16	ZFYVE16	chr5:79703837-79775498	control	PGL treated	OK	11.9412	2.02046	-2.5632	-2.49418	0.0273
PPP2R3C	PPP2R3C	PPP2R3C	chr14:35554677-35591519	control	PGL treated	OK	16.2654	2.75914	-2.55952	-2.37309	0.02565
FGF2	FGF2	FGF2	chr4:123747862-123844159	control	PGL treated	OK	119.68	20.3914	-2.55314	-2.78728	0.0073
CALM2	CALM2	CALM2	chr2:47387220-47403740	control	PGL treated	OK	568.168	96.854	-2.55244	-2.88047	0.00625
MIR137HG	MIR137HG	MIR137HG	chr1:98453555-98515249	control	PGL treated	OK	1.26445	0.215585	-2.55218	-1.80057	0.12235
NIPAL1	NIPAL1	NIPAL1	chr4:48018790-48039080	control	PGL treated	OK	5.56517	0.949639	-2.55098	-1.9401	0.09185
SOX2	SOX2	SOX2	chr3:181328150-181459005	control	PGL treated	OK	0.734465	0.125714	-2.54654	-1.5959	0.1883
TLR3	TLR3	TLR3	chr4:186990308-187006252	control	PGL treated	NOTEST	0.597507	0.102272	-2.54654	0	1
LOC284837	LOC284837	LOC284837	chr21:45225638-45232448	control	PGL treated	OK	2.79302	0.478727	-2.54455	-1.93162	0.09345
MXD1	MXD1	MXD1	chr2:70142172-70170076	control	PGL treated	OK	21.2488	3.64552	-2.54319	-2.62784	0.0087
LOC100127983	LOC100127983	LOC100127983	chr8:91803920-91997485	control	PGL treated	OK	4.47287	0.769014	-2.54012	-1.75528	0.11495
SCARNA17	SCARNA17	SCARNA17	chr18:47340392-47340813	control	PGL treated	OK	52.5181	9.02938	-2.54012	-1.93632	0.09315
PARP8	PARP8	PARP8	chr5:49961732-50142356	control	PGL treated	NOTEST	0.18472	0.0317757	-2.53934	0	1
GBP1	GBP1	GBP1	chr1:89517986-89531043	control	PGL treated	OK	2.07275	0.35682	-2.53828	-1.97277	0.091
DHDH	DHDH	DHDH	chr19:49436938-49448226	control	PGL treated	OK	4.79397	0.827176	-2.53496	-1.94135	0.1033
SYT1	SYT1	SYT1	chr12:79257772-79845788	control	PGL treated	OK	16.7978	2.90109	-2.53361	-2.4267	0.022
C6orf72	C6orf72	C6orf72	chr6:149887527-149912067	control	PGL treated	OK	26.8997	4.64917	-2.53255	-2.32948	0.0271
PTPRQ	PTPRQ	PTPRQ	chr12:80838125-81073968	control	PGL treated	NOTEST	0.627638	0.108614	-2.53072	0	1
SOX6	SOX6	SOX6	chr11:15987994-16497935	control	PGL treated	OK	0.956952	0.165701	-2.52986	-1.93737	0.06395
CD58	CD58	CD58	chr1:117057155-117113715	control	PGL treated	OK	7.73548	1.34011	-2.52914	-1.91996	0.1028
UBA5	UBA5	UBA5	chr3:132276981-132593050	control	PGL treated	OK	15.3982	2.66848	-2.52868	-1.20183	0.31765
CENPC1	CENPC1	CENPC1	chr4:68337988-68411256	control	PGL treated	OK	4.91558	0.853367	-2.52612	-2.13549	0.04095
C10orf68	C10orf68	C10orf68	chr10:32735040-33171792	control	PGL treated	NOTEST	0.377446	0.065534	-2.52596	0	1
LAMTOR3	LAMTOR3	LAMTOR3	chr4:100799494-100815703	control	PGL treated	OK	6.87961	1.19456	-2.52585	-2.28667	0.0398
DNAJB2	DNAJB2	DNAJB2	chr2:220144039-220151622	control	PGL treated	OK	238.604	41.4696	-2.52449	-2.67207	0.0126
AASDH	AASDH	AASDH	chr4:57204456-57253638	control	PGL treated	OK	4.96871	0.864296	-2.52327	-2.1403	0.0436
OXR1	OXR1	OXR1	chr8:107282405-107764921	control	PGL treated	OK	10.3248	1.7976	-2.52198	-2.24672	0.0904
ALOX5	ALOX5	ALOX5	chr10:45869623-45941567	control	PGL treated	NOTEST	0.569821	0.099539	-2.51717	0	1
SMARCAD1	SMARCAD1	SMARCAD1	chr4:95128758-95212443	control	PGL treated	OK	16.5624	2.89758	-2.51499	-2.48705	0.01685
LACC1	LACC1	LACC1	chr13:44410488-44468068	control	PGL treated	OK	5.99587	1.05005	-2.51351	-1.79569	0.14625
TMEM45A	TMEM45A	TMEM45A	chr3:100211462-100296285	control	PGL treated	OK	9.1242	1.60014	-2.5115	-2.12418	0.04175
DDX60L	DDX60L	DDX60L	chr4:169277885-169401638	control	PGL treated	OK	11.8527	2.08191	-2.50923	-2.34433	0.03315
TBC1D10C	TBC1D10C	TBC1D10C	chr11:67171383-67177561	control	PGL treated	OK	0.709096	0.124645	-2.50816	-1.34153	0.1499
RANBP6	RANBP6	RANBP6	chr9:6011018-6015640	control	PGL treated	OK	18.8153	3.31647	-2.50419	-2.26015	0.03525
PTCH2	PTCH2	PTCH2	chr1:45285515-45308616	control	PGL treated	OK	2.77433	0.489125	-2.50386	-2.09292	0.06895
LRRIQ1	LRRIQ1	LRRIQ1	chr12:85430098-85638883	control	PGL treated	OK	1.25515	0.221481	-2.5026	-1.92095	0.0971
BEX2	BEX2	BEX2	chrX:102564273-102565974	control	PGL treated	OK	71.2411	12.5821	-2.50133	-2.3476	0.03615
HELQ	HELQ	HELQ	chr4:84328498-84377025	control	PGL treated	OK	4.96327	0.877797	-2.49933	-2.12071	0.04555
SNRPG	SNRPG	SNRPG	chr2:70508505-70520869	control	PGL treated	OK	558.869	98.8705	-2.4989	-2.69228	0.0107
C12orf5	C12orf5	C12orf5	chr12:4430358-4469190	control	PGL treated	OK	52.3931	9.26916	-2.49887	-2.67964	0.0139
NAA30	NAA30	NAA30	chr14:57857270-57879466	control	PGL treated	OK	15.1293	2.68335	-2.49524	-2.35459	0.0326
PUS7L	PUS7L	PUS7L	chr12:44122411-44152596	control	PGL treated	OK	7.27122	1.29094	-2.49377	-2.27987	0.04375
ACVR1C	ACVR1C	ACVR1C	chr2:158383278-158485399	control	PGL treated	NOTEST	0.0496031	0.00884176	-2.48803	0	1
PLOD2	PLOD2	PLOD2	chr3:145787227-145879282	control	PGL treated	OK	190.098	33.885	-2.48803	-2.60884	0.0126
SGMS2	SGMS2	SGMS2	chr4:108745720-108836204	control	PGL treated	OK	10.4043	1.85486	-2.4878	-2.30034	0.0322
AKR7L	AKR7L	AKR7L	chr1:19592475-19600568	control	PGL treated	NOTEST	0.425338	0.0758334	-2.4877	0	1
ARL10	ARL10	ARL10	chr5:175792501-175800503	control	PGL treated	NOTEST	0.184841	0.0329566	-2.48765	0	1
BCRP3	BCRP3	BCRP3	chr22:25028881-25055114	control	PGL treated	OK	2.33249	0.415876	-2.48765	-0.652681	0.3952
C11orf42	C11orf42	C11orf42	chr11:6226797-6232365	control	PGL treated	OK	1.29989	0.231766	-2.48765	-1.48767	0.2234
CDH10	CDH10	CDH10	chr5:24487208-24645085	control	PGL treated	NOTEST	0.125875	0.0224431	-2.48765	0	1
CTSW	CTSW	CTSW	chr11:65647283-65656010	control	PGL treated	OK	0.745162	0.13286	-2.48765	-0.181502	0.46695
EVX1	EVX1	EVX1	chr7:27282163-27286192	control	PGL treated	NOTEST	0.245975	0.0438565	-2.48765	0	1
FAM71E2	FAM71E2	FAM71E2	chr19:55866275-55874620	control	PGL treated	NOTEST	0.136566	0.0243492	-2.48765	0	1
GJB5	GJB5	GJB5	chr1:35220720-35224112	control	PGL treated	OK	1.51108	0.269421	-2.48765	-1.56708	0.19455
HAR1B	HAR1B	HAR1B	chr20:61726844-61735737	control	PGL treated	OK	1.17597	0.209671	-2.48765	-1.04757	0.20545
IGFL4	IGFL4	IGFL4	chr19:46543005-46544274	control	PGL treated	OK	1.10283	0.196631	-2.48765	-1.09257	0.34195
IVL	IVL	IVL	chr1:152881038-152884362	control	PGL treated	NOTEST	0.210688	0.037565	-2.48765	0	1
KRT8P41	KRT8P41	KRT8P41	chr11:9115909-9117737	control	PGL treated	NOTEST	0.250519	0.0446668	-2.48765	0	1
LOC100131825	LOC100131825	LOC100131825	chr1:159141376-159172932	control	PGL treated	NOTEST	0.6583	0.117373	-2.48765	0	1
LOC727710	LOC727710	LOC727710	chr16:85316563-85337002	control	PGL treated	NOTEST	0.312002	0.0556289	-2.48765	0	1
MAP1LC3B2	MAP1LC3B2	MAP1LC3B2	chr12:116997185-117014425	control	PGL treated	OK	5.83124	1.03969	-2.48765	-1.87473	0.10705
MIA2	MIA2	MIA2	chr14:39703124-39722575	control	PGL treated	OK	0.979386	0.174621	-2.48765	-1.5949	0.1885
NPB	NPB	NPB	chr17:79860071-79869340	control	PGL treated	OK	2.95592	0.52703	-2.48765	-0.354012	0.50305
OMP	OMP	OMP	chr11:76777991-76837198	control	PGL treated	OK	1.41314	0.251957	-2.48765	-0.165914	0.4997
SDR9C7	SDR9C7	SDR9C7	chr12:57316937-57328189	control	PGL treated	NOTEST	0.260631	0.0464696	-2.48765	0	1
SGCG	SGCG	SGCG	chr13:23755059-23899304	control	PGL treated	NOTEST	0.560782	0.0999854	-2.48765	0	1
SP9	SP9	SP9	chr2:175199820-175202268	control	PGL treated	NOTEST	0.325222	0.0579859	-2.48765	0	1
SRMS	SRMS	SRMS	chr20:62172162-62178857	control	PGL treated	NOTEST	0.3101	0.0552897	-2.48765	0	1
STAB2	STAB2	STAB2	chr12:103981068-104160502	control	PGL treated	NOTEST	0.0506877	0.00903744	-2.48765	0	1
TBC1D3P1-DHX40P1	TBC1D3P1-DHX40P1	TBC1D3P1-DHX40P1	chr17:58053384-58096336	control	PGL treated	NOTEST	0.439855	0.0784247	-2.48765	0	1
TRPS1	TRPS1	TRPS1	chr8:116420723-116681228	control	PGL treated	NOTEST	0.332572	0.0592964	-2.48765	0	1
ZNF415	ZNF415	ZNF415	chr19:53611131-53636173	control	PGL treated	NOTEST	0.165716	0.0295466	-2.48765	0	1
ZNF92	ZNF92	ZNF92	chr7:64838767-64865998	control	PGL treated	OK	3.0757	0.548386	-2.48765	-1.8392	0.099
ZRANB2-AS1	ZRANB2-AS1	ZRANB2-AS1	chr1:71318035-71546972	control	PGL treated	NOTEST	0.27639	0.0492795	-2.48765	0	1
NPPA	NPPA	NPPA	chr1:11866206-11907840	control	PGL treated	OK	1.25197	0.223222	-2.48764	-0.190435	0.4591
HAT1	HAT1	HAT1	chr2:172778934-172848600	control	PGL treated	OK	26.0408	4.65123	-2.48509	-2.31337	0.0302
GPR87	GPR87	GPR87	chr3:150804675-151176497	control	PGL treated	OK	14.7993	2.64785	-2.48263	-1.48337	0.1841
FAM126B	FAM126B	FAM126B	chr2:201838440-201936392	control	PGL treated	OK	7.96941	1.43019	-2.47827	-2.31694	0.0373
DENND4A	DENND4A	DENND4A	chr15:65952956-66084631	control	PGL treated	OK	9.49662	1.70935	-2.47397	-2.40788	0.02525
ARL8B	ARL8B	ARL8B	chr3:5163929-5222601	control	PGL treated	OK	71.2186	12.8328	-2.47242	-2.65616	0.01255
SYNE1	SYNE1	SYNE1	chr6:152442818-152958534	control	PGL treated	OK	34.0489	6.1376	-2.47186	-2.81143	0.00565
HCFC2	HCFC2	HCFC2	chr12:104458235-104500304	control	PGL treated	OK	10.8368	1.95403	-2.47142	-2.32495	0.03395
ZBTB41	ZBTB41	ZBTB41	chr1:197122813-197169672	control	PGL treated	OK	5.59151	1.00864	-2.47082	-2.37332	0.02835
C5orf51	C5orf51	C5orf51	chr5:41904469-41921738	control	PGL treated	OK	30.1185	5.43508	-2.47028	-2.60556	0.0113
MRPL1	MRPL1	MRPL1	chr4:78783804-78873944	control	PGL treated	OK	13.9141	2.51224	-2.4695	-2.09286	0.04605
BCAS2	BCAS2	BCAS2	chr1:115110180-115124265	control	PGL treated	OK	23.7983	4.29826	-2.46903	-2.29027	0.0288
CCDC68	CCDC68	CCDC68	chr18:52568739-52626739	control	PGL treated	OK	3.35661	0.606828	-2.46764	-2.08356	0.0473
USP15	USP15	USP15	chr12:62654120-62803501	control	PGL treated	OK	19.4092	3.50922	-2.46752	-2.09987	0.0311
TMED5	TMED5	TMED5	chr1:93615298-93646246	control	PGL treated	OK	18.0269	3.26495	-2.46502	-2.54048	0.00895
EIF5A2	EIF5A2	EIF5A2	chr3:170606203-170626426	control	PGL treated	OK	10.7942	1.95857	-2.46238	-2.33951	0.03445
POF1B	POF1B	POF1B	chrX:84532394-84634748	control	PGL treated	OK	4.05668	0.736207	-2.46211	-2.09299	0.04625
EEA1	EEA1	EEA1	chr12:93166284-93323107	control	PGL treated	OK	22.7866	4.13872	-2.46093	-2.62547	0.01115
RRM2B	RRM2B	RRM2B	chr8:103216728-103251346	control	PGL treated	OK	62.2039	11.3235	-2.45768	-2.55138	0.0136
SACS	SACS	SACS	chr13:23902964-24007841	control	PGL treated	OK	13.1388	2.39195	-2.45758	-2.64581	0.0127
SOCS4	SOCS4	SOCS4	chr14:55493843-55516206	control	PGL treated	OK	24.0937	4.38798	-2.45703	-2.45101	0.0218
ACTR6	ACTR6	ACTR6	chr12:100594573-100618201	control	PGL treated	OK	17.706	3.22708	-2.45594	-2.29249	0.031
SLC25A21	SLC25A21	SLC25A21	chr14:37147125-37642998	control	PGL treated	OK	2.03008	0.370357	-2.45455	-1.05891	0.29
GRAMD3	GRAMD3	GRAMD3	chr5:125695787-125829853	control	PGL treated	OK	1.16222	0.212271	-2.4529	-1.71408	0.0789
TMEM167A	TMEM167A	TMEM167A	chr5:82348664-82373272	control	PGL treated	OK	33.6777	6.15633	-2.45165	-2.58319	0.0148
SENP7	SENP7	SENP7	chr3:101043117-101232085	control	PGL treated	OK	4.77911	0.874291	-2.45056	-2.17387	0.0425
LOC100505695	LOC100505695	LOC100505695	chr2:171627603-171634757	control	PGL treated	OK	2.69881	0.494052	-2.44959	-1.64083	0.13995
PCF11	PCF11	PCF11	chr11:82868136-82896835	control	PGL treated	OK	55.5449	10.1788	-2.44809	-2.65206	0.01315
CCDC91	CCDC91	CCDC91	chr12:28410132-28703099	control	PGL treated	OK	19.3141	3.54008	-2.4478	-2.34184	0.0342
RPAP2	RPAP2	RPAP2	chr1:92711954-92853732	control	PGL treated	OK	7.34477	1.34696	-2.44701	-1.87393	0.0875
CCDC62	CCDC62	CCDC62	chr12:123259055-123311927	control	PGL treated	OK	2.41693	0.443459	-2.4463	-1.76749	0.113
MIR22HG	MIR22HG	MIR22HG	chr17:1614797-1619566	control	PGL treated	OK	217.31	39.9447	-2.44368	-2.58601	0.00945
IRF8	IRF8	IRF8	chr16:85932773-85956211	control	PGL treated	OK	0.80031	0.147613	-2.43874	-1.5743	0.19455
CLTB	CLTB	CLTB	chr5:175819455-175843570	control	PGL treated	OK	141.903	26.1996	-2.43728	-2.40645	0.02155
REV3L	REV3L	REV3L	chr6:111620233-111804414	control	PGL treated	OK	10.4963	1.94171	-2.43448	-2.33614	0.0329
CCT6B	CCT6B	CCT6B	chr17:33254877-33288528	control	PGL treated	OK	2.24807	0.418734	-2.42458	-1.73955	0.1604
VGF	VGF	VGF	chr7:100805789-100808852	control	PGL treated	OK	4.301	0.80288	-2.42142	-1.83629	0.1046
RB1	RB1	RB1	chr13:48877882-49056026	control	PGL treated	OK	20.3056	3.79509	-2.41967	-2.29289	0.0338
CTNNAL1	CTNNAL1	CTNNAL1	chr9:111704850-111775764	control	PGL treated	OK	62.1781	11.685	-2.41175	-2.52768	0.01195
DOPEY1	DOPEY1	DOPEY1	chr6:83777384-83906256	control	PGL treated	OK	3.52846	0.663825	-2.41017	-1.01822	0.57535
PLAG1	PLAG1	PLAG1	chr8:57073467-57123859	control	PGL treated	OK	1.83586	0.3457	-2.40886	-2.0646	0.0535
C4A	C4A,LOC100293534	C4A,LOC100293534	chr6_ssto_hap7:3306068-3368931	control	PGL treated	NOTEST	0.22663	0.0427055	-2.40785	0	1
THEG	THEG	THEG	chr19:362056-376013	control	PGL treated	OK	1.09787	0.207253	-2.40524	-1.37889	0.19675
LOC100506136	LOC100506136	LOC100506136	chr7:96250968-96293650	control	PGL treated	OK	0.839577	0.158499	-2.40519	-1.43898	0.2275
NBEAP1	NBEAP1	NBEAP1	chr15:20874796-20961480	control	PGL treated	OK	3.35186	0.63278	-2.40519	-1.43898	0.2275
SIGLEC14	SIGLEC14	SIGLEC14	chr19:52145805-52150132	control	PGL treated	OK	1.20766	0.227987	-2.40519	-1.70334	0.1243
GXYLT1	GXYLT1	GXYLT1	chr12:42475647-42538673	control	PGL treated	OK	8.60949	1.62604	-2.40456	-2.373	0.02865
METTL21D	METTL21D	METTL21D	chr14:50575349-50583297	control	PGL treated	OK	13.237	2.50813	-2.39989	-2.17986	0.0449
BIRC2	BIRC2	BIRC2	chr11:102217965-102249401	control	PGL treated	OK	32.7623	6.21034	-2.39929	-2.49129	0.0126
LOC284801	LOC284801	LOC284801	chr20:26167654-26189869	control	PGL treated	OK	20.0944	3.81044	-2.39877	-1.49729	0.1121
CCDC169-SOHLH2	CCDC169-SOHLH2	CCDC169-SOHLH2	chr13:36742344-36871992	control	PGL treated	NOTEST	0.000791322	0.000150223	-2.39716	0	1
TGDS	TGDS	TGDS	chr13:95226307-95248511	control	PGL treated	OK	11.0216	2.09328	-2.3965	-2.0473	0.05515
DSC2	DSC2	DSC2	chr18:28645941-28682388	control	PGL treated	OK	4.27986	0.813192	-2.3959	-2.20756	0.0387
BLOC1S2	BLOC1S2	BLOC1S2	chr10:102033034-102046469	control	PGL treated	OK	92.2324	17.5907	-2.39046	-2.53127	0.01785
PDIA2	PDIA2	PDIA2	chr16:333117-337209	control	PGL treated	OK	1.24745	0.238302	-2.38811	-1.53777	0.197
RASGRP1	RASGRP1	RASGRP1	chr15:38780301-38857007	control	PGL treated	OK	1.88462	0.361097	-2.38382	-1.95152	0.05525
PRPF39	PRPF39	PRPF39	chr14:45553301-45603732	control	PGL treated	OK	20.0056	3.83922	-2.38152	-1.4026	0.12585
AGR2	AGR2	AGR2	chr7:16832263-16844738	control	PGL treated	OK	190.99	36.6914	-2.37998	-2.51526	0.01285
PDCD10	PDCD10	PDCD10	chr3:167401694-167452651	control	PGL treated	OK	25.2813	4.86139	-2.37863	-2.00613	0.05705
CILP2	CILP2	CILP2	chr19:19649073-19657468	control	PGL treated	OK	1.69723	0.326819	-2.37662	-1.8326	0.11035
SLC19A2	SLC19A2	SLC19A2	chr1:169433148-169455208	control	PGL treated	OK	16.1214	3.10687	-2.37544	-2.25271	0.0395
NMD3	NMD3	NMD3	chr3:160939098-160969795	control	PGL treated	OK	51.6063	9.97239	-2.37154	-2.48418	0.01385
STXBP3	STXBP3	STXBP3	chr1:109289284-109352148	control	PGL treated	OK	18.0796	3.50223	-2.36801	-2.27648	0.03895
SCYL2	SCYL2	SCYL2	chr12:100661548-100733914	control	PGL treated	OK	37.7822	7.33418	-2.365	-2.48361	0.0139
CLUL1	CLUL1	CLUL1	chr18:596997-712662	control	PGL treated	NOTEST	0.449325	0.0873862	-2.36228	0	1
BHLHA15	BHLHA15	BHLHA15	chr7:97841565-97842271	control	PGL treated	OK	1.48606	0.289047	-2.36212	-1.36939	0.2784
FBLL1	FBLL1	FBLL1	chr5:167956581-167957639	control	PGL treated	OK	0.873454	0.169891	-2.36212	-1.36939	0.2784
RFTN2	RFTN2	RFTN2	chr2:198435526-198540584	control	PGL treated	NOTEST	0.512792	0.0997407	-2.36212	0	1
PRKAA2	PRKAA2	PRKAA2	chr1:57110989-57181008	control	PGL treated	OK	5.15861	1.00698	-2.35695	-2.25224	0.03845
ADCY10	ADCY10	ADCY10	chr1:167778624-167883453	control	PGL treated	NOTEST	0.0779817	0.0152305	-2.35617	0	1
N4BP2L2	N4BP2L2	N4BP2L2	chr13:33006929-33112936	control	PGL treated	OK	23.2599	4.54916	-2.35417	-2.19087	0.0409
GIN1	GIN1	GIN1	chr5:102421703-102455842	control	PGL treated	OK	3.20273	0.628863	-2.34849	-1.78425	0.1172
ISG20	ISG20	ISG20	chr15:89182038-89198879	control	PGL treated	OK	50.4991	9.93635	-2.34547	-2.24104	0.0402
PTBP2	PTBP2	PTBP2	chr1:97187174-97280605	control	PGL treated	OK	10.3298	2.03331	-2.34491	-2.22517	0.0368
SNAP91	SNAP91	SNAP91	chr6:84262604-84419127	control	PGL treated	OK	1.29819	0.255544	-2.34486	-1.71508	0.125
MOSPD1	MOSPD1	MOSPD1	chrX:134021661-134049297	control	PGL treated	OK	27.5128	5.42179	-2.34326	-2.20779	0.04475
PPP2R2A	PPP2R2A	PPP2R2A	chr8:26149006-26230195	control	PGL treated	OK	60.2408	11.8854	-2.34155	-2.48243	0.0194
IGSF10	IGSF10	IGSF10	chr3:150804675-151176497	control	PGL treated	NOTEST	0.219647	0.0433456	-2.34123	0	1
ZNF765	ZNF765	ZNF765	chr19:53898396-53915262	control	PGL treated	OK	6.2951	1.24403	-2.3392	-2.19208	0.0357
PFKFB4	PFKFB4	PFKFB4	chr3:48555116-48594227	control	PGL treated	OK	25.4629	5.03294	-2.33892	-2.15361	0.04785
LIG4	LIG4	LIG4	chr13:108859791-108870716	control	PGL treated	OK	10.7125	2.12007	-2.3371	-2.21127	0.05905
A1CF	A1CF	A1CF	chr10:52559168-52645435	control	PGL treated	OK	1.36877	0.272024	-2.33108	-1.94982	0.0593
CCDC82	CCDC82	CCDC82	chr11:96085928-96123083	control	PGL treated	OK	10.254	2.03884	-2.33037	-2.17317	0.0387
FAM18B2-CDRT4	FAM18B2-CDRT4	FAM18B2-CDRT4	chr17:15339331-15466945	control	PGL treated	OK	3.55251	0.706828	-2.32941	-0.752613	0.5193
B3GAT2	B3GAT2	B3GAT2	chr6:71377478-71666788	control	PGL treated	OK	1.69419	0.337192	-2.32895	-0.443581	0.53695
SERPINB8	SERPINB8	SERPINB8	chr18:61637262-61656608	control	PGL treated	OK	36.8049	7.33723	-2.32659	-2.1355	0.02945
CCDC76	CCDC76	CCDC76	chr1:100598705-100643829	control	PGL treated	OK	8.90532	1.77701	-2.32522	-1.99961	0.06685
PCDHA6	PCDHA6	PCDHA6	chr5:140165875-140391929	control	PGL treated	NOTEST	0.212377	0.0423913	-2.32479	0	1
RASGRF2	RASGRF2	RASGRF2	chr5:80256507-81047072	control	PGL treated	OK	3.10368	0.620268	-2.32302	-0.833735	0.3965
TSGA10	TSGA10	TSGA10	chr2:99613723-99771187	control	PGL treated	OK	1.15384	0.230605	-2.32294	-1.37837	0.19225
CLDN1	CLDN1	CLDN1	chr3:190023489-190040235	control	PGL treated	OK	110.913	22.1762	-2.32235	-2.4988	0.02315
ZNF711	ZNF711	ZNF711	chrX:84498996-84528368	control	PGL treated	OK	7.76764	1.55577	-2.31984	-2.19519	0.03675
KRT85	KRT85	KRT85	chr12:52753789-52761309	control	PGL treated	OK	7.91611	1.58586	-2.31953	-1.98514	0.0612
IL10RA	IL10RA	IL10RA	chr11:117857105-117872199	control	PGL treated	NOTEST	0.314178	0.0630146	-2.31782	0	1
LOC286190	LOC286190	LOC286190	chr8:71520811-71581447	control	PGL treated	NOTEST	0.308993	0.0619789	-2.31772	0	1
MARK2P9	MARK2P9	MARK2P9	chr10:94178242-94180410	control	PGL treated	NOTEST	0.604069	0.121166	-2.31772	0	1
NAT8	NAT8	NAT8	chr2:73867849-73869537	control	PGL treated	OK	1.24855	0.250438	-2.31772	-1.38827	0.26085
ZACN	ZACN	ZACN	chr17:74075262-74099868	control	PGL treated	OK	0.855024	0.171574	-2.31713	-0.118758	0.4553
OCLM	OCLM	OCLM	chr1:185703682-186446655	control	PGL treated	OK	1.59567	0.32039	-2.31626	-0.111418	0.45175
PPP1R14C	PPP1R14C	PPP1R14C	chr6:150464187-150571528	control	PGL treated	OK	8.98679	1.80712	-2.31411	-1.98448	0.06255
C3orf32	C3orf32	C3orf32	chr3:8661085-8693764	control	PGL treated	NOTEST	0.501453	0.101278	-2.3078	0	1
FER	FER	FER	chr5:108083522-108523373	control	PGL treated	OK	7.97563	1.61134	-2.30734	-2.12291	0.03765
RBM7	RBM7	RBM7	chr11:114271383-114279635	control	PGL treated	OK	21.3752	4.31928	-2.30708	-2.1996	0.0439
RSPH6A	RSPH6A	RSPH6A	chr19:46298967-46318605	control	PGL treated	OK	1.10036	0.222702	-2.30479	-1.66014	0.1315
ZNF638	ZNF638	ZNF638	chr2:71558884-71662191	control	PGL treated	OK	38.2177	7.73528	-2.30471	-2.46148	0.01295
TAF2	TAF2	TAF2	chr8:120743013-120845074	control	PGL treated	OK	30.6498	6.20526	-2.30431	-2.44026	0.0186
HSP90AB2P	HSP90AB2P	HSP90AB2P	chr4:13335036-13339925	control	PGL treated	OK	39.4378	7.98895	-2.3035	-2.47234	0.01705
ZNF222	ZNF222	ZNF222	chr19:44529493-44537262	control	PGL treated	OK	11.6386	2.35778	-2.30342	-1.96145	0.06245
SLCO1C1	SLCO1C1	SLCO1C1	chr12:20848288-20906320	control	PGL treated	NOTEST	0.361502	0.0732967	-2.30218	0	1
KCNK6	KCNK6	KCNK6	chr19:38810483-38819649	control	PGL treated	OK	2.76645	0.562302	-2.29862	-1.76935	0.12095
ASF1A	ASF1A	ASF1A	chr6:119134611-119256327	control	PGL treated	OK	14.8325	3.02238	-2.295	-1.49284	0.1466
KIFAP3	KIFAP3	KIFAP3	chr1:169890469-170043879	control	PGL treated	OK	15.4905	3.16844	-2.28954	-2.09994	0.0442
MFNG	MFNG	MFNG	chr22:37865100-37882478	control	PGL treated	OK	1.54987	0.317092	-2.28917	-1.66325	0.11135
MCTP1	MCTP1	MCTP1	chr5:94042288-94620279	control	PGL treated	OK	11.0352	2.25876	-2.28851	-2.12194	0.04915
GNA13	GNA13	GNA13	chr17:63005406-63052920	control	PGL treated	OK	42.5119	8.70608	-2.28777	-2.47651	0.02055
LOC100507577	LOC100507577	LOC100507577	chr16:48274602-48420559	control	PGL treated	OK	1.96622	0.402807	-2.28727	-0.275604	0.48315
SLC4A4	SLC4A4	SLC4A4	chr4:72053002-72437804	control	PGL treated	NOTEST	0.19147	0.0392348	-2.28691	0	1
COG3	COG3	COG3	chr13:46039029-46110833	control	PGL treated	OK	19.8997	4.07929	-2.28636	-2.18236	0.0433
OCIAD2	OCIAD2	OCIAD2	chr4:48887404-48908815	control	PGL treated	OK	194.164	39.8746	-2.28374	-2.2137	0.0337
UFM1	UFM1	UFM1	chr13:38923941-38937143	control	PGL treated	OK	80.1108	16.4623	-2.28283	-2.46362	0.02025
SAMD9L	SAMD9L	SAMD9L	chr7:92759367-92777680	control	PGL treated	OK	1.98645	0.408263	-2.28262	-1.94233	0.06165
DPF3	DPF3	DPF3	chr14:73136659-73360809	control	PGL treated	OK	1.70582	0.350932	-2.2812	-1.73597	0.1289
C1orf9	C1orf9	C1orf9	chr1:172502259-172580973	control	PGL treated	OK	13.3821	2.75487	-2.28025	-2.21821	0.03895
AURKC	AURKC	AURKC	chr19:57742376-57746916	control	PGL treated	OK	1.16696	0.240313	-2.27978	-1.31321	0.2323
TRIP11	TRIP11	TRIP11	chr14:92434242-92506403	control	PGL treated	OK	16.6842	3.44088	-2.27763	-2.39487	0.01785
GPM6B	GPM6B	GPM6B	chrX:13789061-13956831	control	PGL treated	NOTEST	0.700282	0.144495	-2.27692	0	1
CCDC146	CCDC146	CCDC146	chr7:76751933-76924521	control	PGL treated	OK	1.23518	0.255001	-2.27615	-1.32747	0.204
ZNF461	ZNF461	ZNF461	chr19:37128282-37157739	control	PGL treated	OK	7.28427	1.50511	-2.27492	-2.09422	0.04045
SIKE1	SIKE1	SIKE1	chr1:115312104-115323308	control	PGL treated	OK	11.1542	2.30487	-2.27482	-2.12786	0.0472
GOLGA8B	GOLGA8B	GOLGA8B	chr15:34817483-34875771	control	PGL treated	OK	12.6904	2.62241	-2.27477	-2.04582	0.0511
GCET2	GCET2	GCET2	chr3:111839687-111852152	control	PGL treated	OK	1.93287	0.39944	-2.2747	-1.69394	0.1229
C10orf118	C10orf118	C10orf118	chr10:115881973-115934364	control	PGL treated	OK	7.91582	1.63622	-2.27437	-2.05561	0.05175
C9orf72	C9orf72	C9orf72	chr9:27546542-27573864	control	PGL treated	OK	5.68277	1.17477	-2.27422	-2.00274	0.04905
RIOK3	RIOK3	RIOK3	chr18:21032786-21063099	control	PGL treated	OK	73.7366	15.2497	-2.2736	-2.46386	0.02255
ZNF644	ZNF644	ZNF644	chr1:91380856-91487812	control	PGL treated	OK	15.4516	3.19773	-2.27264	-2.06405	0.0537
DENND2C	DENND2C	DENND2C	chr1:115127195-115212732	control	PGL treated	OK	1.11559	0.230882	-2.27258	-1.7227	0.1471
LOC100286793	LOC100286793	LOC100286793	chr1:143718512-143744587	control	PGL treated	OK	2.12122	0.439206	-2.27192	-1.60342	0.1564
C1orf27	C1orf27	C1orf27	chr1:185703682-186446655	control	PGL treated	OK	22.3534	4.63642	-2.26941	-0.964236	0.39445
PDZD9	PDZD9	PDZD9	chr16:21995185-22012431	control	PGL treated	NOTEST	0.62033	0.128733	-2.26865	0	1
PAWR	PAWR	PAWR	chr12:79985744-80084790	control	PGL treated	OK	77.9372	16.1935	-2.2669	-2.39018	0.01935
ZMYM2	ZMYM2	ZMYM2	chr13:20532809-20665968	control	PGL treated	OK	11.0484	2.2975	-2.2657	-2.32604	0.0256
SLC44A5	SLC44A5	SLC44A5	chr1:75667815-76076799	control	PGL treated	OK	2.60639	0.542863	-2.26339	-1.79221	0.1433
2015-03-04	2015-03-04	2015-03-04	chr2:217122584-217236750	control	PGL treated	OK	17.2145	3.58748	-2.26258	-2.10266	0.05635
UBE2V2	UBE2V2	UBE2V2	chr8:48920994-48974454	control	PGL treated	OK	54.8118	11.4306	-2.26159	-2.1031	0.0543
NEK7	NEK7	NEK7	chr1:198126107-198291548	control	PGL treated	OK	26.3415	5.50296	-2.25906	-2.33781	0.01645
COMMD8	COMMD8	COMMD8	chr4:47452810-47465676	control	PGL treated	OK	14.382	3.005	-2.25883	-1.93759	0.0687
ADORA2A	ADORA2A	ADORA2A	chr22:24823529-24890783	control	PGL treated	OK	1.46405	0.3071	-2.25318	-1.30975	0.19235
GFRA1	GFRA1	GFRA1	chr10:117816441-118033126	control	PGL treated	OK	8.91005	1.87042	-2.25207	-2.18691	0.0451
TRAPPC8	TRAPPC8	TRAPPC8	chr18:29409135-29523091	control	PGL treated	OK	12.2159	2.5657	-2.25133	-2.08602	0.05855
LMCD1	LMCD1	LMCD1	chr3:8543510-8609806	control	PGL treated	OK	150.285	31.5759	-2.2508	-2.44214	0.02345
NBEAL1	NBEAL1	NBEAL1	chr2:203879601-204082717	control	PGL treated	OK	7.01465	1.47461	-2.25004	-2.11151	0.054
MIR4321	MIR4321	MIR4321	chr19:2249112-2252072	control	PGL treated	OK	884.914	186.199	-2.24869	-0.242239	0.5091
C1GALT1	C1GALT1	C1GALT1	chr7:7222245-7288251	control	PGL treated	OK	8.71825	1.83633	-2.24722	-2.12688	0.05055
NME7	NME7	NME7	chr1:169075946-169337186	control	PGL treated	OK	36.2694	7.64121	-2.24688	-0.747525	0.3275
SPPL2A	SPPL2A	SPPL2A	chr15:50999736-51057910	control	PGL treated	OK	36.2968	7.66107	-2.24422	-2.10991	0.05315
OSBPL8	OSBPL8	OSBPL8	chr12:76745577-76953589	control	PGL treated	OK	15.784	3.33585	-2.24234	-2.23971	0.03045
NFATC4	NFATC4	NFATC4	chr14:24836144-24848810	control	PGL treated	NOTEST	0.155924	0.032961	-2.24201	0	1
GRIN2C	GRIN2C	GRIN2C	chr17:72838167-72856007	control	PGL treated	OK	7.18124	1.5186	-2.24149	-2.11653	0.04315
SRFBP1	SRFBP1	SRFBP1	chr5:121297655-121364295	control	PGL treated	OK	17.312	3.66542	-2.23972	-2.12899	0.0508
SLC9A5	SLC9A5	SLC9A5	chr16:67282854-67306094	control	PGL treated	OK	5.91442	1.2531	-2.23874	-1.92751	0.0714
SLC41A2	SLC41A2	SLC41A2	chr12:105197274-105322472	control	PGL treated	OK	12.7083	2.69296	-2.23851	-2.15342	0.0483
ZNF267	ZNF267	ZNF267	chr16:31885078-31928627	control	PGL treated	OK	8.03827	1.70562	-2.23659	-2.08304	0.0464
COBL	COBL	COBL	chr7:51083908-51384515	control	PGL treated	OK	2.00517	0.426176	-2.2342	-1.89748	0.0641
INSL4	INSL4	INSL4	chr9:5231418-5233967	control	PGL treated	OK	26.5678	5.64902	-2.2336	-1.89602	0.064
POLR2K	POLR2K	POLR2K	chr8:101162838-101166230	control	PGL treated	OK	100.968	21.4702	-2.23349	-2.06694	0.06235
PRICKLE2	PRICKLE2	PRICKLE2	chr3:64053639-64211131	control	PGL treated	OK	11.3005	2.40352	-2.23317	-2.2828	0.01815
CUL5	CUL5	CUL5	chr11:107879407-107978488	control	PGL treated	OK	10.1437	2.15857	-2.23243	-2.08906	0.05455
FSD1L	FSD1L	FSD1L	chr9:108210314-108311385	control	PGL treated	OK	8.12285	1.73152	-2.22995	-1.62038	0.07515
RAD51L3-RFFL	RAD51L3-RFFL	RAD51L3-RFFL	chr17:33336130-33448541	control	PGL treated	OK	1.69759	0.361984	-2.22949	-0.31638	0.5221
SRP9	SRP9	SRP9	chr1:225965514-225978168	control	PGL treated	OK	203.722	43.4438	-2.22938	-2.45415	0.0193
EID2	EID2	EID2	chr19:40029446-40030838	control	PGL treated	OK	104.168	22.2263	-2.22857	-2.33559	0.0209
MBNL3	MBNL3	MBNL3	chrX:131503342-131623996	control	PGL treated	NOTEST	0.0306288	0.00654485	-2.22646	0	1
RPF1	RPF1	RPF1	chr1:84944919-84972262	control	PGL treated	OK	36.7941	7.86412	-2.22612	-1.39108	0.18825
ERVMER34-1	ERVMER34-1	ERVMER34-1	chr4:53609683-53617807	control	PGL treated	NOTEST	0.1274	0.0272535	-2.22485	0	1
SERPINA10	SERPINA10	SERPINA10	chr14:94749649-94759596	control	PGL treated	NOTEST	0.178062	0.0380957	-2.22468	0	1
SNCAIP	SNCAIP	SNCAIP	chr5:121647819-121799794	control	PGL treated	NOTEST	0.100753	0.021556	-2.22466	0	1
APCDD1L	APCDD1L	APCDD1L	chr20:57034425-57089949	control	PGL treated	NOTEST	0.116584	0.0249438	-2.22462	0	1
C20orf160	C20orf160	C20orf160	chr20:30598244-30619984	control	PGL treated	NOTEST	0.145631	0.0311586	-2.22462	0	1
CLEC3B	CLEC3B	CLEC3B	chr3:45067758-45077563	control	PGL treated	NOTEST	0.523262	0.111955	-2.22462	0	1
CLLU1OS	CLLU1OS	CLLU1OS	chr12:92813869-92824778	control	PGL treated	OK	0.703518	0.150522	-2.22462	-0.903507	0.45225
CNGA4	CNGA4	CNGA4	chr11:6260321-6265707	control	PGL treated	NOTEST	0.198615	0.0424948	-2.22462	0	1
DIRC3	DIRC3	DIRC3	chr2:218148745-218621316	control	PGL treated	NOTEST	0.0915781	0.0195937	-2.22462	0	1
FAM5B	FAM5B	FAM5B	chr1:177140632-177251558	control	PGL treated	NOTEST	0.10108	0.0216267	-2.22462	0	1
FAP	FAP	FAP	chr2:163027199-163100045	control	PGL treated	NOTEST	0.26322	0.0563174	-2.22462	0	1
FLJ43879	FLJ43879	FLJ43879	chr2:239840997-239847965	control	PGL treated	NOTEST	0.103204	0.022081	-2.22462	0	1
INSM2	INSM2	INSM2	chr14:36003247-36006260	control	PGL treated	NOTEST	0.120693	0.0258229	-2.22462	0	1
LAMB2P1	LAMB2P1	LAMB2P1	chr3:49190291-49191834	control	PGL treated	NOTEST	0.50641	0.108349	-2.22462	0	1
LOC100129924	LOC100129924	LOC100129924	chr1:43253660-43263901	control	PGL treated	OK	1.30576	0.279376	-2.22462	-1.33791	0.2673
LOC100286979	LOC100286979	LOC100286979	chr2:87042459-87122165	control	PGL treated	NOTEST	0.216361	0.0462916	-2.22462	0	1
LOC100506207	LOC100506207	LOC100506207	chr6:8435855-8785678	control	PGL treated	NOTEST	0.346326	0.0740984	-2.22462	0	1
MIR612	MIR612	MIR612	chr11:65211928-65212028	control	PGL treated	OK	571.468	122.269	-2.22462	-1.33791	0.2673
MKX	MKX	MKX	chr10:27961802-28034778	control	PGL treated	NOTEST	0.0987399	0.021126	-2.22462	0	1
MOGAT3	MOGAT3	MOGAT3	chr7:100839012-100844302	control	PGL treated	NOTEST	0.281833	0.0602998	-2.22462	0	1
NPM2	NPM2	NPM2	chr8:21882353-21894408	control	PGL treated	NOTEST	0.378411	0.0809633	-2.22462	0	1
ODF3	ODF3	ODF3	chr11:196760-200258	control	PGL treated	NOTEST	0.627868	0.134336	-2.22462	0	1
PGAM4	PGAM4	PGAM4	chrX:77166193-77305892	control	PGL treated	NOTEST	0.230013	0.0492126	-2.22462	0	1
PRUNE2	PRUNE2	PRUNE2	chr9:79226291-79521003	control	PGL treated	NOTEST	0.164291	0.035151	-2.22462	0	1
RDH12	RDH12	RDH12	chr14:68168602-68201168	control	PGL treated	NOTEST	0.20253	0.0433325	-2.22462	0	1
RP11-165H20.1	RP11-165H20.1	RP11-165H20.1	chr1:111823145-111828730	control	PGL treated	NOTEST	0.26089	0.055819	-2.22462	0	1
SCARNA6	SCARNA6	SCARNA6	chr2:234160216-234204320	control	PGL treated	OK	4.78207	1.02315	-2.22462	-0.0837521	0.49015
SEC14L3	SEC14L3	SEC14L3	chr22:30855215-30868034	control	PGL treated	NOTEST	0.180337	0.0385841	-2.22462	0	1
SLC6A3	SLC6A3	SLC6A3	chr5:1392904-1445543	control	PGL treated	NOTEST	0.0908907	0.0194466	-2.22462	0	1
SNORD28	SNORD28	SNORD28	chr11:62619459-62623360	control	PGL treated	OK	842.887	180.341	-2.22462	-0.0552575	0.48985
SNORD76	SNORD76	SNORD76	chr1:173832385-173837125	control	PGL treated	OK	1083.59	231.841	-2.22462	-0.0726106	0.46695
SNX29P2	SNX29P2	SNX29P2	chr16:29313607-29376380	control	PGL treated	NOTEST	0.245504	0.052527	-2.22462	0	1
SPINLW1	SPINLW1	SPINLW1	chr20:44162835-44176065	control	PGL treated	NOTEST	0.569805	0.121913	-2.22462	0	1
TIGD4	TIGD4	TIGD4	chr4:153690505-153700916	control	PGL treated	OK	1.04639	0.22388	-2.22462	-1.59882	0.1398
TMED6	TMED6	TMED6	chr16:69377148-69385712	control	PGL treated	OK	1.38206	0.295701	-2.22462	-1.33791	0.2673
TYRP1	TYRP1	TYRP1	chr9:12693385-12710266	control	PGL treated	NOTEST	0.126881	0.027147	-2.22462	0	1
WDR86	WDR86	WDR86	chr7:151078206-151110132	control	PGL treated	NOTEST	0.184558	0.0394873	-2.22462	0	1
WNT1	WNT1	WNT1	chr12:49372235-49376396	control	PGL treated	NOTEST	0.162996	0.0348739	-2.22462	0	1
XKR7	XKR7	XKR7	chr20:30555804-30586256	control	PGL treated	NOTEST	0.125287	0.0268059	-2.22462	0	1
ZNF137P	ZNF137P	ZNF137P	chr19:53099936-53103405	control	PGL treated	NOTEST	0.148697	0.0318146	-2.22462	0	1
ZSCAN5B	ZSCAN5B	ZSCAN5B	chr19:56701057-56704421	control	PGL treated	NOTEST	0.238425	0.0510124	-2.22462	0	1
CDC26	CDC26	CDC26	chr9:116029289-116037869	control	PGL treated	OK	82.3752	17.6464	-2.22283	-2.11668	0.05355
COL4A2	COL4A2	COL4A2	chr13:110959630-111165373	control	PGL treated	OK	136.659	29.2821	-2.22249	-2.53672	0.0182
IFT80	IFT80	IFT80	chr3:159974773-160117320	control	PGL treated	OK	13.6544	2.92784	-2.22146	-2.14195	0.03705
LNX1	LNX1	LNX1	chr4:54326436-54457724	control	PGL treated	OK	0.823127	0.176549	-2.22104	-1.57343	0.1337
PCNP	PCNP	PCNP	chr3:101293041-101313281	control	PGL treated	OK	127.382	27.3398	-2.22009	-2.40148	0.0243
AMMECR1	AMMECR1	AMMECR1	chrX:109437413-109699562	control	PGL treated	OK	11.9189	2.56321	-2.21723	-2.10266	0.04705
CDKL2	CDKL2	CDKL2	chr4:76501703-76555721	control	PGL treated	OK	2.76567	0.594948	-2.2168	-1.88701	0.06725
STK38L	STK38L	STK38L	chr12:27397077-27478890	control	PGL treated	OK	17.644	3.79579	-2.2167	-2.11203	0.0481
NAA15	NAA15	NAA15	chr4:140211070-140311935	control	PGL treated	OK	20.2271	4.3521	-2.2165	-1.81301	0.08805
PHOSPHO2	PHOSPHO2	PHOSPHO2	chr2:170550963-170608396	control	PGL treated	OK	3.18563	0.685685	-2.21596	-0.685384	0.41475
FAM91A2	FAM91A2	FAM91A2	chr1:149576261-149672733	control	PGL treated	OK	2.45437	0.529644	-2.21226	-1.53137	0.08845
JMJD7-PLA2G4B	JMJD7-PLA2G4B	JMJD7-PLA2G4B	chr15:42120282-42186275	control	PGL treated	OK	0.823133	0.17787	-2.21031	-0.541985	0.4858
GPR132	GPR132	GPR132	chr14:105515736-105531754	control	PGL treated	OK	1.9559	0.422704	-2.21012	-1.70635	0.13555
DHX36	DHX36	DHX36	chr3:153993456-154042286	control	PGL treated	OK	50.5092	10.9315	-2.20805	-2.38127	0.03
RASA1	RASA1	RASA1	chr5:86564069-86687743	control	PGL treated	OK	37.8129	8.18587	-2.20767	-2.3568	0.0234
AADAC	AADAC	AADAC	chr3:151347319-151546276	control	PGL treated	OK	38.2085	8.27842	-2.20647	-1.8492	0.049
AVIL	AVIL	AVIL	chr12:58176527-58209852	control	PGL treated	OK	7.31521	1.58592	-2.20557	-0.897894	0.45955
LOC100507217	LOC100507217	LOC100507217	chr15:93426072-93441977	control	PGL treated	OK	53.6029	11.6283	-2.20468	-2.154	0.03635
SIRT1	SIRT1	SIRT1	chr10:69644426-69678147	control	PGL treated	OK	26.6074	5.78296	-2.20195	-2.27986	0.0186
LRRC40	LRRC40	LRRC40	chr1:70610484-70671361	control	PGL treated	OK	9.25179	2.01123	-2.20165	-2.05771	0.052
NPAS3	NPAS3	NPAS3	chr14:33408458-34273382	control	PGL treated	NOTEST	0.118352	0.0257309	-2.20151	0	1
EXOC5	EXOC5	EXOC5	chr14:57669193-57756797	control	PGL treated	OK	11.0434	2.40123	-2.20135	-1.67739	0.11515
ACSL4	ACSL4	ACSL4	chrX:108884563-108976621	control	PGL treated	OK	36.3355	7.90226	-2.20104	-2.33399	0.02645
DRAM2	DRAM2	DRAM2	chr1:111659953-111727724	control	PGL treated	OK	11.8924	2.58758	-2.20037	-1.03698	0.2809
SPATA17	SPATA17	SPATA17	chr1:217804694-218040484	control	PGL treated	OK	3.8805	0.844328	-2.20037	-1.70177	0.132
FBXL3	FBXL3	FBXL3	chr13:77579388-77601331	control	PGL treated	OK	16.7231	3.64307	-2.19862	-2.06356	0.05645
PCDH1	PCDH1	PCDH1	chr5:141232672-141257944	control	PGL treated	OK	9.77768	2.133	-2.19661	-2.08301	0.03965
C1orf98	C1orf98	C1orf98	chr1:200311671-200342920	control	PGL treated	OK	2.73919	0.598027	-2.19547	-1.66651	0.14215
BMPER	BMPER	BMPER	chr7:33944522-34195484	control	PGL treated	OK	17.8816	3.90702	-2.19434	-2.09506	0.0511
TBC1D23	TBC1D23	TBC1D23	chr3:99979685-100044094	control	PGL treated	OK	24.6178	5.38647	-2.19229	-2.17113	0.04165
LOC100130357	LOC100130357	LOC100130357	chr6:12717036-13295818	control	PGL treated	OK	2.67868	0.58693	-2.19026	-1.6323	0.1038
ZNF568	ZNF568	ZNF568	chr19:37407230-37488834	control	PGL treated	OK	0.76863	0.168489	-2.18964	-1.55813	0.18755
H3F3B	H3F3B	H3F3B	chr17:73772514-73775860	control	PGL treated	OK	457.152	100.235	-2.18929	-2.52448	0.0199
AGL	AGL	AGL	chr1:100315639-100389579	control	PGL treated	OK	4.70415	1.03231	-2.18807	-2.00155	0.0473
SMARCA5	SMARCA5	SMARCA5	chr4:144434615-144478642	control	PGL treated	OK	28.8089	6.33104	-2.186	-2.37271	0.02485
NEXN	NEXN	NEXN	chr1:78354199-78409578	control	PGL treated	OK	6.2753	1.38141	-2.18354	-1.99114	0.055
BAZ2B	BAZ2B	BAZ2B	chr2:160175489-160473059	control	PGL treated	OK	19.126	4.21086	-2.18335	-2.32645	0.0255
GNN	GNN	GNN	chr12:104237526-104323989	control	PGL treated	NOTEST	0.534634	0.117752	-2.18279	0	1
SNORD104	SNORD104	SNORD104	chr17:62223437-62223517	control	PGL treated	OK	3945.26	868.938	-2.18279	-1.56631	0.14085
BDP1	BDP1	BDP1	chr5:70751441-70863649	control	PGL treated	OK	21.9856	4.84407	-2.18227	-2.36285	0.02745
RFESD	RFESD	RFESD	chr5:94982480-94992849	control	PGL treated	OK	1.83519	0.404358	-2.18223	-1.54105	0.16625
FRA10AC1	FRA10AC1	FRA10AC1	chr10:95427639-95462329	control	PGL treated	OK	17.7915	3.92225	-2.18143	-2.07231	0.0538
RABL3	RABL3	RABL3	chr3:120405527-120461384	control	PGL treated	OK	18.1537	4.00238	-2.18133	-2.02207	0.05845
SERTAD4	SERTAD4	SERTAD4	chr1:210404803-210416440	control	PGL treated	OK	4.92388	1.08566	-2.18122	-1.24938	0.2368
ARHGEF26-AS1	ARHGEF26-AS1	ARHGEF26-AS1	chr3:153742189-153975616	control	PGL treated	OK	4.53171	0.999885	-2.18022	-1.06986	0.29955
ZFP91-CNTF	ZFP91-CNTF	ZFP91-CNTF	chr11:58346586-58393205	control	PGL treated	OK	2.39429	0.528495	-2.17963	-0.311453	0.4976
ANKK1	ANKK1	ANKK1	chr11:113258512-113271140	control	PGL treated	OK	0.840687	0.186072	-2.17571	-1.42849	0.21795
ATP2C2	ATP2C2	ATP2C2	chr16:84402132-84497793	control	PGL treated	NOTEST	0.618151	0.136818	-2.17571	0	1
ZNF254	ZNF254	ZNF254	chr19:24269975-24312654	control	PGL treated	OK	4.67926	1.03568	-2.17571	-1.87204	0.07785
ZNF518A	ZNF518A	ZNF518A	chr10:97889471-97923517	control	PGL treated	OK	8.17058	1.8109	-2.17373	-2.03696	0.06035
TNFRSF6B	TNFRSF6B	TNFRSF6B	chr20:62289162-62367494	control	PGL treated	OK	2.13347	0.472872	-2.17368	-0.232774	0.5108
EIF3J	EIF3J	EIF3J	chr15:44829265-44955876	control	PGL treated	OK	37.2442	8.25832	-2.17309	-1.36876	0.21625
PPP1CB	PPP1CB	PPP1CB	chr2:28974613-29025806	control	PGL treated	OK	75.3052	16.7058	-2.1724	-2.41493	0.0167
LOC646214	LOC646214	LOC646214	chr15:21932513-21940739	control	PGL treated	OK	7.73373	1.71797	-2.17046	-2.04	0.0609
FNTA	FNTA	FNTA	chr8:42911441-42940932	control	PGL treated	OK	78.6066	17.4659	-2.17011	-2.18432	0.0357
MOB3B	MOB3B	MOB3B	chr9:27325206-27529850	control	PGL treated	OK	24.1029	5.35892	-2.16919	-2.31092	0.0266
EIF1AX	EIF1AX	EIF1AX	chrX:20142635-20159966	control	PGL treated	OK	44.898	9.98715	-2.16851	-2.27727	0.02945
C5orf44	C5orf44	C5orf44	chr5:64920557-65017941	control	PGL treated	OK	10.7715	2.398	-2.16732	-0.85868	0.2287
BNIP2	BNIP2	BNIP2	chr15:59955061-59981642	control	PGL treated	OK	68.5973	15.2726	-2.1672	-2.31759	0.02385
C9orf68	C9orf68	C9orf68	chr9:4598315-4666674	control	PGL treated	NOTEST	0.459432	0.102394	-2.16572	0	1
KRT222	KRT222	KRT222	chr17:38811871-38821416	control	PGL treated	OK	1.06295	0.236901	-2.16572	-1.40267	0.24125
RICTOR	RICTOR	RICTOR	chr5:38938021-39074501	control	PGL treated	OK	16.7382	3.73207	-2.1651	-2.31295	0.02365
TATDN1	TATDN1	TATDN1	chr8:125487007-125551329	control	PGL treated	OK	60.1009	13.4026	-2.16487	-1.37709	0.19735
2015-03-07	2015-03-07	2015-03-07	chr2:160569009-160625084	control	PGL treated	OK	39.6566	8.84478	-2.16466	-2.28218	0.02485
CCNH	CCNH	CCNH	chr5:86690078-86708850	control	PGL treated	OK	66.8255	14.9643	-2.15887	-2.18087	0.04185
UHRF1BP1L	UHRF1BP1L	UHRF1BP1L	chr12:100430862-100536642	control	PGL treated	OK	10.053	2.25124	-2.15883	-1.94139	0.0551
NMNAT2	NMNAT2	NMNAT2	chr1:183217371-183387634	control	PGL treated	OK	4.05101	0.907366	-2.15853	-1.97603	0.05865
PRKACB	PRKACB	PRKACB	chr1:84543744-84704181	control	PGL treated	OK	12.0233	2.69462	-2.15768	-2.02087	0.0414
EFHA2	EFHA2	EFHA2	chr8:16884746-16980148	control	PGL treated	OK	1.88196	0.421831	-2.1575	-1.66513	0.1408
JMJD1C	JMJD1C	JMJD1C	chr10:64926987-65226322	control	PGL treated	OK	27.6572	6.20079	-2.15713	-2.33355	0.0197
OSTM1	OSTM1	OSTM1	chr6:108362612-108395941	control	PGL treated	OK	20.3269	4.56005	-2.15627	-2.05563	0.0522
ZDHHC17	ZDHHC17	ZDHHC17	chr12:77157853-77247474	control	PGL treated	OK	14.4308	3.24003	-2.15507	-2.01455	0.06705
CNKSR1	CNKSR1	CNKSR1	chr1:26503980-26516375	control	PGL treated	OK	1.39567	0.313707	-2.15347	-1.62422	0.13915
ATP6V1D	ATP6V1D	ATP6V1D	chr14:67804580-67826720	control	PGL treated	OK	85.3306	19.1988	-2.15205	-2.2786	0.02505
CPEB3	CPEB3	CPEB3	chr10:93808396-94050875	control	PGL treated	OK	2.12193	0.477609	-2.15147	-1.88161	0.0875
UBR1	UBR1	UBR1	chr15:43235097-43398286	control	PGL treated	OK	12.6058	2.83752	-2.15139	-2.05286	0.054
CD160	CD160	CD160	chr1:145695797-145715565	control	PGL treated	OK	0.950817	0.21414	-2.15061	-1.35148	0.24905
EMX1	EMX1	EMX1	chr2:73144603-73162020	control	PGL treated	NOTEST	0.649355	0.146246	-2.15061	0	1
IL12RB2	IL12RB2	IL12RB2	chr1:67773046-67862583	control	PGL treated	NOTEST	0.33584	0.0756368	-2.15061	0	1
ELOVL7	ELOVL7	ELOVL7	chr5:60047615-60140101	control	PGL treated	OK	14.4898	3.27469	-2.14561	-1.99562	0.0619
CFL2	CFL2	CFL2	chr14:35179587-35184029	control	PGL treated	OK	21.2269	4.80177	-2.14426	-2.05192	0.05255
CPNE8	CPNE8	CPNE8	chr12:39046001-39299420	control	PGL treated	OK	9.63881	2.18254	-2.14285	-2.03058	0.0541
MYO1D	MYO1D	MYO1D	chr17:30819627-31203902	control	PGL treated	OK	5.01242	1.13655	-2.14085	-2.00221	0.0563
PLA2G4C	PLA2G4C	PLA2G4C	chr19:48551099-48614109	control	PGL treated	OK	20.3263	4.60987	-2.14055	-2.06555	0.06765
C2orf27A	C2orf27A	C2orf27A	chr2:132480063-132524977	control	PGL treated	OK	2.20467	0.50029	-2.13973	-1.53326	0.15125
SMC5	SMC5	SMC5	chr9:72873877-72969789	control	PGL treated	OK	18.937	4.30602	-2.13678	-2.21987	0.0224
LOC653061	LOC653061	LOC653061	chr15:23599894-23613471	control	PGL treated	OK	3.46122	0.787524	-2.13589	-1.84529	0.0834
SREK1IP1	SREK1IP1	SREK1IP1	chr5:63986134-64064496	control	PGL treated	OK	9.1574	2.08364	-2.13583	-1.9236	0.06985
C16orf87	C16orf87	C16orf87	chr16:46835958-46865074	control	PGL treated	OK	20.9927	4.79914	-2.12904	-1.98258	0.0545
CXADR	CXADR	CXADR	chr21:18885223-18965897	control	PGL treated	OK	10.9171	2.50249	-2.12515	-1.83832	0.0584
DEF6	DEF6	DEF6	chr6:35265594-35289548	control	PGL treated	NOTEST	0.45377	0.104021	-2.12508	0	1
GPR111	GPR111	GPR111	chr6:47624325-47665533	control	PGL treated	NOTEST	0.19286	0.0442108	-2.12508	0	1
PLCXD3	PLCXD3	PLCXD3	chr5:41307047-41510730	control	PGL treated	NOTEST	0.125978	0.0288791	-2.12508	0	1
SLC18A2	SLC18A2	SLC18A2	chr10:119000583-119038941	control	PGL treated	OK	3.88194	0.889889	-2.12508	-1.82176	0.08265
FNIP1	FNIP1	FNIP1	chr5:130977406-131132756	control	PGL treated	OK	27.3569	6.27432	-2.12437	-2.25482	0.0284
PHLDA2	PHLDA2	PHLDA2	chr11:2949502-2950650	control	PGL treated	OK	60.5208	13.8809	-2.12433	-2.03289	0.0606
TICAM2	TICAM2	TICAM2	chr5:114914338-114961876	control	PGL treated	OK	1.01528	0.233348	-2.12132	-0.287456	0.4907
GALNT4	GALNT4	GALNT4	chr12:89813497-89920039	control	PGL treated	OK	4.16975	0.960528	-2.11806	-1.16083	0.25015
LIN28B	LIN28B	LIN28B	chr6:105404922-105531206	control	PGL treated	OK	0.831556	0.191602	-2.1177	-1.62745	0.1427
USMG5	USMG5	USMG5	chr10:105127723-105156270	control	PGL treated	OK	538.756	124.164	-2.11738	-1.94854	0.05415
RALGAPA1	RALGAPA1	RALGAPA1	chr14:36007557-36278432	control	PGL treated	OK	10.7636	2.48095	-2.11719	-2.16565	0.02615
PTS	PTS	PTS	chr11:112097087-112104695	control	PGL treated	OK	35.7646	8.24831	-2.11636	-1.98552	0.059
LRRC8C	LRRC8C	LRRC8C	chr1:90098643-90185094	control	PGL treated	OK	10.8149	2.4962	-2.11521	-1.958	0.06865
TOMM70A	TOMM70A	TOMM70A	chr3:100082302-100175170	control	PGL treated	OK	49.7696	11.4959	-2.11414	-2.19811	0.0352
CCBL2	CCBL2	CCBL2	chr1:89401455-89458643	control	PGL treated	OK	5.56977	1.28967	-2.11061	-1.18786	0.42005
FTSJD1	FTSJD1	FTSJD1	chr16:71316202-71323509	control	PGL treated	OK	19.8343	4.59423	-2.1101	-2.00043	0.04945
PKN2	PKN2	PKN2	chr1:89149921-89301938	control	PGL treated	OK	20.8467	4.83156	-2.10926	-2.21989	0.0258
SCN9A	SCN9A	SCN9A	chr2:167051696-167232497	control	PGL treated	OK	12.4381	2.88437	-2.10844	-2.21372	0.0268
DNAH9	DNAH9	DNAH9	chr17:11501747-11873065	control	PGL treated	NOTEST	0.0461106	0.0107093	-2.10624	0	1
SEC61B	SEC61B	SEC61B	chr9:101984569-101992901	control	PGL treated	OK	471.933	109.647	-2.10571	-2.26651	0.0297
THAP9	THAP9	THAP9	chr4:83814604-83841284	control	PGL treated	OK	1.78619	0.41622	-2.10147	-0.734696	0.5339
SAMD4A	SAMD4A	SAMD4A	chr14:55034329-55260033	control	PGL treated	OK	41.3188	9.63278	-2.10077	-2.17218	0.053
XRN1	XRN1	XRN1	chr3:142025448-142166853	control	PGL treated	OK	13.8612	3.23204	-2.10054	-2.23144	0.0249
DPH3	DPH3	DPH3	chr3:16298567-16306496	control	PGL treated	OK	25.3816	5.9258	-2.0987	-2.08975	0.0494
LOC100170939	LOC100170939	LOC100170939	chr5:69423288-69586004	control	PGL treated	NOTEST	0.438043	0.102412	-2.09669	0	1
SKIV2L2	SKIV2L2	SKIV2L2	chr5:54603575-54830873	control	PGL treated	OK	23.3077	5.45831	-2.09428	-1.37412	0.1955
SMNDC1	SMNDC1	SMNDC1	chr10:112052797-112064707	control	PGL treated	OK	42.7647	10.0162	-2.09408	-1.93755	0.07715
RIF1	RIF1	RIF1	chr2:152266396-152333860	control	PGL treated	OK	15.2509	3.57291	-2.09373	-2.07666	0.04475
ZMAT3	ZMAT3	ZMAT3	chr3:178735010-178789656	control	PGL treated	OK	19.3738	4.54126	-2.09294	-1.95905	0.06705
PPP2R5E	PPP2R5E	PPP2R5E	chr14:63841354-64010079	control	PGL treated	OK	22.3014	5.23031	-2.09216	-1.93249	0.0724
HOTAIRM1	HOTAIRM1	HOTAIRM1	chr7:27135712-27139877	control	PGL treated	OK	21.8948	5.13593	-2.09189	-1.7579	0.10465
VPS26A	VPS26A	VPS26A	chr10:70883907-70932616	control	PGL treated	OK	47.9825	11.2794	-2.08882	-2.0411	0.0524
TXNDC9	TXNDC9	TXNDC9	chr2:99935486-99952860	control	PGL treated	OK	33.4951	7.87765	-2.08811	-1.99455	0.06185
FAM200A	FAM200A	FAM200A	chr7:99143922-99149757	control	PGL treated	OK	13.6265	3.20765	-2.08683	-1.97545	0.0638
ZNF614	ZNF614	ZNF614	chr19:52516576-52531680	control	PGL treated	OK	6.47414	1.52467	-2.08619	-1.97723	0.0609
EDEM3	EDEM3	EDEM3	chr1:184659624-184724041	control	PGL treated	OK	19.4297	4.58138	-2.08441	-2.19798	0.0283
PAIP1	PAIP1	PAIP1	chr5:43526369-43557521	control	PGL treated	OK	57.4722	13.5551	-2.08402	-2.21922	0.0273
EIF4E	EIF4E	EIF4E	chr4:99799606-99851786	control	PGL treated	OK	34.2134	8.07286	-2.08341	-2.05805	0.04915
TTC32	TTC32	TTC32	chr2:20096513-20101744	control	PGL treated	OK	17.9739	4.24669	-2.08149	-1.78606	0.0848
ZNF596	ZNF596	ZNF596	chr8:158344-197339	control	PGL treated	OK	0.834206	0.19711	-2.0814	-0.37468	0.51985
FPGT	FPGT	FPGT	chr1:74663895-75010116	control	PGL treated	OK	3.5011	0.827685	-2.08065	-1.72915	0.08695
CHD9	CHD9	CHD9	chr16:53088944-53361414	control	PGL treated	OK	22.615	5.34761	-2.08032	-2.24394	0.0343
YIPF4	YIPF4	YIPF4	chr2:32502957-32531658	control	PGL treated	OK	39.0053	9.22692	-2.07975	-1.93064	0.07575
SSR3	SSR3	SSR3	chr3:156257928-156272973	control	PGL treated	OK	155.147	36.7017	-2.07972	-2.35612	0.02335
WDR63	WDR63	WDR63	chr1:85527992-85598821	control	PGL treated	OK	2.73349	0.646955	-2.07901	-1.59531	0.15335
DMXL1	DMXL1	DMXL1	chr5:118407083-118584822	control	PGL treated	OK	9.59342	2.27475	-2.07634	-2.16361	0.0278
ANKHD1	ANKHD1	ANKHD1	chr5:139781398-139929163	control	PGL treated	OK	39.6725	9.41274	-2.07545	-1.28788	0.12065
COL11A2	COL11A2	COL11A2	chr6_ssto_hap7:4610635-4637414	control	PGL treated	OK	4.98732	1.18419	-2.07436	-1.37581	0.13445
ARF4	ARF4	ARF4	chr3:57557089-57583215	control	PGL treated	OK	201.215	47.7927	-2.07388	-2.23027	0.0372
KCNAB1	KCNAB1	KCNAB1	chr3:155838336-156256927	control	PGL treated	OK	1.39161	0.330548	-2.07382	-1.5714	0.1358
C15orf63	C15orf63	C15orf63	chr15:44038589-44094769	control	PGL treated	OK	41.0959	9.7635	-2.07352	-0.478277	0.5224
RANBP2	RANBP2	RANBP2	chr2:109335936-109402267	control	PGL treated	OK	18.7553	4.45656	-2.07329	-2.23624	0.0324
C19orf38	C19orf38	C19orf38	chr19:10959105-10980360	control	PGL treated	OK	1.37922	0.327879	-2.07261	-1.304	0.2542
C21orf15	C21orf15	C21orf15	chr21:15215453-15220685	control	PGL treated	NOTEST	0.56771	0.134961	-2.07261	0	1
CABP7	CABP7	CABP7	chr22:30116343-30162969	control	PGL treated	NOTEST	0.21983	0.0522598	-2.07261	0	1
CG030	CG030	CG030	chr13:33006929-33112936	control	PGL treated	NOTEST	0.520901	0.123833	-2.07261	0	1
CHRNA2	CHRNA2	CHRNA2	chr8:27317277-27336813	control	PGL treated	NOTEST	0.15797	0.0375541	-2.07261	0	1
DLL4	DLL4	DLL4	chr15:41221530-41231258	control	PGL treated	NOTEST	0.189752	0.0451095	-2.07261	0	1
FNIP2	FNIP2	FNIP2	chr4:159690181-159956333	control	PGL treated	OK	5.68473	1.35142	-2.07261	-1.92652	0.0719
HCG27	HCG27	HCG27	chr6_ssto_hap7:2500481-2506687	control	PGL treated	NOTEST	0.402552	0.0956981	-2.07261	0	1
HEPHL1	HEPHL1	HEPHL1	chr11:93754377-93847374	control	PGL treated	NOTEST	0.106183	0.0252427	-2.07261	0	1
HSP90AB3P	HSP90AB3P	HSP90AB3P	chr4:88812994-88815167	control	PGL treated	NOTEST	0.383815	0.0912439	-2.07261	0	1
LINC00163	LINC00163	LINC00163	chr21:46409778-46414001	control	PGL treated	NOTEST	0.312792	0.0743597	-2.07261	0	1
LOC100271836	LOC100271836	LOC100271836	chr16:21458003-21513602	control	PGL treated	OK	1.00699	0.23939	-2.07261	-1.57852	0.1534
LOC100499194	LOC100499194	LOC100499194	chr2:114735245-114764887	control	PGL treated	NOTEST	0.288947	0.0686909	-2.07261	0	1
LOC389332	LOC389332	LOC389332	chr5:135527155-135528851	control	PGL treated	NOTEST	0.409028	0.0972376	-2.07261	0	1
LOC441242	LOC441242	LOC441242	chr7:65111923-65235797	control	PGL treated	NOTEST	0.347332	0.0825707	-2.07261	0	1
OR7E12P	OR7E12P	OR7E12P	chr11:3402190-3430378	control	PGL treated	NOTEST	0.607257	0.144362	-2.07261	0	1
PABPC3	PABPC3	PABPC3	chr13:25670275-25672704	control	PGL treated	NOTEST	0.274271	0.0652021	-2.07261	0	1
SNORD33	SNORD33	SNORD33	chr19:49990864-49995564	control	PGL treated	OK	854.947	203.246	-2.07261	-0.0237811	0.476
TEDDM1	TEDDM1	TEDDM1	chr1:182367251-182369751	control	PGL treated	NOTEST	0.265789	0.0631857	-2.07261	0	1
ZNF441	ZNF441	ZNF441	chr19:11877814-11894893	control	PGL treated	NOTEST	0.143788	0.0341826	-2.07261	0	1
TNFRSF12A	TNFRSF12A	TNFRSF12A	chr16:3070312-3072383	control	PGL treated	OK	747.325	177.855	-2.07103	-2.35154	0.02395
WNK4	WNK4	WNK4	chr17:40932648-40949084	control	PGL treated	OK	15.2534	3.63226	-2.07019	-1.9263	0.0726
FCGR1B	FCGR1B	FCGR1B	chr1:120926127-120935944	control	PGL treated	OK	0.884821	0.210718	-2.07007	-1.26261	0.1801
MOSPD2	MOSPD2	MOSPD2	chrX:14891526-14939459	control	PGL treated	OK	18.5476	4.41735	-2.06998	-1.87087	0.0795
COL4A3	COL4A3	COL4A3	chr2:228029280-228179508	control	PGL treated	OK	7.79141	1.85633	-2.06943	-1.94419	0.07125
PTGES3	PTGES3	PTGES3	chr12:57057124-57082078	control	PGL treated	OK	155.576	37.0743	-2.06913	-2.2361	0.03625
SCN3B	SCN3B	SCN3B	chr11:123499894-123525315	control	PGL treated	OK	1.50414	0.358491	-2.06893	-1.76093	0.0776
CLEC4A	CLEC4A	CLEC4A	chr12:8276227-8291203	control	PGL treated	NOTEST	0.353178	0.0842484	-2.06767	0	1
HIST1H1C	HIST1H1C	HIST1H1C	chr6:26055967-26056699	control	PGL treated	OK	182.003	43.42	-2.06753	-2.14116	0.02685
HELB	HELB	HELB	chr12:66696355-66731958	control	PGL treated	OK	2.97878	0.71069	-2.06743	-1.76464	0.0854
C3orf52	C3orf52	C3orf52	chr3:111805181-111837073	control	PGL treated	OK	18.8969	4.50997	-2.06696	-1.97345	0.06415
DYNLT3	DYNLT3	DYNLT3	chrX:37698088-37706889	control	PGL treated	OK	19.7825	4.72289	-2.06648	-1.97775	0.06505
COL4A3BP	COL4A3BP	COL4A3BP	chr5:74666927-74895646	control	PGL treated	OK	15.0844	3.60855	-2.06357	-1.32346	0.18405
FRMD4B	FRMD4B	FRMD4B	chr3:69219145-69435430	control	PGL treated	OK	1.019	0.24384	-2.06315	-1.57345	0.16075
FAM182B	FAM182B	FAM182B	chr20:25744101-25781927	control	PGL treated	NOTEST	0.172113	0.0412366	-2.06136	0	1
GATA6	GATA6	GATA6	chr18:19749415-19782227	control	PGL treated	OK	9.10933	2.1827	-2.06123	-1.95545	0.0629
MORN2	MORN2	MORN2	chr2:39103102-39109850	control	PGL treated	OK	31.5723	7.5657	-2.06112	-1.78005	0.09485
IMPA1	IMPA1	IMPA1	chr8:82569150-82598589	control	PGL treated	OK	15.0373	3.605	-2.06047	-2.0237	0.06295
CREM	CREM	CREM	chr10:35415768-35501886	control	PGL treated	OK	36.4107	8.73057	-2.06021	-1.83657	0.0768
RAP1GDS1	RAP1GDS1	RAP1GDS1	chr4:99182526-99365012	control	PGL treated	OK	20.8322	5.00003	-2.05881	-2.01662	0.05325
C6orf99	C6orf99	C6orf99	chr6:159309618-159331385	control	PGL treated	OK	7.65721	1.83891	-2.05797	-1.57633	0.15875
C1orf114	C1orf114	C1orf114	chr1:169337193-169396670	control	PGL treated	OK	1.63194	0.392809	-2.05469	-0.426593	0.5739
YOD1	YOD1	YOD1	chr1:207217193-207224422	control	PGL treated	OK	7.59588	1.83102	-2.05257	-1.96446	0.06735
SLC35A3	SLC35A3	SLC35A3	chr1:100435539-100489006	control	PGL treated	OK	6.03111	1.45449	-2.05191	-1.76261	0.09
DLEC1	DLEC1	DLEC1	chr3:38080695-38178733	control	PGL treated	NOTEST	0.166739	0.0402228	-2.05151	0	1
PAPOLG	PAPOLG	PAPOLG	chr2:60983364-61029221	control	PGL treated	OK	7.3449	1.77751	-2.04688	-1.93244	0.072
CPEB2	CPEB2	CPEB2	chr4:15004297-15071777	control	PGL treated	OK	17.4341	4.22129	-2.04616	-2.09377	0.0515
UTP23	UTP23	UTP23	chr8:117778741-117786921	control	PGL treated	OK	20.0089	4.84682	-2.04553	-1.89148	0.08425
TOPORS	TOPORS	TOPORS	chr9:32540541-32553015	control	PGL treated	OK	13.8206	3.34878	-2.04511	-1.90119	0.06785
FGD4	FGD4	FGD4	chr12:32655040-32798984	control	PGL treated	OK	10.5338	2.55498	-2.04364	-1.93818	0.0645
SYNJ1	SYNJ1	SYNJ1	chr21:34001068-34100351	control	PGL treated	OK	6.71192	1.62896	-2.04277	-1.88394	0.09215
CHRNA4	CHRNA4	CHRNA4	chr20:61974661-61992748	control	PGL treated	NOTEST	0.283042	0.0688093	-2.04034	0	1
KIAA2022	KIAA2022	KIAA2022	chrX:73952690-74145287	control	PGL treated	NOTEST	0.259127	0.063002	-2.04019	0	1
TCAP	TCAP	TCAP	chr17:37821598-37822807	control	PGL treated	OK	1.96559	0.477898	-2.04019	-1.32586	0.2526
LEMD3	LEMD3	LEMD3	chr12:65563350-65642141	control	PGL treated	OK	17.6964	4.31044	-2.03755	-2.08642	0.03175
LACTB2	LACTB2	LACTB2	chr8:71520811-71581447	control	PGL treated	OK	80.3244	19.5734	-2.03694	-2.12147	0.0354
C1orf31	C1orf31	C1orf31	chr1:234509213-234519795	control	PGL treated	OK	96.115	23.4297	-2.03642	-1.96429	0.06115
ZBTB10	ZBTB10	ZBTB10	chr8:81398447-81434610	control	PGL treated	OK	8.02254	1.95672	-2.03562	-1.8447	0.0803
CTU1	CTU1	CTU1	chr19:51600862-51611647	control	PGL treated	OK	24.0512	5.87013	-2.03464	-1.94517	0.0694
ANKRD44	ANKRD44	ANKRD44	chr2:197851385-198175521	control	PGL treated	OK	3.02163	0.737643	-2.03433	-1.6302	0.10035
PDIK1L	PDIK1L	PDIK1L	chr1:26437655-26452039	control	PGL treated	OK	2.33074	0.569411	-2.03324	-1.62902	0.11255
EFHA1	EFHA1	EFHA1	chr13:22066827-22178355	control	PGL treated	OK	16.4713	4.02758	-2.03197	-1.91743	0.06555
TSTD1	TSTD1	TSTD1	chr1:161007421-161008774	control	PGL treated	OK	0.785712	0.192187	-2.03149	-0.609792	0.33505
CRLS1	CRLS1	CRLS1	chr20:5986738-6020697	control	PGL treated	OK	24.3894	5.96811	-2.03091	-2.09767	0.0336
FRS2	FRS2	FRS2	chr12:69864128-69973562	control	PGL treated	OK	11.8847	2.90833	-2.03085	-1.99774	0.0609
GAN	GAN	GAN	chr16:81348570-81413803	control	PGL treated	OK	8.18649	2.00559	-2.02922	-1.92653	0.07035
LOC440335	LOC440335	LOC440335	chr16:4827614-4846492	control	PGL treated	OK	1.86505	0.456986	-2.02899	-1.1112	0.19145
DACT1	DACT1	DACT1	chr14:59100785-59115038	control	PGL treated	OK	9.37994	2.29861	-2.02882	-1.82619	0.0964
CLGN	CLGN	CLGN	chr4:141309606-141348815	control	PGL treated	OK	25.6955	6.2976	-2.02864	-1.94373	0.04995
C9orf24	C9orf24	C9orf24	chr9:34379016-34397849	control	PGL treated	OK	2.60136	0.638602	-2.02627	-1.20779	0.2215
DAAM1	DAAM1	DAAM1	chr14:59655398-59836471	control	PGL treated	OK	16.2817	4.00986	-2.02163	-1.8823	0.08395
TTC14	TTC14	TTC14	chr3:180319917-180328918	control	PGL treated	OK	14.2763	3.51595	-2.02163	-1.93926	0.0607
PURB	PURB	PURB	chr7:44915891-44924960	control	PGL treated	OK	12.9794	3.19921	-2.02043	-2.12267	0.03595
LOC100130522	LOC100130522	LOC100130522	chr18:77905806-78005397	control	PGL treated	OK	1.66414	0.410359	-2.01982	-0.27132	0.55825
USP47	USP47	USP47	chr11:11862969-11980872	control	PGL treated	OK	25.4005	6.26405	-2.01969	-2.18941	0.0374
GLRX2	GLRX2	GLRX2	chr1:193065594-193075244	control	PGL treated	OK	53.2407	13.1323	-2.01941	-1.87138	0.0686
ODF2L	ODF2L	ODF2L	chr1:86812506-86862025	control	PGL treated	OK	14.8805	3.67148	-2.01899	-1.99352	0.07165
HMX3	HMX3	HMX3	chr10:124895566-124897247	control	PGL treated	OK	1.01328	0.25015	-2.01816	-1.21052	0.2838
LOC389634	LOC389634	LOC389634	chr12:8509559-8543348	control	PGL treated	OK	3.85847	0.952549	-2.01816	-1.32548	0.2426
RRN3P1	RRN3P1	RRN3P1	chr16:21807950-21830495	control	PGL treated	OK	3.13703	0.774445	-2.01816	-1.54266	0.16235
S100A14	S100A14	S100A14	chr1:153586731-153588808	control	PGL treated	OK	1.02985	0.254242	-2.01816	-1.21052	0.2838
SLC24A5	SLC24A5	SLC24A5	chr15:48413168-48470558	control	PGL treated	NOTEST	0.623853	0.154012	-2.01816	0	1
FAM184A	FAM184A	FAM184A	chr6:119280995-119470358	control	PGL treated	NOTEST	0.229606	0.0566837	-2.01815	0	1
TDG	TDG	TDG	chr12:104359592-104382656	control	PGL treated	OK	40.3707	9.97374	-2.0171	-2.12921	0.03215
TM6SF1	TM6SF1	TM6SF1	chr15:83776323-83806111	control	PGL treated	OK	1.63925	0.404986	-2.0171	-1.45041	0.19025
C9orf102	C9orf102	C9orf102	chr9:98568369-98731122	control	PGL treated	OK	7.32522	1.81216	-2.01516	-1.55624	0.12195
DYNC2H1	DYNC2H1	DYNC2H1	chr11:102980159-103350591	control	PGL treated	OK	7.77966	1.92717	-2.01322	-2.10159	0.037
ANKRD18A	ANKRD18A	ANKRD18A	chr9:38571360-38620360	control	PGL treated	OK	3.64541	0.903107	-2.01311	-1.73154	0.0957
FAM46A	FAM46A	FAM46A	chr6:82455446-82462428	control	PGL treated	OK	3.57324	0.885228	-2.01311	-1.74648	0.0998
DOHH	DOHH	DOHH	chr19:3490818-3500938	control	PGL treated	OK	24.8514	6.15881	-2.01261	-1.954	0.05865
BACH2	BACH2	BACH2	chr6:90636246-91006627	control	PGL treated	NOTEST	0.525363	0.130319	-2.01127	0	1
SLC9A4	SLC9A4	SLC9A4	chr2:103089761-103150431	control	PGL treated	OK	1.18925	0.29501	-2.01121	-1.52957	0.1625
BRP44L	BRP44L	BRP44L	chr6:166778407-166796486	control	PGL treated	OK	10.0464	2.49493	-2.0096	-1.53021	0.1641
GEM	GEM	GEM	chr8:95261484-95274547	control	PGL treated	OK	32.6287	8.10944	-2.00847	-1.93445	0.0629
SCFD1	SCFD1	SCFD1	chr14:31091520-31205018	control	PGL treated	OK	43.0289	10.7023	-2.00738	-2.01376	0.04755
TXNL1	TXNL1	TXNL1	chr18:54270052-54305920	control	PGL treated	OK	62.7238	15.6093	-2.00661	-2.03508	0.03045
ERGIC2	ERGIC2	ERGIC2	chr12:29493578-29534143	control	PGL treated	OK	24.8297	6.17942	-2.00652	-1.90424	0.075
FAM214A	FAM214A	FAM214A	chr15:52873517-52970820	control	PGL treated	OK	10.9656	2.72935	-2.00636	-1.90971	0.0743
SS18L2	SS18L2	SS18L2	chr3:42589458-42690233	control	PGL treated	OK	19.5344	4.86818	-2.00457	-0.405186	0.57915
CCDC90B	CCDC90B	CCDC90B	chr11:82972501-82997377	control	PGL treated	OK	39.8262	9.92538	-2.00452	-1.89152	0.0788
C3orf38	C3orf38	C3orf38	chr3:88101099-88207115	control	PGL treated	OK	25.9931	6.48827	-2.00222	-0.88623	0.3328
UCHL3	UCHL3	UCHL3	chr13:76123926-76180068	control	PGL treated	OK	54.9737	13.7374	-2.00063	-1.90226	0.0727
NAP1L3	NAP1L3	NAP1L3	chrX:92925924-92928682	control	PGL treated	OK	2.04425	0.511223	-1.99955	-1.53661	0.1702
TMEM156	TMEM156	TMEM156	chr4:38968440-39034041	control	PGL treated	OK	65.7176	16.4363	-1.9994	-2.09359	0.0342
UBL3	UBL3	UBL3	chr13:30338544-30424820	control	PGL treated	OK	17.2212	4.308	-1.99909	-1.84759	0.08745
AMD1	AMD1	AMD1	chr6:111195986-111216913	control	PGL treated	OK	68.5846	17.1588	-1.99893	-2.09569	0.0459
AZIN1	AZIN1	AZIN1	chr8:103838535-103876397	control	PGL treated	OK	71.1188	17.7932	-1.9989	-2.15651	0.04995
KCNJ2	KCNJ2	KCNJ2	chr17:68165675-68176183	control	PGL treated	OK	1.22994	0.307945	-1.99784	-1.54093	0.17055
ZNF383	ZNF383	ZNF383	chr19:37717365-37734574	control	PGL treated	OK	10.1029	2.53157	-1.99666	-1.71735	0.10095
DTWD1	DTWD1	DTWD1	chr15:49913225-49937333	control	PGL treated	OK	5.75664	1.44333	-1.99582	-1.75774	0.106
BHLHE41	BHLHE41	BHLHE41	chr12:26272958-26278003	control	PGL treated	OK	1.2135	0.304261	-1.9958	-1.5274	0.1758
VPS29	VPS29	VPS29	chr12:110929329-110939916	control	PGL treated	OK	61.2641	15.3673	-1.99518	-1.8314	0.07745
HAO2	HAO2	HAO2	chr1:119911401-119936751	control	PGL treated	NOTEST	0.227238	0.0570256	-1.99452	0	1
CLK1	CLK1	CLK1	chr2:201717731-201729467	control	PGL treated	OK	98.2764	24.6684	-1.99418	-2.13117	0.03025
CIR1	CIR1	CIR1	chr2:175212877-175260443	control	PGL treated	OK	38.9178	9.76924	-1.99411	-1.85192	0.0888
HDX	HDX	HDX	chrX:83572881-83757487	control	PGL treated	OK	2.01717	0.506725	-1.99306	-1.75362	0.1263
YAE1D1	YAE1D1	YAE1D1	chr7:39606002-39612480	control	PGL treated	OK	28.5695	7.17851	-1.99272	-1.72655	0.10365
TBK1	TBK1	TBK1	chr12:64845839-64895899	control	PGL treated	OK	37.5362	9.43502	-1.99219	-2.08579	0.0347
ATP6V1C1	ATP6V1C1	ATP6V1C1	chr8:104033247-104085285	control	PGL treated	OK	22.3506	5.61817	-1.99214	-2.10489	0.036
2015-09-15	2015-09-15	2015-09-15	chr1:87328127-87380107	control	PGL treated	OK	70.9462	17.8485	-1.99092	-1.98544	0.07105
CAPN13	CAPN13	CAPN13	chr2:30945637-31030311	control	PGL treated	NOTEST	0.465359	0.117137	-1.99015	0	1
SLC7A5P1	SLC7A5P1	SLC7A5P1	chr16:29624423-29625038	control	PGL treated	OK	8.41587	2.11838	-1.99015	-1.53033	0.1647
ALG11	ALG11	ALG11	chr13:52586522-52607736	control	PGL treated	OK	8.02904	2.02319	-1.98859	-0.906211	0.4425
TRAPPC6B	TRAPPC6B	TRAPPC6B	chr14:39617014-39639634	control	PGL treated	OK	23.3052	5.87299	-1.98849	-2.01627	0.04575
SPCS2	SPCS2	SPCS2	chr11:74660291-74690076	control	PGL treated	OK	19.4156	4.89566	-1.98764	-1.87815	0.0792
JAK2	JAK2	JAK2	chr9:4985244-5128183	control	PGL treated	OK	2.82905	0.713788	-1.98675	-1.71718	0.10125
UBLCP1	UBLCP1	UBLCP1	chr5:158690088-158713048	control	PGL treated	OK	41.3406	10.443	-1.98502	-2.05127	0.0328
MAN2A1	MAN2A1	MAN2A1	chr5:109025155-109203429	control	PGL treated	OK	14.7478	3.72693	-1.98444	-1.83075	0.0889
CCDC7	CCDC7	CCDC7	chr10:32735040-33171792	control	PGL treated	NOTEST	0.693355	0.17533	-1.98352	0	1
PAQR3	PAQR3	PAQR3	chr4:79839093-79860582	control	PGL treated	OK	7.78745	1.96986	-1.98306	-1.8688	0.0735
C2orf76	C2orf76	C2orf76	chr2:120060019-120124258	control	PGL treated	OK	3.45429	0.875209	-1.98069	-1.47109	0.1812
LOC339666	LOC339666	LOC339666	chr22:32772650-32780329	control	PGL treated	OK	1.90445	0.482527	-1.98069	-1.47109	0.1812
RPF2	RPF2	RPF2	chr6:111303290-111346794	control	PGL treated	OK	107.227	27.1679	-1.98069	-1.82128	0.09005
USPL1	USPL1	USPL1	chr13:31191829-31233686	control	PGL treated	OK	10.8121	2.7446	-1.97798	-1.87182	0.0796
PRPF40A	PRPF40A	PRPF40A	chr2:153508106-153573975	control	PGL treated	OK	26.6066	6.77412	-1.97368	-2.13659	0.04325
PTCHD4	PTCHD4	PTCHD4	chr6:47845763-48036425	control	PGL treated	OK	4.64201	1.18255	-1.97285	-1.58547	0.12675
RAB1A	RAB1A	RAB1A	chr2:65283494-65357435	control	PGL treated	OK	182.116	46.3951	-1.97282	-2.06207	0.0389
AIMP1	AIMP1	AIMP1	chr4:106967232-107270381	control	PGL treated	OK	39.3483	10.0358	-1.97115	-1.72453	0.12605
PFDN4	PFDN4	PFDN4	chr20:52824501-52836492	control	PGL treated	OK	16.6851	4.25591	-1.97102	-1.70866	0.10755
FBXO28	FBXO28	FBXO28	chr1:224301790-224349749	control	PGL treated	OK	20.2184	5.15836	-1.97068	-2.06169	0.0412
PGAP1	PGAP1	PGAP1	chr2:197697727-197791454	control	PGL treated	OK	3.95916	1.01065	-1.96991	-1.87302	0.0818
ZDBF2	ZDBF2	ZDBF2	chr2:207139522-207179148	control	PGL treated	OK	10.4208	2.66295	-1.96836	-2.05488	0.0362
FAM200B	FAM200B	FAM200B	chr4:15683351-15692070	control	PGL treated	OK	8.41674	2.15126	-1.96808	-1.87923	0.0767
ZBTB11	ZBTB11	ZBTB11	chr3:101368282-101398057	control	PGL treated	OK	21.162	5.41616	-1.96613	-1.79313	0.0655
LARP4	LARP4	LARP4	chr12:50794591-50873788	control	PGL treated	OK	47.143	12.0685	-1.9658	-1.89702	0.0415
ERCC8	ERCC8	ERCC8	chr5:60169658-60240905	control	PGL treated	OK	6.92807	1.77403	-1.96542	-1.69227	0.1092
TCEB1	TCEB1	TCEB1	chr8:74857372-74884522	control	PGL treated	OK	63.4874	16.26	-1.96514	-2.00926	0.0418
JHDM1D	JHDM1D	JHDM1D	chr7:139784545-139876741	control	PGL treated	OK	5.42486	1.39023	-1.96426	-1.84759	0.0866
ZNF451	ZNF451	ZNF451	chr6:56954827-57035098	control	PGL treated	OK	9.70553	2.49016	-1.96257	-1.88131	0.09185
ABL2	ABL2	ABL2	chr1:179068461-179198819	control	PGL treated	OK	59.2688	15.2077	-1.96247	-1.91023	0.0202
KCNIP4	KCNIP4	KCNIP4	chr4:20730238-21950374	control	PGL treated	OK	0.914816	0.234871	-1.96161	-1.30177	0.1191
VSTM1	VSTM1	VSTM1	chr19:54544079-54567207	control	PGL treated	OK	2.0725	0.532108	-1.96158	-1.2849	0.26585
PAPD4	PAPD4	PAPD4	chr5:78908242-78982471	control	PGL treated	OK	19.1979	4.9313	-1.96091	-1.84273	0.07485
APPBP2	APPBP2	APPBP2	chr17:58520519-58603580	control	PGL treated	OK	15.7277	4.04129	-1.96042	-2.04084	0.03435
CDS1	CDS1	CDS1	chr4:85504056-85572493	control	PGL treated	OK	1.23593	0.317991	-1.95854	-1.50365	0.1715
SNTB1	SNTB1	SNTB1	chr8:121547984-121824309	control	PGL treated	OK	1.12272	0.288864	-1.95854	-1.50365	0.1715
TRAPPC2P1	TRAPPC2P1	TRAPPC2P1	chr19:57874878-57890925	control	PGL treated	OK	32.5736	8.40647	-1.95413	-1.15345	0.28805
UBR3	UBR3	UBR3	chr2:170684017-170940639	control	PGL treated	OK	13.7987	3.56635	-1.95201	-2.04469	0.0378
LOC646329	LOC646329	LOC646329	chr7:130565750-130598069	control	PGL treated	OK	3.0486	0.788454	-1.95105	-1.50349	0.17745
TMED7	TMED7	TMED7	chr5:114914338-114961876	control	PGL treated	OK	33.2659	8.60836	-1.95023	-1.80096	0.0733
MUC6	MUC6	MUC6	chr11:1012823-1036706	control	PGL treated	NOTEST	0.539018	0.139507	-1.94999	0	1
ZNF286B	ZNF286B	ZNF286B	chr17:18561741-18585572	control	PGL treated	OK	0.929765	0.240651	-1.94992	-0.666482	0.41895
TRPM7	TRPM7	TRPM7	chr15:50849351-50979012	control	PGL treated	OK	21.2869	5.51172	-1.94939	-2.10134	0.0446
TMEM56-RWDD3	TMEM56-RWDD3	TMEM56-RWDD3	chr1:95558072-95712781	control	PGL treated	OK	3.84533	0.996404	-1.9483	-0.473784	0.5933
MORC3	MORC3	MORC3	chr21:37692486-37748944	control	PGL treated	OK	6.57577	1.70482	-1.94754	-1.8248	0.0775
PIK3C2A	PIK3C2A	PIK3C2A	chr11:17108123-17191354	control	PGL treated	OK	19.3244	5.02466	-1.94333	-2.09212	0.0416
DCUN1D1	DCUN1D1	DCUN1D1	chr3:182660558-182698326	control	PGL treated	OK	15.4102	4.01066	-1.94198	-1.85795	0.0872
TRIM5	TRIM5	TRIM5	chr11:5617330-5706339	control	PGL treated	OK	37.1723	9.6884	-1.9399	-1.40577	0.1287
PLEKHH2	PLEKHH2	PLEKHH2	chr2:43864438-43995126	control	PGL treated	OK	6.01693	1.5689	-1.93927	-1.79943	0.08105
AHI1	AHI1	AHI1	chr6:135605109-135818903	control	PGL treated	OK	9.39823	2.45115	-1.93893	-1.85984	0.0991
FLJ38109	FLJ38109	FLJ38109	chr5:153570294-153825382	control	PGL treated	OK	16.7736	4.37988	-1.93723	-0.668987	0.4438
LYPLAL1	LYPLAL1	LYPLAL1	chr1:219347191-219386207	control	PGL treated	OK	17.1125	4.4692	-1.93696	-1.82739	0.08465
MMGT1	MMGT1	MMGT1	chrX:135044230-135056134	control	PGL treated	OK	16.8527	4.40186	-1.93679	-1.80788	0.09575
HNF4G	HNF4G	HNF4G	chr8:76452202-76479061	control	PGL treated	OK	1.56914	0.410333	-1.93511	-1.49078	0.17785
CD2AP	CD2AP	CD2AP	chr6:47445524-47594996	control	PGL treated	OK	28.7889	7.53919	-1.93303	-2.07569	0.04315
SPHK1	SPHK1	SPHK1	chr17:74380689-74383941	control	PGL treated	OK	25.0988	6.57959	-1.93155	-1.83361	0.09305
FBXW7	FBXW7	FBXW7	chr4:153242409-153456172	control	PGL treated	OK	12.1025	3.17303	-1.93137	-1.88265	0.0832
MKLN1	MKLN1	MKLN1	chr7:130794854-131181398	control	PGL treated	OK	17.0157	4.46608	-1.92979	-2.04736	0.04585
SENP6	SENP6	SENP6	chr6:76311621-76427994	control	PGL treated	OK	14.852	3.89828	-1.92975	-1.94239	0.0576
LOC595101	LOC595101	LOC595101	chr16:30278913-30346695	control	PGL treated	OK	1.82047	0.478023	-1.92916	-1.60963	0.1124
ZNF770	ZNF770	ZNF770	chr15:35270541-35280497	control	PGL treated	OK	43.1079	11.3284	-1.92801	-2.07464	0.04785
KCND1	KCND1	KCND1	chrX:48818638-48828251	control	PGL treated	OK	8.73826	2.29685	-1.92769	-1.81965	0.0874
ETS1	ETS1	ETS1	chr11:128328655-128457453	control	PGL treated	OK	93.2135	24.5047	-1.92748	-2.13173	0.0376
SLC23A3	SLC23A3	SLC23A3	chr2:220026180-220034817	control	PGL treated	OK	2.69988	0.70982	-1.92737	-1.56135	0.1816
FAS	FAS	FAS	chr10:90694830-90775542	control	PGL treated	OK	29.647	7.79669	-1.92695	-1.03083	0.43525
NDUFA5	NDUFA5	NDUFA5	chr7:123181082-123197958	control	PGL treated	OK	46.7001	12.2876	-1.92622	-1.78132	0.09515
LOC283624	LOC283624	LOC283624	chr14:21668237-21675059	control	PGL treated	OK	13.6473	3.59089	-1.92621	-1.72555	0.08155
ULBP2	ULBP2	ULBP2	chr6:150263135-150270368	control	PGL treated	OK	7.4816	1.96915	-1.92577	-1.64658	0.1087
METTL5	METTL5	METTL5	chr2:170655321-170681353	control	PGL treated	OK	72.0632	18.9764	-1.92505	-1.0791	0.32155
DCP2	DCP2	DCP2	chr5:112312406-112824527	control	PGL treated	OK	7.18466	1.89223	-1.92483	-1.5073	0.28215
CRYZL1	CRYZL1	CRYZL1	chr21:34961647-35014160	control	PGL treated	OK	10.0406	2.64917	-1.92223	-1.65561	0.11775
RGS17	RGS17	RGS17	chr6:153332031-153452389	control	PGL treated	OK	8.48952	2.24174	-1.92107	-1.6437	0.1069
SSB	SSB	SSB	chr2:170655321-170681353	control	PGL treated	OK	94.3529	24.9203	-1.92075	-1.79277	0.07625
ZNF761	ZNF761	ZNF761	chr19:53935226-53961515	control	PGL treated	OK	11.1626	2.94919	-1.92028	-1.16703	0.25025
MED21	MED21	MED21	chr12:27175482-27182682	control	PGL treated	OK	19.4361	5.15126	-1.91574	-1.80951	0.08525
MEG3	MEG3	MEG3	chr14:101292444-101327360	control	PGL treated	OK	21.0701	5.58519	-1.91552	-1.84865	0.2391
GDNF	GDNF	GDNF	chr5:37812778-37839782	control	PGL treated	NOTEST	0.620531	0.164737	-1.91334	0	1
ARHGAP4	ARHGAP4	ARHGAP4	chrX:153172829-153191714	control	PGL treated	OK	2.33519	0.619986	-1.91323	-1.45715	0.1744
SF3B14	SF3B14	SF3B14	chr2:24290453-24299314	control	PGL treated	OK	193.164	51.3088	-1.91255	-2.00946	0.0449
CCDC50	CCDC50	CCDC50	chr3:190984943-191116459	control	PGL treated	OK	21.4688	5.70292	-1.91247	-1.86501	0.06725
CADM1	CADM1	CADM1	chr11:115044344-115375241	control	PGL treated	OK	41.5782	11.0492	-1.91189	-2.02414	0.0498
MDM2	MDM2	MDM2	chr12:69201970-69239212	control	PGL treated	OK	126.232	33.5625	-1.91115	-2.19769	0.0384
FILIP1L	FILIP1L	FILIP1L	chr3:99273152-99897476	control	PGL treated	OK	1.51024	0.401667	-1.91071	-0.425557	0.59265
KIAA0825	KIAA0825	KIAA0825	chr5:93486555-93954309	control	PGL treated	OK	0.891073	0.237075	-1.9102	-1.3786	0.158
APOE	APOE	APOE	chr19:45409038-45412650	control	PGL treated	OK	20.3571	5.42581	-1.90762	-1.66354	0.1176
ATRX	ATRX	ATRX	chrX:76760355-77041719	control	PGL treated	OK	20.1472	5.37074	-1.90739	-1.98593	0.0526
MEF2BNB-MEF2B	MEF2BNB-MEF2B	MEF2BNB-MEF2B	chr19:19256375-19314238	control	PGL treated	OK	4.00072	1.06684	-1.90691	-0.477472	0.5589
LCA5	LCA5	LCA5	chr6:80194707-80247147	control	PGL treated	OK	2.95953	0.789542	-1.90628	-1.69906	0.1341
RTN1	RTN1	RTN1	chr14:60062693-60337557	control	PGL treated	NOTEST	0.362515	0.0968061	-1.90487	0	1
LRRC17	LRRC17	LRRC17	chr7:102453307-102715288	control	PGL treated	NOTEST	0.134724	0.0360213	-1.90308	0	1
NR1I2	NR1I2	NR1I2	chr3:119499330-119537332	control	PGL treated	NOTEST	0.0661119	0.0176767	-1.90306	0	1
MCHR2	MCHR2	MCHR2	chr6:100367785-100524295	control	PGL treated	NOTEST	0.139804	0.0373878	-1.90277	0	1
ACADL	ACADL	ACADL	chr2:211052715-211090215	control	PGL treated	NOTEST	0.355936	0.0951932	-1.90269	0	1
ALDOB	ALDOB	ALDOB	chr9:104182841-104198062	control	PGL treated	NOTEST	0.122063	0.0326451	-1.90269	0	1
AOC4	AOC4	AOC4	chr17:41019161-41021234	control	PGL treated	NOTEST	0.290237	0.0776224	-1.90269	0	1
ASCL3	ASCL3	ASCL3	chr11:8959118-8964580	control	PGL treated	NOTEST	0.608256	0.162675	-1.90269	0	1
CCDC63	CCDC63	CCDC63	chr12:111284810-111345338	control	PGL treated	NOTEST	0.311577	0.0833296	-1.90269	0	1
CCDC85A	CCDC85A	CCDC85A	chr2:56411257-56613309	control	PGL treated	NOTEST	0.574158	0.153555	-1.90269	0	1
CKM	CKM	CKM	chr19:45809670-45826233	control	PGL treated	NOTEST	0.186799	0.0499583	-1.90269	0	1
COL24A1	COL24A1	COL24A1	chr1:86194915-86622121	control	PGL treated	NOTEST	0.0861545	0.0230416	-1.90269	0	1
CYB5R2	CYB5R2	CYB5R2	chr11:7686325-7694821	control	PGL treated	NOTEST	0.237096	0.06341	-1.90269	0	1
DKFZP434K028	DKFZP434K028	DKFZP434K028	chr11:61520120-61555989	control	PGL treated	NOTEST	0.370565	0.0991056	-1.90269	0	1
EPHB1	EPHB1	EPHB1	chr3:134514098-134979307	control	PGL treated	NOTEST	0.242645	0.0648941	-1.90269	0	1
EVI2B	EVI2B	EVI2B	chr17:29421944-29704695	control	PGL treated	NOTEST	0.151439	0.0405016	-1.90269	0	1
FAM106CP	FAM106CP	FAM106CP	chr17:16690205-16707819	control	PGL treated	NOTEST	0.523273	0.139947	-1.90269	0	1
FRZB	FRZB	FRZB	chr2:183698004-183731498	control	PGL treated	NOTEST	0.105822	0.0283015	-1.90269	0	1
IHH	IHH	IHH	chr2:219919141-219925238	control	PGL treated	NOTEST	0.290392	0.0776639	-1.90269	0	1
IL18RAP	IL18RAP	IL18RAP	chr2:103035253-103069024	control	PGL treated	NOTEST	0.110119	0.0294507	-1.90269	0	1
KIF26B	KIF26B	KIF26B	chr1:245318286-245866428	control	PGL treated	NOTEST	0.153163	0.0409627	-1.90269	0	1
KLHL31	KLHL31	KLHL31	chr6:53512698-53530506	control	PGL treated	NOTEST	0.195858	0.0523813	-1.90269	0	1
LECT2	LECT2	LECT2	chr5:135282599-135290723	control	PGL treated	NOTEST	0.310706	0.0830967	-1.90269	0	1
LINC00271	LINC00271	LINC00271	chr6:135818938-136011976	control	PGL treated	NOTEST	0.189408	0.0506561	-1.90269	0	1
LMAN1L	LMAN1L	LMAN1L	chr15:75105193-75118099	control	PGL treated	NOTEST	0.177043	0.0473493	-1.90269	0	1
LMOD1	LMOD1	LMOD1	chr1:201865583-201915716	control	PGL treated	OK	0.864898	0.231313	-1.90269	-1.45854	0.1813
LOC100507300	LOC100507300	LOC100507300	chr11:43902356-43942494	control	PGL treated	NOTEST	0.157416	0.0421001	-1.90269	0	1
LOC286189	LOC286189	LOC286189	chr8:69215702-69731258	control	PGL treated	NOTEST	0.194293	0.0519625	-1.90269	0	1
LOC440900	LOC440900	LOC440900	chr2:114735245-114764887	control	PGL treated	NOTEST	0.41861	0.111955	-1.90269	0	1
LRRC71	LRRC71	LRRC71	chr1:156890423-156902880	control	PGL treated	NOTEST	0.460488	0.123155	-1.90269	0	1
MFSD2B	MFSD2B	MFSD2B	chr2:24232952-24247145	control	PGL treated	NOTEST	0.416003	0.111258	-1.90269	0	1
MIR762	MIR762	MIR762	chr16:30899115-30905399	control	PGL treated	OK	379.977	101.623	-1.90269	-0.146308	0.534
MYADML2	MYADML2	MYADML2	chr17:79897520-79905109	control	PGL treated	NOTEST	0.241302	0.064535	-1.90269	0	1
NEUROD2	NEUROD2	NEUROD2	chr17:37760020-37764175	control	PGL treated	NOTEST	0.0959054	0.0256494	-1.90269	0	1
NMI	NMI	NMI	chr2:152126981-152146430	control	PGL treated	OK	8.50932	2.27577	-1.90269	-1.64657	0.11195
ODF3B	ODF3B	ODF3B	chr22:50968837-50971008	control	PGL treated	OK	1.06234	0.284118	-1.90269	-1.14815	0.32555
OSTalpha	OSTalpha	OSTalpha	chr3:195943382-195960301	control	PGL treated	NOTEST	0.433629	0.115972	-1.90269	0	1
OVOL2	OVOL2	OVOL2	chr20:18004795-18038521	control	PGL treated	NOTEST	0.200765	0.0536935	-1.90269	0	1
P2RY4	P2RY4	P2RY4	chrX:69478015-69479654	control	PGL treated	NOTEST	0.189012	0.0505502	-1.90269	0	1
POU3F2	POU3F2	POU3F2	chr6:99282579-99286666	control	PGL treated	NOTEST	0.139695	0.0373606	-1.90269	0	1
PSTPIP1	PSTPIP1	PSTPIP1	chr15:77287464-77329671	control	PGL treated	NOTEST	0.164281	0.0439362	-1.90269	0	1
PTPLAD2	PTPLAD2	PTPLAD2	chr9:21006364-21031635	control	PGL treated	NOTEST	0.223792	0.059852	-1.90269	0	1
R3HDML	R3HDML	R3HDML	chr20:42965625-42979875	control	PGL treated	NOTEST	0.6937	0.185527	-1.90269	0	1
RGPD4	RGPD4	RGPD4	chr2:108443387-108509000	control	PGL treated	NOTEST	0.0389228	0.0104097	-1.90269	0	1
RP1L1	RP1L1	RP1L1	chr8:10463859-10512617	control	PGL treated	NOTEST	0.0348917	0.00933161	-1.90269	0	1
RPL23P8	RPL23P8	RPL23P8	chr7:20866916-20867439	control	PGL treated	OK	0.850505	0.227463	-1.90269	-0.817588	0.43335
SLC6A4	SLC6A4	SLC6A4	chr17:28523377-28562954	control	PGL treated	NOTEST	0.0626511	0.0167557	-1.90269	0	1
SPTSSB	SPTSSB	SPTSSB	chr3:161062579-161089871	control	PGL treated	NOTEST	0.129032	0.0345088	-1.90269	0	1
ST18	ST18	ST18	chr8:53023391-53322439	control	PGL treated	NOTEST	0.221363	0.0592025	-1.90269	0	1
STAG3L1	STAG3L1	STAG3L1	chr7:74988428-74996914	control	PGL treated	NOTEST	0.299533	0.0801085	-1.90269	0	1
SUMO4	SUMO4	SUMO4	chr6:149639435-149732747	control	PGL treated	NOTEST	0.560488	0.1499	-1.90269	0	1
TAF9B	TAF9B	TAF9B	chrX:77385244-77395179	control	PGL treated	OK	17.0264	4.55363	-1.90269	-1.81566	0.0896
TBC1D3P2	TBC1D3P2	TBC1D3P2	chr17:60342066-60353016	control	PGL treated	NOTEST	0.437933	0.117123	-1.90269	0	1
TBC1D3P5	TBC1D3P5	TBC1D3P5	chr17:25745030-25758649	control	PGL treated	NOTEST	0.0942064	0.025195	-1.90269	0	1
TCTE3	TCTE3	TCTE3	chr6:170140214-170151638	control	PGL treated	NOTEST	0.499574	0.133609	-1.90269	0	1
TEX29	TEX29	TEX29	chr13:111973014-111996594	control	PGL treated	NOTEST	0.537175	0.143665	-1.90269	0	1
TUBB8	TUBB8	TUBB8	chr10:92827-95178	control	PGL treated	NOTEST	0.208642	0.0558001	-1.90269	0	1
TUBBP5	TUBBP5	TUBBP5	chr9:141044564-141071885	control	PGL treated	NOTEST	0.220865	0.0590692	-1.90269	0	1
ZNF831	ZNF831	ZNF831	chr20:57766074-57834167	control	PGL treated	NOTEST	0.0294828	0.00788503	-1.90269	0	1
MCCD1	MCCD1	MCCD1	chr6_ssto_hap7:2827543-2845430	control	PGL treated	OK	1.07435	0.28733	-1.90268	-0.061109	0.5184
HIF1A-AS2	HIF1A-AS2	HIF1A-AS2	chr14:62162118-62215807	control	PGL treated	OK	55.3468	14.8061	-1.90231	-0.717568	0.33685
C12orf35	C12orf35	C12orf35	chr12:32112352-32146043	control	PGL treated	OK	10.8769	2.91198	-1.9012	-1.76398	0.1008
TWF1	TWF1	TWF1	chr12:44187525-44200178	control	PGL treated	OK	48.6163	13.0213	-1.90056	-2.01184	0.0542
UCN2	UCN2	UCN2	chr3:48599150-48601201	control	PGL treated	OK	32.5545	8.72068	-1.90034	-1.8103	0.09135
RBM18	RBM18	RBM18	chr9:125001833-125085742	control	PGL treated	OK	34.5441	9.25432	-1.90024	-1.22702	0.22855
MYSM1	MYSM1	MYSM1	chr1:59120410-59165747	control	PGL treated	OK	9.51075	2.55079	-1.89861	-1.75315	0.0997
EID1	EID1	EID1	chr15:49115933-49255641	control	PGL treated	OK	67.3394	18.0672	-1.89808	-1.99826	0.0532
CDC37L1	CDC37L1	CDC37L1	chr9:4679565-4706594	control	PGL treated	OK	14.1153	3.78719	-1.89806	-1.64998	0.12335
SEC24D	SEC24D	SEC24D	chr4:119643977-119757326	control	PGL treated	OK	26.2678	7.04869	-1.89787	-1.98389	0.04275
FAM18B1	FAM18B1	FAM18B1	chr17:18684581-18710026	control	PGL treated	OK	28.278	7.59714	-1.89615	-1.80581	0.09535
C17orf28	C17orf28	C17orf28	chr17:72946838-72968900	control	PGL treated	OK	13.8505	3.72158	-1.89595	-1.80091	0.0933
TFPI	TFPI	TFPI	chr2:188328957-188419219	control	PGL treated	OK	111.62	30.0424	-1.89352	-1.93933	0.03885
AKAP9	AKAP9	AKAP9	chr7:91570188-91739987	control	PGL treated	OK	10.4202	2.80588	-1.89285	-2.01227	0.05115
FZD6	FZD6	FZD6	chr8:104310660-104345094	control	PGL treated	OK	32.4115	8.72938	-1.89255	-1.99655	0.07045
NPHP3-ACAD11	NPHP3-ACAD11	NPHP3-ACAD11	chr3:132276981-132593050	control	PGL treated	OK	1.75271	0.472964	-1.88979	-0.582101	0.5665
CEACAM19	CEACAM19	CEACAM19	chr19:45174723-45187627	control	PGL treated	OK	34.0758	9.20056	-1.88896	-1.83955	0.07795
VPS54	VPS54	VPS54	chr2:64119666-64246214	control	PGL treated	OK	11.3064	3.05281	-1.88893	-1.7978	0.081
ZNF471	ZNF471	ZNF471	chr19:57019211-57040269	control	PGL treated	OK	1.29571	0.350338	-1.88692	-1.45177	0.1876
KRR1	KRR1	KRR1	chr12:75874512-75905418	control	PGL treated	OK	27.2252	7.36175	-1.88682	-1.17757	0.28675
ARID4B	ARID4B	ARID4B	chr1:235330209-235491532	control	PGL treated	OK	21.2635	5.75159	-1.88635	-1.91055	0.06775
ABCA5	ABCA5	ABCA5	chr17:67144147-67323323	control	PGL treated	OK	2.21052	0.59873	-1.88441	-1.59583	0.11165
MIOS	MIOS	MIOS	chr7:7606615-7647110	control	PGL treated	OK	18.1088	4.90707	-1.88376	-1.75979	0.1041
TMEM135	TMEM135	TMEM135	chr11:86748885-87039876	control	PGL treated	OK	4.61988	1.25261	-1.88291	-1.71889	0.14735
BMPR1B	BMPR1B	BMPR1B	chr4:95679127-96079601	control	PGL treated	OK	4.54473	1.23241	-1.88271	-1.73339	0.0893
C8orf59	C8orf59	C8orf59	chr8:86089618-86132643	control	PGL treated	OK	42.7421	11.5906	-1.88271	-1.37809	0.32915
KIAA1009	KIAA1009	KIAA1009	chr6:84833959-84937335	control	PGL treated	OK	0.975695	0.26462	-1.88251	-1.44301	0.18925
ZNF610	ZNF610	ZNF610	chr19:52839497-52870376	control	PGL treated	NOTEST	0.139304	0.0378152	-1.8812	0	1
ODZ3	ODZ3	ODZ3	chr4:183245136-183724177	control	PGL treated	OK	2.3398	0.636026	-1.87923	-1.75269	0.0859
BCL11A	BCL11A	BCL11A	chr2:60678301-60780633	control	PGL treated	NOTEST	0.142153	0.0386508	-1.87887	0	1
IFIH1	IFIH1	IFIH1	chr2:163123588-163175039	control	PGL treated	OK	1.24354	0.338216	-1.87844	-1.43327	0.19335
PRPF38B	PRPF38B	PRPF38B	chr1:109234931-109244422	control	PGL treated	OK	42.4772	11.5588	-1.8777	-2.02036	0.04865
TRIM36	TRIM36	TRIM36	chr5:114460458-114516243	control	PGL treated	OK	3.21133	0.873922	-1.8776	-1.35867	0.0925
GADD45B	GADD45B	GADD45B	chr19:2476122-2478257	control	PGL treated	OK	287.682	78.302	-1.87736	-2.11985	0.0382
FEM1C	FEM1C	FEM1C	chr5:114856607-114880591	control	PGL treated	OK	7.21676	1.96565	-1.87635	-1.77962	0.0932
TWISTNB	TWISTNB	TWISTNB	chr7:19735084-19748660	control	PGL treated	OK	12.6306	3.44191	-1.87564	-1.70369	0.10885
NALCN	NALCN	NALCN	chr13:101706129-102068813	control	PGL treated	OK	3.6026	0.982387	-1.87467	-1.7509	0.08865
CHORDC1	CHORDC1	CHORDC1	chr11:89933596-89956532	control	PGL treated	OK	29.9778	8.18626	-1.87262	-1.95005	0.0493
ARL13B	ARL13B	ARL13B	chr3:93698982-93774522	control	PGL treated	OK	18.8934	5.16127	-1.87209	-1.83752	0.0808
ZEB2	ZEB2	ZEB2	chr2:145141941-145278466	control	PGL treated	OK	7.73576	2.11335	-1.87201	-1.8171	0.0595
CCDC112	CCDC112	CCDC112	chr5:114602884-114632458	control	PGL treated	OK	9.01834	2.46376	-1.872	-1.74103	0.07905
SEPSECS	SEPSECS	SEPSECS	chr4:25121626-25162204	control	PGL treated	OK	3.46433	0.946515	-1.87188	-1.63019	0.128
ZNF622	ZNF622	ZNF622	chr5:16451627-16465894	control	PGL treated	OK	100.982	27.5922	-1.87177	-2.01454	0.04805
C11orf70	C11orf70	C11orf70	chr11:101918168-101955291	control	PGL treated	OK	9.37529	2.56182	-1.87169	-1.19631	0.2197
PPP6C	PPP6C	PPP6C	chr9:127908851-127952218	control	PGL treated	OK	26.0798	7.12707	-1.87155	-1.93959	0.0544
SLC25A46	SLC25A46	SLC25A46	chr5:110074753-110098484	control	PGL treated	OK	32.2095	8.81936	-1.86874	-1.72524	0.10825
PRKAB2	PRKAB2	PRKAB2	chr1:146626684-146644129	control	PGL treated	OK	22.6186	6.19863	-1.86749	-1.97582	0.04825
FAM91A1	FAM91A1	FAM91A1	chr8:124780881-124827690	control	PGL treated	OK	35.9149	9.84608	-1.86696	-2.00913	0.0577
GNRH2	GNRH2	GNRH2	chr20:3024267-3026391	control	PGL treated	OK	2.41637	0.66274	-1.86633	-0.888622	0.3474
BBS12	BBS12	BBS12	chr4:123653856-123666098	control	PGL treated	OK	4.34933	1.19303	-1.86616	-1.58182	0.126
MB21D2	MB21D2	MB21D2	chr3:192514604-192635950	control	PGL treated	OK	7.52434	2.06394	-1.86616	-1.74592	0.0916
MPHOSPH6	MPHOSPH6	MPHOSPH6	chr16:82181766-82203829	control	PGL treated	OK	40.6717	11.1605	-1.86562	-1.76387	0.0951
TEX30	TEX30	TEX30	chr13:103418462-103426149	control	PGL treated	OK	7.8133	2.14714	-1.86352	-1.41693	0.1927
PKD1L1	PKD1L1	PKD1L1	chr7:47814249-47988071	control	PGL treated	NOTEST	0.267513	0.0735892	-1.86205	0	1
LARP6	LARP6	LARP6	chr15:71123888-71146498	control	PGL treated	OK	151.637	41.7689	-1.86012	-1.54878	0.0921
ZNF675	ZNF675	ZNF675	chr19:23835707-23870017	control	PGL treated	OK	3.28041	0.904461	-1.85874	-1.42459	0.18935
FOSB	FOSB	FOSB	chr19:45971252-45978437	control	PGL treated	OK	4.85952	1.34015	-1.85842	-1.68395	0.09385
COL7A1	COL7A1	COL7A1	chr3:48601505-48632593	control	PGL treated	OK	103.872	28.6659	-1.8574	-2.04436	0.05105
ABCB1	ABCB1	ABCB1	chr7:87133178-87461613	control	PGL treated	NOTEST	0.465852	0.128609	-1.85688	0	1
LOC286437	LOC286437	LOC286437	chrX:103139054-103401708	control	PGL treated	OK	6.83193	1.88721	-1.85604	-1.42794	0.1393
RNF39	RNF39	RNF39	chr6_ssto_hap7:1365371-1374068	control	PGL treated	OK	3.57	0.986546	-1.85547	-0.394452	0.4631
RASA2	RASA2	RASA2	chr3:141205925-141331197	control	PGL treated	OK	6.81464	1.88329	-1.85538	-1.60671	0.12805
ST20	ST20	ST20	chr15:80135888-80217196	control	PGL treated	OK	25.0228	6.91798	-1.85482	-0.663755	0.25245
POT1	POT1	POT1	chr7:124462439-124570037	control	PGL treated	OK	6.35231	1.76124	-1.85069	-1.64378	0.1106
ANO4	ANO4	ANO4	chr12:101188373-101522419	control	PGL treated	NOTEST	0.467497	0.12966	-1.85022	0	1
IFI16	IFI16	IFI16	chr1:158979681-159024945	control	PGL treated	OK	15.0887	4.18592	-1.84985	-1.72031	0.09605
TBC1D15	TBC1D15	TBC1D15	chr12:72233486-72320629	control	PGL treated	OK	9.81417	2.72284	-1.84976	-1.73152	0.0972
ETAA1	ETAA1	ETAA1	chr2:67624441-67637533	control	PGL treated	OK	7.55345	2.0967	-1.84902	-1.73397	0.09185
NUDT21	NUDT21	NUDT21	chr16:56463047-56485261	control	PGL treated	OK	41.9925	11.6664	-1.84777	-1.99463	0.05785
CCDC17	CCDC17	CCDC17	chr1:46085715-46089731	control	PGL treated	OK	1.67918	0.467032	-1.84616	-1.39282	0.1893
ZNF571	ZNF571	ZNF571	chr19:38039850-38105079	control	PGL treated	OK	1.63625	0.455112	-1.8461	-1.25823	0.23665
PPP1R12A	PPP1R12A	PPP1R12A	chr12:80167342-80329235	control	PGL treated	OK	35.8861	9.98584	-1.84547	-2.00985	0.06
POLI	POLI	POLI	chr18:51795848-51824604	control	PGL treated	OK	4.49399	1.25146	-1.84439	-1.73277	0.0929
LYPD1	LYPD1	LYPD1	chr2:133174146-133429070	control	PGL treated	OK	17.5091	4.8766	-1.84416	-1.38526	0.18505
STK17B	STK17B	STK17B	chr2:196998306-197036336	control	PGL treated	OK	4.79663	1.33614	-1.84395	-1.73631	0.09015
TMEM70	TMEM70	TMEM70	chr8:74888376-74895018	control	PGL treated	OK	19.5875	5.45641	-1.84391	-1.7734	0.0968
TM9SF3	TM9SF3	TM9SF3	chr10:98277866-98346809	control	PGL treated	OK	51.8465	14.4434	-1.84383	-2.07499	0.03955
ZNF180	ZNF180	ZNF180	chr19:44979858-45004574	control	PGL treated	OK	4.463	1.24334	-1.84379	-1.5944	0.12565
RAB21	RAB21	RAB21	chr12:72148657-72181150	control	PGL treated	OK	68.953	19.2195	-1.84304	-1.98987	0.05685
BTG1	BTG1	BTG1	chr12:92378751-92539673	control	PGL treated	OK	90.9205	25.3615	-1.84197	-2.01597	0.0515
LAMC2	LAMC2	LAMC2	chr1:183155173-183214262	control	PGL treated	OK	41.021	11.4445	-1.84171	-1.98405	0.0462
C8orf39	C8orf39	C8orf39	chr8:94743730-94753224	control	PGL treated	OK	6.17751	1.72398	-1.84129	-0.404419	0.611
HSD17B7P2	HSD17B7P2	HSD17B7P2	chr10:38645307-38667433	control	PGL treated	OK	5.21172	1.45445	-1.84129	-1.40626	0.1946
LOC100128511	LOC100128511	LOC100128511	chr10:21068902-21463852	control	PGL treated	OK	4.38196	1.22289	-1.84129	-0.214768	0.51715
XKR9	XKR9	XKR9	chr8:71581599-71648177	control	PGL treated	OK	1.57527	0.439614	-1.84129	-1.41	0.1966
TMEM64	TMEM64	TMEM64	chr8:91634222-91658133	control	PGL treated	OK	9.48417	2.64817	-1.84053	-1.76558	0.09045
RCBTB2	RCBTB2	RCBTB2	chr13:49063098-49107316	control	PGL treated	OK	1.48345	0.415052	-1.83759	-1.39177	0.20045
NEMF	NEMF	NEMF	chr14:50250531-50319539	control	PGL treated	OK	26.4674	7.40727	-1.8372	-1.92751	0.04845
MYPN	MYPN	MYPN	chr10:69865873-69971773	control	PGL treated	OK	10.7282	3.00309	-1.83689	-1.70952	0.1141
LINC00340	LINC00340	LINC00340	chr6:21666674-22194616	control	PGL treated	OK	8.6117	2.41078	-1.8368	-1.55691	0.13675
LOC729852	LOC729852	LOC729852	chr7:7676574-7918851	control	PGL treated	OK	14.9003	4.17811	-1.83442	-1.2342	0.2283
SLC35F5	SLC35F5	SLC35F5	chr2:114471932-114514400	control	PGL treated	OK	27.2863	7.65422	-1.83385	-1.87091	0.05015
CCDC148	CCDC148	CCDC148	chr2:159023161-159313265	control	PGL treated	OK	1.71348	0.481677	-1.83079	-1.33162	0.21345
SNX13	SNX13	SNX13	chr7:17830384-17980131	control	PGL treated	OK	6.65172	1.87012	-1.8306	-1.74033	0.1013
RNF11	RNF11	RNF11	chr1:51701944-51739119	control	PGL treated	OK	36.2178	10.1854	-1.83019	-1.92098	0.04985
HSPA13	HSPA13	HSPA13	chr21:15743436-15755509	control	PGL treated	OK	30.4779	8.5731	-1.82988	-1.93518	0.0522
C9orf96	C9orf96	C9orf96	chr9:136243283-136324508	control	PGL treated	NOTEST	0.500312	0.140852	-1.82865	0	1
PCDHA8	PCDHA8	PCDHA8	chr5:140165875-140391929	control	PGL treated	NOTEST	0.574851	0.161842	-1.8286	0	1
TAF1A	TAF1A	TAF1A	chr1:222731243-222763275	control	PGL treated	OK	11.6363	3.27855	-1.82751	-1.67532	0.11885
UBE2B	UBE2B	UBE2B	chr5:133706869-133727799	control	PGL treated	OK	34.0285	9.5939	-1.82656	-1.80923	0.0732
KIF5B	KIF5B	KIF5B	chr10:32297937-32345371	control	PGL treated	OK	69.3422	19.5596	-1.82586	-2.06885	0.0429
COBLL1	COBLL1	COBLL1	chr2:165541257-165697928	control	PGL treated	OK	4.19732	1.18406	-1.82573	-1.67697	0.10065
FAM76B	FAM76B	FAM76B	chr11:95502105-95522954	control	PGL treated	OK	7.47351	2.11006	-1.8245	-1.72798	0.09595
ZNF14	ZNF14	ZNF14	chr19:19821280-19843921	control	PGL treated	OK	4.84147	1.36713	-1.8243	-1.57945	0.13135
PFN1P2	PFN1P2	PFN1P2	chr1:144610814-144612727	control	PGL treated	OK	11.7045	3.31071	-1.82186	-1.58944	0.1394
PROX2	PROX2	PROX2	chr14:75319735-75330537	control	PGL treated	OK	0.770524	0.218117	-1.82074	-1.26942	0.2265
ABCA10	ABCA10	ABCA10	chr17:67144147-67323323	control	PGL treated	NOTEST	0.167263	0.0473542	-1.82055	0	1
PTAR1	PTAR1	PTAR1	chr9:72324437-72374876	control	PGL treated	OK	17.6893	5.00897	-1.82029	-1.95575	0.05865
UAP1	UAP1	UAP1	chr1:162531295-162569633	control	PGL treated	OK	48.7386	13.8037	-1.82001	-1.91031	0.05245
IGFBP3	IGFBP3	IGFBP3	chr7:45951843-45960871	control	PGL treated	OK	202.15	57.3311	-1.81804	-2.0154	0.05315
CCNG1	CCNG1	CCNG1	chr5:162864576-162872022	control	PGL treated	OK	30.0312	8.52249	-1.81711	-1.7924	0.0669
ARFIP1	ARFIP1	ARFIP1	chr4:153701111-153833063	control	PGL treated	OK	12.6775	3.59988	-1.81624	-1.64244	0.1429
OVGP1	OVGP1	OVGP1	chr1:111956936-111970399	control	PGL treated	OK	3.75962	1.06778	-1.81598	-1.5494	0.1281
ELOVL4	ELOVL4	ELOVL4	chr6:80624528-80657315	control	PGL treated	OK	3.03888	0.86353	-1.81522	-1.55335	0.1257
SYF2	SYF2	SYF2	chr1:25548766-25559013	control	PGL treated	OK	42.917	12.1987	-1.81482	-1.83719	0.0686
MAP3K2	MAP3K2	MAP3K2	chr2:128056244-128100805	control	PGL treated	OK	19.7128	5.60362	-1.8147	-1.94447	0.06215
EIF4EBP3	EIF4EBP3	EIF4EBP3	chr5:139781398-139929163	control	PGL treated	OK	1.90025	0.540427	-1.81402	-0.0921416	0.5284
LMBRD1	LMBRD1	LMBRD1	chr6:70385640-70507049	control	PGL treated	OK	9.08808	2.5857	-1.81342	-1.57984	0.1349
MCOLN3	MCOLN3	MCOLN3	chr1:85483764-85514223	control	PGL treated	OK	5.8641	1.66911	-1.81283	-1.55444	0.1468
DDX60	DDX60	DDX60	chr4:169137441-169239958	control	PGL treated	OK	1.60585	0.457283	-1.81217	-1.56332	0.12395
PPP3R1	PPP3R1	PPP3R1	chr2:68405988-68479651	control	PGL treated	OK	34.3011	9.76801	-1.81212	-1.89244	0.0529
RG9MTD2	RG9MTD2	RG9MTD2	chr4:100467863-100485189	control	PGL treated	OK	3.74399	1.06648	-1.81172	-1.56251	0.1416
IKBIP	IKBIP	IKBIP	chr12:99007181-99038589	control	PGL treated	OK	54.2332	15.4546	-1.81114	-1.58405	0.11215
C17orf109	C17orf109	C17orf109	chr17:73584138-73663269	control	PGL treated	OK	2.79324	0.796194	-1.81075	-0.348659	0.4369
RAB30	RAB30	RAB30	chr11:82692477-82782884	control	PGL treated	OK	24.9309	7.10868	-1.81028	-1.6751	0.1102
CHRNG	CHRNG	CHRNG	chr2:233404436-233411038	control	PGL treated	NOTEST	0.512907	0.146319	-1.80958	0	1
DOK6	DOK6	DOK6	chr18:67068283-67516322	control	PGL treated	NOTEST	0.11701	0.0333799	-1.80958	0	1
ROCK1P1	ROCK1P1	ROCK1P1	chr18:109064-122222	control	PGL treated	NOTEST	0.450837	0.128612	-1.80958	0	1
TBX15	TBX15	TBX15	chr1:119425665-119532179	control	PGL treated	NOTEST	0.309046	0.088163	-1.80958	0	1
XKRX	XKRX	XKRX	chrX:100168430-100183898	control	PGL treated	NOTEST	0.384239	0.109613	-1.80958	0	1
ZFP82	ZFP82	ZFP82	chr19:36882860-36909550	control	PGL treated	OK	1.26503	0.360881	-1.80958	-1.38419	0.19585
AMH	AMH	AMH	chr19:2249112-2252072	control	PGL treated	OK	18.8533	5.37839	-1.80957	-1.65646	0.1073
SFT2D1	SFT2D1	SFT2D1	chr6:166733516-166755991	control	PGL treated	OK	45.4918	12.9876	-1.80847	-1.6882	0.09845
CCDC66	CCDC66	CCDC66	chr3:56591183-56717135	control	PGL treated	OK	5.75288	1.64342	-1.80758	-0.646545	0.61665
RPAP3	RPAP3	RPAP3	chr12:48055714-48099844	control	PGL treated	OK	14.3412	4.09694	-1.80754	-1.77197	0.0856
CASD1	CASD1	CASD1	chr7:94139169-94186328	control	PGL treated	OK	8.91145	2.54616	-1.80734	-1.70457	0.10105
FKBP1AP1	FKBP1AP1	FKBP1AP1	chr19:58336666-58338830	control	PGL treated	OK	6.17292	1.76434	-1.80683	-1.55076	0.12725
OSTC	OSTC	OSTC	chr4:109571740-109588980	control	PGL treated	OK	76.946	22.028	-1.80451	-1.66548	0.1197
FBXO30	FBXO30	FBXO30	chr6:145946439-146285233	control	PGL treated	OK	15.7936	4.5216	-1.80443	-1.39531	0.14255
ERI2	ERI2	ERI2	chr16:20775311-20860990	control	PGL treated	OK	6.45218	1.84817	-1.80369	-1.01506	0.36105
FSBP	FSBP	FSBP	chr8:95384187-95487343	control	PGL treated	OK	2.01811	0.57827	-1.80319	-0.904569	0.3069
MAP4K5	MAP4K5	MAP4K5	chr14:50885210-50999376	control	PGL treated	OK	32.6727	9.36388	-1.80291	-1.87823	0.07555
ANKAR	ANKAR	ANKAR	chr2:190540710-190611376	control	PGL treated	NOTEST	0.660012	0.189433	-1.80081	0	1
MTERF	MTERF	MTERF	chr7:91502020-91510016	control	PGL treated	OK	8.51474	2.44385	-1.80081	-1.56586	0.13325
PLEK2	PLEK2	PLEK2	chr14:67853699-67878828	control	PGL treated	OK	29.3694	8.43224	-1.80033	-1.70952	0.1055
ODZ1	ODZ1	ODZ1	chrX:123509755-124097666	control	PGL treated	NOTEST	0.139114	0.0400394	-1.79677	0	1
FBXO8	FBXO8	FBXO8	chr4:175157809-175254531	control	PGL treated	OK	12.8196	3.68989	-1.7967	-1.13254	0.25685
MRFAP1L1	MRFAP1L1	MRFAP1L1	chr4:6709428-6711606	control	PGL treated	OK	24.8842	7.16506	-1.79618	-1.7036	0.10565
MRPL50	MRPL50	MRPL50	chr9:104152248-104160919	control	PGL treated	OK	49.3029	14.2069	-1.79508	-1.70825	0.10965
LOC100505702	LOC100505702	LOC100505702	chr4:79567147-79605655	control	PGL treated	OK	0.963816	0.277834	-1.79453	-1.32859	0.18145
TMTC3	TMTC3	TMTC3	chr12:88536072-88593664	control	PGL treated	OK	7.3335	2.11417	-1.79441	-1.68248	0.117
ZNF616	ZNF616	ZNF616	chr19:52617652-52643191	control	PGL treated	OK	3.36283	0.969535	-1.79431	-1.53983	0.13515
LYST	LYST	LYST	chr1:235824344-236030220	control	PGL treated	OK	8.26079	2.38283	-1.79361	-1.89225	0.0659
DICER1	DICER1	DICER1	chr14:95552564-95623759	control	PGL treated	OK	20.5869	5.94827	-1.79118	-1.92839	0.05265
RRAS2	RRAS2	RRAS2	chr11:14299465-14386052	control	PGL treated	OK	42.4285	12.2717	-1.7897	-1.77625	0.0817
SAP30	SAP30	SAP30	chr4:174292092-174298683	control	PGL treated	OK	9.96563	2.88569	-1.78804	-1.53584	0.13375
ENTPD7	ENTPD7	ENTPD7	chr10:101419262-101515894	control	PGL treated	OK	9.59687	2.77945	-1.78777	-1.04019	0.2665
C18orf1	C18orf1	C18orf1	chr18:13218785-13652753	control	PGL treated	OK	0.713184	0.206553	-1.78776	-1.49504	0.1016
VAV1	VAV1	VAV1	chr19:6772721-6857371	control	PGL treated	OK	9.70091	2.81066	-1.78721	-1.67935	0.1065
WDR75	WDR75	WDR75	chr2:190306158-190340264	control	PGL treated	OK	27.0399	7.84104	-1.78597	-1.6475	0.12465
GKAP1	GKAP1	GKAP1	chr9:86354335-86432752	control	PGL treated	OK	8.08518	2.3446	-1.78594	-1.55616	0.1383
ZNF841	ZNF841	ZNF841	chr19:52567718-52599018	control	PGL treated	OK	10.6914	3.10134	-1.78549	-1.69809	0.10815
ARL15	ARL15	ARL15	chr5:53180613-53606403	control	PGL treated	OK	5.25926	1.52576	-1.78533	-1.5216	0.14585
MAP4K3	MAP4K3	MAP4K3	chr2:39476421-39664219	control	PGL treated	OK	22.5147	6.53174	-1.78533	-1.8535	0.0536
TMEM167B	TMEM167B	TMEM167B	chr1:109633402-109639554	control	PGL treated	OK	19.0953	5.55565	-1.78119	-1.67312	0.11545
TBPL1	TBPL1	TBPL1	chr6:134273307-134308638	control	PGL treated	OK	12.1261	3.53127	-1.77986	-1.51625	0.1571
DENND4C	DENND4C	DENND4C	chr9:19290748-19374139	control	PGL treated	OK	15.5215	4.52079	-1.77962	-1.87356	0.05675
GPRASP1	GPRASP1	GPRASP1	chrX:101854095-101972661	control	PGL treated	OK	2.02922	0.591188	-1.77924	-0.655283	0.6323
EIF2AK3	EIF2AK3	EIF2AK3	chr2:88856258-88927094	control	PGL treated	OK	14.342	4.17846	-1.7792	-1.64822	0.12345
TP53INP1	TP53INP1	TP53INP1	chr8:95938199-95961615	control	PGL treated	OK	27.8352	8.11065	-1.77902	-1.92634	0.0478
GOPC	GOPC	GOPC	chr6:117803819-117923705	control	PGL treated	OK	60.5089	17.6471	-1.77771	-1.50921	0.198
AOX2P	AOX2P	AOX2P	chr2:201560445-201658941	control	PGL treated	NOTEST	0.211349	0.0616627	-1.77716	0	1
CPLX3	CPLX3	CPLX3	chr15:75118950-75124136	control	PGL treated	NOTEST	0.412541	0.120362	-1.77716	0	1
FAM167B	FAM167B	FAM167B	chr1:32712817-32714461	control	PGL treated	OK	0.991947	0.289408	-1.77716	-1.06982	0.3494
FAR2	FAR2	FAR2	chr12:29376597-29487006	control	PGL treated	NOTEST	0.394433	0.115079	-1.77716	0	1
GLI3	GLI3	GLI3	chr7:42000547-42276618	control	PGL treated	NOTEST	0.0931131	0.0271665	-1.77716	0	1
NOV	NOV	NOV	chr8:120428551-120436678	control	PGL treated	NOTEST	0.62233	0.18157	-1.77716	0	1
OIT3	OIT3	OIT3	chr10:74653338-74692787	control	PGL treated	NOTEST	0.345789	0.100887	-1.77716	0	1
SHANK1	SHANK1	SHANK1	chr19:51165083-51220195	control	PGL treated	NOTEST	0.115831	0.0337947	-1.77716	0	1
TAS2R4	TAS2R4	TAS2R4	chr7:141478288-141479188	control	PGL treated	OK	1.07177	0.312698	-1.77716	-1.06982	0.3494
COPB1	COPB1	COPB1	chr11:14479048-14521441	control	PGL treated	OK	133.932	39.0761	-1.77715	-1.84274	0.07585
PRH2	PRH2	PRH2	chr12:10998447-11325723	control	PGL treated	NOTEST	0.250694	0.073194	-1.77613	0	1
SMCHD1	SMCHD1	SMCHD1	chr18:2655885-2805015	control	PGL treated	OK	7.03815	2.05577	-1.77552	-1.65576	0.11715
DPP8	DPP8	DPP8	chr15:65737997-65810035	control	PGL treated	OK	27.9044	8.15217	-1.77524	-1.88165	0.0727
SRP54	SRP54	SRP54	chr14:35452103-35498773	control	PGL treated	OK	75.8737	22.1801	-1.77434	-1.87002	0.08075
UGGT2	UGGT2	UGGT2	chr13:96453835-96705736	control	PGL treated	OK	8.92573	2.60974	-1.77407	-1.67334	0.11465
ASTN2	ASTN2	ASTN2	chr9:119187503-120177317	control	PGL treated	OK	38.2439	11.19	-1.77302	-1.24916	0.2263
SHISA9	SHISA9	SHISA9	chr16:12995476-13334273	control	PGL treated	OK	5.07698	1.48577	-1.77276	-1.63524	0.0826
WDR36	WDR36	WDR36	chr5:110427869-110466200	control	PGL treated	OK	14.9236	4.37162	-1.77135	-1.85098	0.0571
NCKAP1	NCKAP1	NCKAP1	chr2:183789604-183903229	control	PGL treated	OK	76.9215	22.5337	-1.7713	-1.95474	0.05085
ZBTB33	ZBTB33	ZBTB33	chrX:119384606-119392251	control	PGL treated	OK	8.48056	2.48548	-1.77063	-1.70317	0.10645
NUS1	NUS1	NUS1	chr6:117996616-118031886	control	PGL treated	OK	16.3949	4.80627	-1.77026	-1.75476	0.0806
ZNF615	ZNF615	ZNF615	chr19:52494586-52511483	control	PGL treated	OK	3.40069	0.997227	-1.76983	-1.5091	0.14565
FBXO11	FBXO11	FBXO11	chr2:48010220-48132932	control	PGL treated	OK	33.5234	9.83215	-1.76959	-1.20098	0.2422
RINT1	RINT1	RINT1	chr7:105172531-105221976	control	PGL treated	OK	14.7009	4.31765	-1.76759	-1.5886	0.09415
BRWD3	BRWD3	BRWD3	chrX:79924986-80065233	control	PGL treated	OK	8.74668	2.56972	-1.76712	-1.86658	0.06015
ZNF189	ZNF189	ZNF189	chr9:104161162-104172942	control	PGL treated	OK	8.57287	2.51923	-1.7668	-1.57952	0.1274
SLC16A7	SLC16A7	SLC16A7	chr12:60083125-60175408	control	PGL treated	OK	3.8403	1.13032	-1.76449	-1.52615	0.14265
CHD1	CHD1	CHD1	chr5:98190907-98262238	control	PGL treated	OK	21.394	6.2988	-1.76405	-1.89001	0.0639
VPS13C	VPS13C	VPS13C	chr15:62144589-62352664	control	PGL treated	OK	30.888	9.09503	-1.76389	-1.95146	0.04255
TNFRSF19	TNFRSF19	TNFRSF19	chr13:24144508-24250244	control	PGL treated	OK	4.84384	1.42804	-1.76212	-1.41597	0.1522
AMIGO3	AMIGO3	AMIGO3	chr3:49726949-49761384	control	PGL treated	OK	6.22201	1.83439	-1.76208	-0.635759	0.48715
ATG4A	ATG4A	ATG4A	chrX:107334898-107397901	control	PGL treated	OK	13.4014	3.95357	-1.76115	-1.61424	0.12225
C7orf63	C7orf63	C7orf63	chr7:89874487-89940377	control	PGL treated	OK	1.52678	0.451142	-1.75884	-1.42357	0.18575
RNF139	RNF139	RNF139	chr8:125487007-125551329	control	PGL treated	OK	14.6824	4.34097	-1.75799	-1.28775	0.20915
ZNF268	ZNF268	ZNF268	chr12:133757994-133783697	control	PGL treated	OK	8.29544	2.45368	-1.75737	-1.62163	0.139
NPAT	NPAT	NPAT	chr11:108028118-108093365	control	PGL treated	OK	2.99273	0.885807	-1.7564	-1.52969	0.1538
YTHDC1	YTHDC1	YTHDC1	chr4_ctg9_hap1:6026-45746	control	PGL treated	OK	41.3215	12.2319	-1.75624	-1.88716	0.0652
FAM22D	FAM22D	FAM22D	chr10:89117476-89130452	control	PGL treated	OK	2.01925	0.597779	-1.75614	-1.51476	0.1385
SMEK2	SMEK2	SMEK2	chr2:55775513-55844796	control	PGL treated	OK	28.2327	8.36044	-1.75572	-1.75763	0.0907
EML5	EML5	EML5	chr14:89081173-89259096	control	PGL treated	OK	1.72258	0.510148	-1.75558	-1.52124	0.14275
RNF219	RNF219	RNF219	chr13:79188420-79233314	control	PGL treated	OK	7.57458	2.24361	-1.75535	-1.65042	0.11015
MYH7B	MYH7B	MYH7B	chr20:33543703-33680618	control	PGL treated	NOTEST	0.698009	0.206783	-1.75513	0	1
HNRNPH3	HNRNPH3	HNRNPH3	chr10:70042416-70102953	control	PGL treated	OK	215.78	63.9716	-1.75406	-1.78579	0.0824
MGEA5	MGEA5	MGEA5	chr10:103544199-103578222	control	PGL treated	OK	96.6185	28.6888	-1.75181	-1.94178	0.0577
MED13	MED13	MED13	chr17:60019965-60142643	control	PGL treated	OK	32.7154	9.71978	-1.75098	-1.97586	0.04985
AMZ1	AMZ1	AMZ1	chr7:2719162-2755069	control	PGL treated	NOTEST	0.28983	0.0861262	-1.75068	0	1
LOC154761	LOC154761	LOC154761	chr7:143509060-143533810	control	PGL treated	OK	1.5762	0.468385	-1.75068	-1.33109	0.2177
PP14571	PP14571	PP14571	chr2:241375114-241407495	control	PGL treated	NOTEST	0.673205	0.20005	-1.75068	0	1
PRDM6	PRDM6	PRDM6	chr5:122424840-122523745	control	PGL treated	OK	0.864678	0.256948	-1.75068	-1.31139	0.22675
TBCEL	TBCEL	TBCEL	chr11:120894802-120960354	control	PGL treated	OK	12.6746	3.76659	-1.75061	-1.71108	0.12065
2015-09-07	2015-09-07	2015-09-07	chr7:35840595-35946715	control	PGL treated	OK	47.2322	14.0505	-1.74915	-1.88807	0.06835
MUDENG	MUDENG	MUDENG	chr14:57669193-57756797	control	PGL treated	OK	14.338	4.26593	-1.74891	-0.990293	0.33125
LMBRD2	LMBRD2	LMBRD2	chr5:36103413-36152015	control	PGL treated	OK	2.97331	0.884881	-1.74852	-1.47485	0.15085
XRCC4	XRCC4	XRCC4	chr5:82373316-82649579	control	PGL treated	OK	6.39345	1.90486	-1.74691	-1.48439	0.14275
MTMR6	MTMR6	MTMR6	chr13:25820340-25861704	control	PGL treated	OK	16.4029	4.89359	-1.74498	-1.73486	0.08795
SLC33A1	SLC33A1	SLC33A1	chr3:155544300-155572248	control	PGL treated	OK	37.3816	11.1567	-1.74442	-1.66953	0.1135
VCPIP1	VCPIP1	VCPIP1	chr8:67542487-67579452	control	PGL treated	OK	11.1248	3.32101	-1.74408	-1.74219	0.08625
CCDC126	CCDC126	CCDC126	chr7:23636997-23684327	control	PGL treated	OK	2.56999	0.767252	-1.74399	-1.33117	0.2176
CDH3	CDH3	CDH3	chr16:68678150-68732957	control	PGL treated	OK	0.716008	0.213759	-1.74399	-1.33126	0.20955
ZNF780A	ZNF780A	ZNF780A	chr19:40575058-40596845	control	PGL treated	OK	21.5187	6.42512	-1.7438	-1.70067	0.15015
FAR1	FAR1	FAR1	chr11:13690205-13753893	control	PGL treated	OK	28.012	8.36779	-1.74313	-1.87692	0.0698
USP12	USP12	USP12	chr13:27640286-27746033	control	PGL treated	OK	17.9329	5.3655	-1.74082	-1.72538	0.08365
PSMC6	PSMC6	PSMC6	chr14:53173895-53194716	control	PGL treated	OK	57.7516	17.2863	-1.74023	-1.73192	0.0858
DRD1	DRD1	DRD1	chr5:174867674-174871163	control	PGL treated	NOTEST	0.534907	0.160225	-1.73919	0	1
LOC678655	LOC678655	LOC678655	chr12:6548166-6560884	control	PGL treated	OK	0.784792	0.235075	-1.73919	-0.984683	0.35445
SACM1L	SACM1L	SACM1L	chr3:45730753-45786900	control	PGL treated	OK	11.6718	3.49945	-1.73782	-1.63958	0.1203
ATAD1	ATAD1	ATAD1	chr10:89512874-89577917	control	PGL treated	OK	68.7875	20.6332	-1.73718	-1.87212	0.0727
CCT6P1	CCT6P1	CCT6P1	chr7:65111923-65235797	control	PGL treated	OK	3.55968	1.06812	-1.73668	-1.30648	0.21165
TMED7-TICAM2	TMED7-TICAM2	TMED7-TICAM2	chr5:114914338-114961876	control	PGL treated	OK	11.6153	3.48545	-1.73661	-0.930587	0.55105
SESN1	SESN1	SESN1	chr6:109307639-109415708	control	PGL treated	OK	16.8299	5.05105	-1.73637	-1.61889	0.1333
FASTKD2	FASTKD2	FASTKD2	chr2:207630111-207660911	control	PGL treated	OK	11.6308	3.492	-1.73583	-1.73676	0.0987
UBE2K	UBE2K	UBE2K	chr4:39699663-39784410	control	PGL treated	OK	20.7039	6.21853	-1.73526	-1.82155	0.06835
PRKCB	PRKCB	PRKCB	chr16:23847299-24231932	control	PGL treated	NOTEST	0.216195	0.0650245	-1.73328	0	1
ACADM	ACADM	ACADM	chr1:76190042-76229355	control	PGL treated	OK	11.0513	3.326	-1.73235	-1.59371	0.1273
GPR75	GPR75	GPR75	chr2:53897116-54087170	control	PGL treated	OK	4.80187	1.44705	-1.73048	-0.418333	0.63385
PMAIP1	PMAIP1	PMAIP1	chr18:57567191-57571538	control	PGL treated	OK	34.7256	10.4703	-1.72969	-1.60166	0.1303
KIAA1279	KIAA1279	KIAA1279	chr10:70748476-70776739	control	PGL treated	OK	25.1701	7.59146	-1.72926	-1.60798	0.1308
ZNF284	ZNF284	ZNF284	chr19:44576296-44591623	control	PGL treated	OK	2.63917	0.796323	-1.72866	-1.3256	0.2228
UBXN2B	UBXN2B	UBXN2B	chr8:59323822-59364060	control	PGL treated	OK	16.8395	5.08522	-1.72746	-1.71106	0.08565
FERMT2	FERMT2	FERMT2	chr14:53323988-53417815	control	PGL treated	OK	69.8223	21.1171	-1.72527	-1.80723	0.0754
LRRK2	LRRK2	LRRK2	chr12:40618812-40763086	control	PGL treated	OK	3.08196	0.932815	-1.72419	-1.62156	0.1117
ARID4A	ARID4A	ARID4A	chr14:58765221-58840451	control	PGL treated	OK	9.39593	2.84416	-1.72404	-1.64978	0.10605
LINC00478	LINC00478	LINC00478	chr21:17442841-17982094	control	PGL treated	NOTEST	0.389677	0.117984	-1.72369	0	1
UGCG	UGCG	UGCG	chr9:114659205-114695433	control	PGL treated	OK	37.5391	11.3867	-1.72104	-1.66618	0.09045
SIRT4	SIRT4	SIRT4	chr12:120740123-120751045	control	PGL treated	OK	4.5162	1.37008	-1.72085	-1.31409	0.22385
MIER3	MIER3	MIER3	chr5:56205086-56247954	control	PGL treated	OK	12.0492	3.65797	-1.71982	-1.59173	0.1279
PPM1B	PPM1B	PPM1B	chr2:44395999-44461742	control	PGL treated	OK	67.0396	20.3594	-1.71932	-1.7004	0.0968
BLZF1	BLZF1	BLZF1	chr1:169337193-169396670	control	PGL treated	OK	25.1062	7.62469	-1.7193	-1.54857	0.12825
NXT2	NXT2	NXT2	chrX:108779009-108787927	control	PGL treated	OK	3.62643	1.10168	-1.71884	-1.45299	0.1496
PCDHGA3	PCDHGA3	PCDHGA3	chr5:140710251-140892548	control	PGL treated	NOTEST	0.207523	0.0630462	-1.71879	0	1
DDX52	DDX52	DDX52	chr17:35972362-36003493	control	PGL treated	OK	30.1541	9.16221	-1.71859	-1.81708	0.06665
MITF	MITF	MITF	chr3:69788585-70017488	control	PGL treated	OK	39.4185	11.9851	-1.71763	-1.87724	0.07535
SKA2	SKA2	SKA2	chr17:57187307-57232800	control	PGL treated	OK	47.7504	14.5198	-1.71749	-1.78561	0.10485
CYB5R4	CYB5R4	CYB5R4	chr6:84569369-84670146	control	PGL treated	OK	10.156	3.08898	-1.71713	-1.49584	0.1654
ATL2	ATL2	ATL2	chr2:38522028-38604432	control	PGL treated	OK	37.3811	11.3736	-1.71661	-1.75117	0.0939
SWT1	SWT1	SWT1	chr1:185087217-185260913	control	PGL treated	OK	1.92356	0.585767	-1.71538	-0.694866	0.6057
USP16	USP16	USP16	chr21:30396937-30426807	control	PGL treated	OK	17.9629	5.47707	-1.71354	-1.68291	0.0997
SCARNA21	SCARNA21	SCARNA21	chr17:7788122-7816075	control	PGL treated	OK	136.815	41.7767	-1.71145	-0.0694562	0.53115
RAB2A	RAB2A	RAB2A	chr8:61429468-61536203	control	PGL treated	OK	52.1689	15.9426	-1.7103	-1.7843	0.09205
TEX14	TEX14	TEX14	chr17:56634037-56769416	control	PGL treated	NOTEST	0.103085	0.0315042	-1.71022	0	1
NIPBL	NIPBL	NIPBL	chr5:36876860-37065921	control	PGL treated	OK	18.6951	5.71369	-1.71017	-1.83696	0.08075
ALG5	ALG5	ALG5	chr13:37523907-37573504	control	PGL treated	OK	16.0034	4.89131	-1.71009	-1.5173	0.1387
ANKFN1	ANKFN1	ANKFN1	chr17:54230835-54560007	control	PGL treated	NOTEST	0.21361	0.0652902	-1.71004	0	1
BHMT	BHMT	BHMT	chr5:78407603-78428113	control	PGL treated	NOTEST	0.206725	0.0631857	-1.71004	0	1
CCDC39	CCDC39	CCDC39	chr3:180331795-180397283	control	PGL treated	OK	0.780216	0.238474	-1.71004	-1.30236	0.22385
CCL16	CCL16	CCL16	chr17:34303534-34308523	control	PGL treated	NOTEST	0.3671	0.112204	-1.71004	0	1
DLGAP2	DLGAP2	DLGAP2	chr8:1449568-1656642	control	PGL treated	NOTEST	0.0479852	0.0146667	-1.71004	0	1
FER1L6	FER1L6	FER1L6	chr8:124864226-125132302	control	PGL treated	NOTEST	0.0811742	0.024811	-1.71004	0	1
FLJ40292	FLJ40292	FLJ40292	chr9:140513443-140730578	control	PGL treated	NOTEST	0.306821	0.0937803	-1.71004	0	1
GNAT2	GNAT2	GNAT2	chr1:110145888-110155705	control	PGL treated	OK	1.22652	0.374889	-1.71004	-1.13213	0.32255
HP07349	HP07349	HP07349	chr5:108063525-108063962	control	PGL treated	OK	6.11408	1.86877	-1.71004	-1.13213	0.32255
HTR2B	HTR2B	HTR2B	chr2:231921577-232037540	control	PGL treated	NOTEST	0.234045	0.0715362	-1.71004	0	1
KCNS1	KCNS1	KCNS1	chr20:43720949-43729753	control	PGL treated	NOTEST	0.328463	0.100395	-1.71004	0	1
LOC440354	LOC440354	LOC440354	chr16:30278913-30346695	control	PGL treated	NOTEST	0.387982	0.118587	-1.71004	0	1
LRRC69	LRRC69	LRRC69	chr8:92114846-92231464	control	PGL treated	NOTEST	0.424188	0.129654	-1.71004	0	1
NPW	NPW	NPW	chr16:2069520-2070756	control	PGL treated	OK	1.75377	0.536041	-1.71004	-1.13213	0.32255
NRN1L	NRN1L	NRN1L	chr16:67918780-67920271	control	PGL treated	OK	2.21328	0.676492	-1.71004	-1.084	0.33135
ODZ4	ODZ4	ODZ4	chr11:78364327-79151695	control	PGL treated	NOTEST	0.0355681	0.0108714	-1.71004	0	1
PIPSL	PIPSL	PIPSL	chr10:95717896-95721672	control	PGL treated	NOTEST	0.132876	0.0406136	-1.71004	0	1
QRFP	QRFP	QRFP	chr9:133768814-133769225	control	PGL treated	OK	2.29379	0.7011	-1.71004	-0.967576	0.398
RBM44	RBM44	RBM44	chr2:238707387-238751451	control	PGL treated	NOTEST	0.116359	0.0355654	-1.71004	0	1
RPA4	RPA4	RPA4	chrX:95939661-96855597	control	PGL treated	NOTEST	0.354223	0.108269	-1.71004	0	1
SLC25A32	SLC25A32	SLC25A32	chr8:104410865-104455680	control	PGL treated	OK	26.0882	7.97387	-1.71004	-0.976113	0.35845
SLC6A10P	SLC6A10P	SLC6A10P	chr16:32888796-32896463	control	PGL treated	NOTEST	0.261145	0.0798194	-1.71004	0	1
SOX8	SOX8	SOX8	chr16:1031807-1036979	control	PGL treated	NOTEST	0.166832	0.0509923	-1.71004	0	1
TMEM200C	TMEM200C	TMEM200C	chr18:5890183-5892103	control	PGL treated	NOTEST	0.553204	0.169087	-1.71004	0	1
TMSB15B	TMSB15B	TMSB15B	chrX:103139054-103401708	control	PGL treated	OK	1.02757	0.314079	-1.71004	-0.245433	0.57655
WFDC8	WFDC8	WFDC8	chr20:44179790-44207965	control	PGL treated	OK	0.891398	0.272457	-1.71004	-1.04329	0.323
FBXL5	FBXL5	FBXL5	chr4:15606006-15657035	control	PGL treated	OK	17.3831	5.31474	-1.70961	-1.69226	0.09775
CEP57L1	CEP57L1	CEP57L1	chr6:109416355-109485115	control	PGL treated	OK	1.23169	0.376588	-1.70958	-1.29449	0.266
SMAD5-AS1	SMAD5-AS1	SMAD5-AS1	chr5:135465202-135518422	control	PGL treated	NOTEST	0.295999	0.0905201	-1.70928	0	1
GGPS1	GGPS1	GGPS1	chr1:235491752-235507844	control	PGL treated	OK	32.8543	10.0488	-1.70907	-1.73402	0.07995
CCDC132	CCDC132	CCDC132	chr7:92861652-92988338	control	PGL treated	OK	9.58693	2.9341	-1.70815	-1.47647	0.12405
ITPR2	ITPR2	ITPR2	chr12:26488284-26986131	control	PGL treated	OK	5.73067	1.7541	-1.70797	-1.69508	0.09165
NAA50	NAA50	NAA50	chr3:113435306-113465120	control	PGL treated	OK	43.2777	13.2471	-1.70795	-1.82776	0.0841
HSPA4	HSPA4	HSPA4	chr5:132387661-132440709	control	PGL treated	OK	93.0211	28.4809	-1.70756	-1.92436	0.057
ROCK1	ROCK1	ROCK1	chr18:18529702-18691812	control	PGL treated	OK	14.3309	4.38991	-1.70687	-1.78311	0.0653
ELMOD2	ELMOD2	ELMOD2	chr4:141445311-141474924	control	PGL treated	OK	9.85217	3.01872	-1.7065	-1.61663	0.1273
PLS3	PLS3	PLS3	chrX:114795176-114885179	control	PGL treated	OK	170.742	52.3247	-1.70626	-1.82057	0.0952
HIGD1A	HIGD1A	HIGD1A	chr3:42824399-42846027	control	PGL treated	OK	37.3996	11.4619	-1.70618	-1.78727	0.0622
NHLRC2	NHLRC2	NHLRC2	chr10:115614390-115672265	control	PGL treated	OK	15.3073	4.70046	-1.70334	-1.78309	0.0694
FRYL	FRYL	FRYL	chr4:48499379-48782316	control	PGL treated	OK	7.35092	2.25763	-1.70312	-1.7674	0.0669
IPO7	IPO7	IPO7	chr11:9406168-9469674	control	PGL treated	OK	59.934	18.4123	-1.7027	-1.85797	0.06515
FGF5	FGF5	FGF5	chr4:81187741-81212171	control	PGL treated	OK	1.16097	0.356887	-1.70179	-1.40605	0.1575
ARPP19	ARPP19	ARPP19	chr15:52839431-52861213	control	PGL treated	OK	90.4234	27.8115	-1.70102	-1.93953	0.0586
MIS12	MIS12	MIS12	chr17:5390246-5394130	control	PGL treated	OK	35.2165	10.8316	-1.701	-1.68818	0.09575
CEP85L	CEP85L	CEP85L	chr6:118781934-119031238	control	PGL treated	OK	4.03243	1.24169	-1.69935	-1.26195	0.2042
LOC100499177	LOC100499177	LOC100499177	chr4:83814604-83841284	control	PGL treated	OK	20.0311	6.17227	-1.69836	-1.56982	0.14755
PDE1C	PDE1C	PDE1C	chr7:31792631-32338383	control	PGL treated	OK	2.89382	0.891947	-1.69794	-1.41411	0.1891
CYCS	CYCS	CYCS	chr7:25158269-25164980	control	PGL treated	OK	70.6385	21.7986	-1.69622	-1.92478	0.0612
SUZ12	SUZ12	SUZ12	chr17:30264043-30328057	control	PGL treated	OK	16.3917	5.05864	-1.69614	-1.68446	0.0938
PPWD1	PPWD1	PPWD1	chr5:64859062-64883376	control	PGL treated	OK	23.9934	7.40705	-1.69567	-1.60313	0.12275
CLTC	CLTC	CLTC	chr17:57697049-57774317	control	PGL treated	OK	168.816	52.1371	-1.69506	-1.96057	0.0645
CYLD	CYLD	CYLD	chr16:50775960-50835846	control	PGL treated	OK	14.1698	4.37855	-1.69429	-1.70683	0.11465
SELT	SELT	SELT	chr3:150321065-150348234	control	PGL treated	OK	39.2673	12.1409	-1.69346	-1.81407	0.07385
SLK	SLK	SLK	chr10:105727469-105787342	control	PGL treated	OK	30.8769	9.54691	-1.69342	-1.81947	0.076
EFCAB6	EFCAB6	EFCAB6	chr22:43924623-44208217	control	PGL treated	OK	1.1817	0.365416	-1.69325	-1.27397	0.21635
ACTR10	ACTR10	ACTR10	chr14:58666832-58702353	control	PGL treated	OK	39.5257	12.2247	-1.69299	-1.68707	0.1019
ZC3H15	ZC3H15	ZC3H15	chr2:187350884-187374087	control	PGL treated	OK	76.2076	23.5777	-1.69251	-1.82913	0.0741
UFL1	UFL1	UFL1	chr6:96969701-97003151	control	PGL treated	OK	12.422	3.84343	-1.69244	-1.58642	0.1383
C19orf46	C19orf46	C19orf46	chr19:36494001-36499672	control	PGL treated	OK	1.92724	0.596813	-1.69118	-1.28104	0.2331
MUC20	MUC20	MUC20	chr3:195447752-195464540	control	PGL treated	OK	1.5038	0.46588	-1.69058	-1.44029	0.1803
DNAH7	DNAH7	DNAH7	chr2:196602426-196933536	control	PGL treated	OK	1.01788	0.315366	-1.69047	-1.47562	0.15655
GNG5	GNG5	GNG5	chr1:84944919-84972262	control	PGL treated	OK	158.274	49.0482	-1.69016	-1.45803	0.1282
DYRK2	DYRK2	DYRK2	chr12:68042511-68056444	control	PGL treated	OK	12.4406	3.85894	-1.68877	-1.61247	0.1194
PPP1R3F	PPP1R3F	PPP1R3F	chrX:49126305-49144555	control	PGL treated	OK	8.34423	2.59013	-1.68775	-1.58259	0.1588
LOC100130705	LOC100130705	LOC100130705	chr7:128506463-128512101	control	PGL treated	OK	3.50421	1.08834	-1.68696	-1.46939	0.15605
MARK1	MARK1	MARK1	chr1:220701567-220837799	control	PGL treated	OK	2.90091	0.900969	-1.68696	-1.46281	0.16675
PGM3	PGM3	PGM3	chr6:83777384-83906256	control	PGL treated	OK	30.0633	9.34403	-1.68588	-1.3165	0.1963
TUFT1	TUFT1	TUFT1	chr1:151512780-151556059	control	PGL treated	OK	91.7977	28.5528	-1.68482	-1.81437	0.075
NEDD1	NEDD1	NEDD1	chr12:97301000-97347469	control	PGL treated	OK	9.70035	3.01876	-1.68408	-1.53588	0.1417
RAB18	RAB18	RAB18	chr10:27793102-27831166	control	PGL treated	OK	25.9139	8.06616	-1.68377	-1.6845	0.09235
GFRA2	GFRA2	GFRA2	chr8:21549529-21646346	control	PGL treated	NOTEST	0.223542	0.0696128	-1.68312	0	1
THAP2	THAP2	THAP2	chr12:72003378-72074428	control	PGL treated	OK	1.85744	0.578906	-1.68192	-0.510092	0.63675
POU2F2	POU2F2	POU2F2	chr19:42590261-42636625	control	PGL treated	NOTEST	0.461159	0.143826	-1.68094	0	1
WNK3	WNK3	WNK3	chrX:54219255-54384438	control	PGL treated	NOTEST	0.148365	0.0462887	-1.68042	0	1
CD101	CD101	CD101	chr1:117544371-117579167	control	PGL treated	NOTEST	0.520905	0.16253	-1.68032	0	1
LOC100289473	LOC100289473	LOC100289473	chr20:1754010-1760392	control	PGL treated	OK	2.99745	0.93526	-1.68029	-1.11963	0.31685
WFIKKN1	WFIKKN1	WFIKKN1	chr16:681011-684116	control	PGL treated	OK	0.933123	0.291152	-1.68029	-1.11963	0.31685
CTDSPL2	CTDSPL2	CTDSPL2	chr15:44719578-44819429	control	PGL treated	OK	9.5971	2.99771	-1.67874	-1.58684	0.13215
FAIM	FAIM	FAIM	chr3:138327541-138352213	control	PGL treated	OK	19.6726	6.14727	-1.67817	-1.4703	0.17045
C5orf43	C5orf43	C5orf43	chr5:60453535-60458302	control	PGL treated	OK	48.0393	15.015	-1.67781	-1.79826	0.0805
KIAA0895	KIAA0895	KIAA0895	chr7:36363758-36493400	control	PGL treated	OK	7.06428	2.20875	-1.67731	-0.786625	0.2121
KCNJ14	KCNJ14	KCNJ14	chr19:48958765-48969367	control	PGL treated	OK	12.9484	4.04872	-1.67723	-1.58544	0.1059
DGKE	DGKE	DGKE	chr17:54911459-54946036	control	PGL treated	OK	6.33751	1.98502	-1.67477	-1.56497	0.14365
SEC24A	SEC24A	SEC24A	chr5:133984474-134063601	control	PGL treated	OK	27.4364	8.59644	-1.67428	-1.50066	0.1418
ATAD2B	ATAD2B	ATAD2B	chr2:23971533-24149936	control	PGL treated	OK	9.65755	3.02685	-1.67384	-1.70834	0.08085
ZCCHC6	ZCCHC6	ZCCHC6	chr9:88902647-88969402	control	PGL treated	OK	23.0018	7.21023	-1.67363	-1.77491	0.0776
CAMSAP2	CAMSAP2	CAMSAP2	chr1:200708685-200829831	control	PGL treated	OK	33.9823	10.6564	-1.67306	-1.79196	0.0882
TMED2	TMED2	TMED2	chr12:124069075-124082688	control	PGL treated	OK	272.743	85.5586	-1.67256	-1.90527	0.06525
ZHX1	ZHX1	ZHX1	chr8:124232195-124287781	control	PGL treated	OK	12.9237	4.0566	-1.67167	-1.0945	0.3282
ACBD3	ACBD3	ACBD3	chr1:226332379-226374423	control	PGL treated	OK	65.9285	20.6968	-1.67149	-1.79264	0.0886
PURA	PURA	PURA	chr5:139493707-139499001	control	PGL treated	OK	7.71286	2.42259	-1.67072	-1.57157	0.1308
PPP1R15A	PPP1R15A	PPP1R15A	chr19:49375648-49379319	control	PGL treated	OK	433.877	136.32	-1.67029	-1.9257	0.07045
FAM174A	FAM174A	FAM174A	chr5:99871123-99922440	control	PGL treated	OK	18.7923	5.90457	-1.67024	-1.46055	0.16975
STAM2	STAM2	STAM2	chr2:152973314-153032506	control	PGL treated	OK	10.1144	3.18009	-1.66928	-1.55381	0.1389
SEC11C	SEC11C	SEC11C	chr18:56807124-56826063	control	PGL treated	OK	94.7313	29.799	-1.66858	-1.54732	0.14205
PHACTR1	PHACTR1	PHACTR1	chr6:12717036-13295818	control	PGL treated	NOTEST	0.463484	0.145829	-1.66825	0	1
C10orf107	C10orf107	C10orf107	chr10:63422718-63526091	control	PGL treated	OK	1.09997	0.346096	-1.66822	-1.07958	0.3367
TXK	TXK	TXK	chr4:48068409-48136273	control	PGL treated	NOTEST	0.425347	0.133831	-1.66822	0	1
KRT80	KRT80	KRT80	chr12:52562779-52585784	control	PGL treated	OK	158.375	49.8782	-1.66687	-1.72649	0.0884
YWHAZ	YWHAZ	YWHAZ	chr8:101930803-101965623	control	PGL treated	OK	455.588	143.498	-1.6667	-1.90026	0.06515
KLHL29	KLHL29	KLHL29	chr2:23608297-23931483	control	PGL treated	OK	10.5596	3.32949	-1.66519	-1.55392	0.1395
PNPLA8	PNPLA8	PNPLA8	chr7:108110865-108168605	control	PGL treated	OK	10.7263	3.38231	-1.66508	-1.5846	0.1481
SEPT7P2	SEPT7P2	SEPT7P2	chr7:45763385-45808617	control	PGL treated	OK	5.20304	1.64129	-1.66453	-1.44398	0.1611
TCTEX1D2	TCTEX1D2	TCTEX1D2	chr3:196018089-196065291	control	PGL treated	OK	22.1565	6.99873	-1.66257	-1.07904	0.25895
PANK3	PANK3	PANK3	chr5:167982627-168006614	control	PGL treated	OK	34.2539	10.8246	-1.66196	-1.74925	0.08125
BRIX1	BRIX1	BRIX1	chr5:34915819-34925787	control	PGL treated	OK	22.5187	7.12523	-1.66012	-1.55167	0.1291
SHC2	SHC2	SHC2	chr19:416582-460996	control	PGL treated	OK	5.00401	1.58378	-1.65971	-1.44633	0.16365
TMEM212	TMEM212	TMEM212	chr3:171561138-171577108	control	PGL treated	OK	20.4998	6.48825	-1.65971	-1.55903	0.1339
PCDHGA8	PCDHGA8	PCDHGA8	chr5:140710251-140892548	control	PGL treated	NOTEST	0.359272	0.113785	-1.65877	0	1
ELL	ELL	ELL	chr19:18553472-18632937	control	PGL treated	OK	12.22	3.8706	-1.65862	-1.56461	0.14435
TRIML2	TRIML2	TRIML2	chr4:189012426-189026408	control	PGL treated	OK	90.2685	28.593	-1.65856	-1.74453	0.0785
SETDB2	SETDB2	SETDB2	chr13:50018428-50069139	control	PGL treated	OK	1.52242	0.48228	-1.65842	-1.45444	0.15285
PHLDB3	PHLDB3	PHLDB3	chr19:43979254-44008985	control	PGL treated	OK	17.0331	5.39664	-1.6582	-1.55928	0.13625
RP2	RP2	RP2	chrX:46696346-46741791	control	PGL treated	OK	10.4185	3.30163	-1.6579	-1.56684	0.1417
MYO5B	MYO5B	MYO5B	chr18:47349155-47721451	control	PGL treated	OK	4.83996	1.53384	-1.65785	-1.50002	0.15225
PTEN	PTEN	PTEN	chr10:89623194-89728532	control	PGL treated	OK	18.2485	5.78326	-1.65783	-1.74189	0.07865
FST	FST	FST	chr5:52776263-52782304	control	PGL treated	OK	3.5401	1.12258	-1.65698	-1.38345	0.21685
MAP1LC3B	MAP1LC3B	MAP1LC3B	chr16:87425800-87438380	control	PGL treated	OK	150.351	47.6855	-1.65672	-1.87394	0.0607
LZTFL1	LZTFL1	LZTFL1	chr3:45865445-45883621	control	PGL treated	OK	6.15635	1.95307	-1.65633	-1.44602	0.1725
FAM22A	FAM22A	FAM22A	chr10:88985204-88994733	control	PGL treated	OK	2.00073	0.635045	-1.65559	-1.26587	0.2365
ZNF143	ZNF143	ZNF143	chr11:9482511-9550071	control	PGL treated	OK	24.0767	7.64239	-1.65554	-1.52937	0.14875
NEB	NEB	NEB	chr2:152341852-152591001	control	PGL treated	NOTEST	0.257424	0.0817667	-1.65456	0	1
EPHA5	EPHA5	EPHA5	chr4:66185280-66535653	control	PGL treated	OK	1.47437	0.468386	-1.65433	-1.39999	0.1744
RCAN3AS	RCAN3AS	RCAN3AS	chr1:24822822-24863510	control	PGL treated	OK	1.01398	0.322544	-1.65246	-0.127747	0.5062
ATR	ATR	ATR	chr3:142168076-142297668	control	PGL treated	OK	11.4171	3.63259	-1.65213	-1.7284	0.07605
EN2	EN2	EN2	chr7:155250823-155257526	control	PGL treated	OK	3.99477	1.27296	-1.64992	-1.43665	0.1726
KANSL1L	KANSL1L	KANSL1L	chr2:210867351-211036051	control	PGL treated	OK	5.63947	1.79736	-1.64968	-0.783407	0.362
COG6	COG6	COG6	chr13:40229763-40365802	control	PGL treated	OK	6.14724	1.95985	-1.64919	-1.48889	0.13285
LOC653075	LOC653075	LOC653075	chr15:30427989-30439395	control	PGL treated	OK	5.29238	1.6874	-1.64911	-1.44446	0.17505
UTP18	UTP18	UTP18	chr17:49337896-49375292	control	PGL treated	OK	64.4571	20.5526	-1.64902	-1.74671	0.0781
DCDC2	DCDC2	DCDC2	chr6:24171982-24383520	control	PGL treated	OK	1.90608	0.608434	-1.64743	-1.28039	0.1995
CLK4	CLK4	CLK4	chr5:178029664-178054054	control	PGL treated	OK	18.7254	5.9844	-1.64571	-1.55777	0.1419
SNRNP27	SNRNP27	SNRNP27	chr2:70121074-70132368	control	PGL treated	OK	36.3813	11.6469	-1.64325	-1.47082	0.1614
TMF1	TMF1	TMF1	chr3:69068977-69101484	control	PGL treated	OK	12.3214	3.94459	-1.64323	-1.70387	0.08435
C12orf23	C12orf23	C12orf23	chr12:107349543-107367813	control	PGL treated	OK	29.2	9.35064	-1.64283	-1.71998	0.0773
PREPL	PREPL	PREPL	chr2:44502596-44589001	control	PGL treated	OK	37.0943	11.8922	-1.64118	-1.70543	0.1072
FCHO2	FCHO2	FCHO2	chr5:72251807-72386349	control	PGL treated	OK	11.0713	3.55014	-1.64087	-1.51569	0.13955
C6orf174	C6orf174	C6orf174	chr6:127759550-127840500	control	PGL treated	OK	6.17262	1.9798	-1.64053	-1.68312	0.0806
C17orf107	C17orf107	C17orf107	chr17:4736634-4806369	control	PGL treated	OK	1.64919	0.529279	-1.63965	-0.23542	0.5951
CCDC154	CCDC154	CCDC154	chr16:1484388-1494490	control	PGL treated	OK	1.02375	0.328556	-1.63965	-1.10772	0.32975
CGB	CGB	CGB	chr19:49526125-49527632	control	PGL treated	OK	0.948442	0.304387	-1.63965	-0.980753	0.36555
FAM176A	FAM176A	FAM176A	chr2:75719443-75796848	control	PGL treated	OK	11.089	3.55883	-1.63965	-1.48985	0.1386
HTRA4	HTRA4	HTRA4	chr8:38831667-38846181	control	PGL treated	OK	1.06726	0.342519	-1.63965	-1.10772	0.32975
LOC149837	LOC149837	LOC149837	chr20:5479217-5485242	control	PGL treated	NOTEST	0.200191	0.064248	-1.63965	0	1
LOC440905	LOC440905	LOC440905	chr2:130783571-130808704	control	PGL treated	NOTEST	0.156954	0.0503718	-1.63965	0	1
RSPH1	RSPH1	RSPH1	chr21:43892596-43916401	control	PGL treated	NOTEST	0.583556	0.187283	-1.63965	0	1
RYR3	RYR3	RYR3	chr15:33603176-34158303	control	PGL treated	NOTEST	0.176714	0.0567134	-1.63965	0	1
SNRPE	SNRPE	SNRPE	chr1:203830739-203840280	control	PGL treated	OK	61.0931	19.6068	-1.63965	-1.63156	0.1109
SP140	SP140	SP140	chr2:231090444-231177930	control	PGL treated	NOTEST	0.222603	0.0714409	-1.63965	0	1
TCP10L	TCP10L	TCP10L	chr21:33947150-33957845	control	PGL treated	NOTEST	0.271984	0.0872887	-1.63965	0	1
PCDHGA9	PCDHGA9	PCDHGA9	chr5:140710251-140892548	control	PGL treated	NOTEST	0.594014	0.190648	-1.63958	0	1
IL16	IL16	IL16	chr15:81489218-81616524	control	PGL treated	NOTEST	0.115437	0.0370512	-1.63951	0	1
CORT	CORT	CORT	chr1:10490158-10512060	control	PGL treated	OK	0.904963	0.290636	-1.63865	-0.343453	0.58195
RBAK	RBAK	RBAK	chr7:5085451-5112854	control	PGL treated	OK	7.06263	2.26882	-1.63826	-1.50863	0.1602
BTG2	BTG2	BTG2	chr1:203274663-203278729	control	PGL treated	OK	92.9858	29.8886	-1.63742	-1.75363	0.09695
ANKRD13C	ANKRD13C	ANKRD13C	chr1:70724684-70820417	control	PGL treated	OK	7.68269	2.46962	-1.63732	-1.5433	0.14285
GNG10	GNG10	GNG10	chr9:114393631-114432526	control	PGL treated	OK	69.2058	22.2487	-1.63717	-1.43369	0.14255
G2E3	G2E3	G2E3	chr14:31028328-31089046	control	PGL treated	OK	5.40967	1.74019	-1.63629	-1.53613	0.136
HSPH1	HSPH1	HSPH1	chr13:31710762-31736117	control	PGL treated	OK	30.0745	9.67705	-1.6359	-1.72863	0.08055
FAM169A	FAM169A	FAM169A	chr5:74073398-74162615	control	PGL treated	OK	8.95699	2.88218	-1.63585	-1.52427	0.14645
SLC30A7	SLC30A7	SLC30A7	chr1:101361631-101447311	control	PGL treated	OK	8.66625	2.78918	-1.63557	-1.6552	0.09805
MRPL3	MRPL3	MRPL3	chr3:131181044-131221860	control	PGL treated	OK	69.1984	22.2732	-1.63543	-1.72575	0.08895
ATG5	ATG5	ATG5	chr6:106632351-106773695	control	PGL treated	OK	14.0071	4.50966	-1.63507	-1.54656	0.1433
HBP1	HBP1	HBP1	chr7:106809405-107218968	control	PGL treated	OK	23.1722	7.46069	-1.63502	-1.06152	0.251
C11orf58	C11orf58	C11orf58	chr11:16760147-16779901	control	PGL treated	OK	83.8397	27.028	-1.63318	-1.84901	0.0697
SOX15	SOX15	SOX15	chr17:7486964-7493488	control	PGL treated	OK	4.15972	1.34109	-1.63308	-0.32027	0.6075
ITGA1	ITGA1	ITGA1	chr5:52083773-52249485	control	PGL treated	OK	4.01984	1.29621	-1.63284	-0.633057	0.46495
COMMD10	COMMD10	COMMD10	chr5:115420726-115628978	control	PGL treated	OK	19.1755	6.18379	-1.6327	-1.52799	0.13665
TSPAN13	TSPAN13	TSPAN13	chr7:16793350-16824161	control	PGL treated	OK	17.6107	5.68176	-1.63204	-1.52785	0.1382
TNRC6C	TNRC6C	TNRC6C	chr17:76000317-76107880	control	PGL treated	OK	11.112	3.58616	-1.63161	-1.50927	0.1453
DNM3	DNM3	DNM3	chr1:171810620-172381857	control	PGL treated	NOTEST	0.483788	0.156148	-1.63146	0	1
ADAMTS6	ADAMTS6	ADAMTS6	chr5:64444562-64777704	control	PGL treated	OK	2.22684	0.718775	-1.63139	-1.42479	0.18325
A1BG-AS1	A1BG-AS1	A1BG-AS1	chr19:58858171-58874214	control	PGL treated	OK	1.86591	0.6026	-1.63061	-0.537982	0.44995
AGAP5	AGAP5	AGAP5	chr10:75434032-75457554	control	PGL treated	OK	1.61733	0.522321	-1.63061	-1.22811	0.24735
TRANK1	TRANK1	TRANK1	chr3:36868307-36986548	control	PGL treated	OK	4.34652	1.40412	-1.6302	-1.53207	0.14845
CXorf26	CXorf26	CXorf26	chrX:75392770-75398033	control	PGL treated	OK	47.351	15.299	-1.62996	-1.52975	0.1504
FIBIN	FIBIN	FIBIN	chr11:27015627-27018632	control	PGL treated	OK	1.04092	0.336657	-1.62851	-1.23104	0.23905
GNG3	GNG3	GNG3	chr11:62457733-62494857	control	PGL treated	OK	3.90402	1.26288	-1.62825	-0.139683	0.5452
PDE2A	PDE2A	PDE2A	chr11:72287183-72385497	control	PGL treated	OK	0.741423	0.239988	-1.62734	-1.1773	0.2637
DEK	DEK	DEK	chr6:18224399-18264799	control	PGL treated	OK	37.0425	11.9943	-1.62684	-1.71277	0.0918
STX16-NPEPL1	STX16-NPEPL1	STX16-NPEPL1	chr20:57226308-57290900	control	PGL treated	OK	1.95819	0.63408	-1.62678	-0.226386	0.59125
DYNLL1	DYNLL1	DYNLL1	chr12:120907659-120936298	control	PGL treated	OK	786.369	254.678	-1.62653	-1.5223	0.13555
C19orf10	C19orf10	C19orf10	chr19:4657556-4670415	control	PGL treated	OK	151.236	48.9906	-1.62622	-1.74512	0.0838
POTEM	POTEM	POTEM	chr14:19983953-20020272	control	PGL treated	OK	4.26002	1.38065	-1.62551	-1.52598	0.13725
LOC157273	LOC157273	LOC157273	chr8:9182560-9192590	control	PGL treated	NOTEST	0.691031	0.224015	-1.62515	0	1
PYY2	PYY2	PYY2	chr17:26553588-26555085	control	PGL treated	OK	2.58405	0.837685	-1.62515	-1.21181	0.24895
GK	GK	GK	chrX:30671475-30749577	control	PGL treated	OK	2.46593	0.799433	-1.62508	-1.44495	0.15015
DKK1	DKK1	DKK1	chr10:54074040-54077417	control	PGL treated	OK	203.083	65.9238	-1.6232	-1.84006	0.06555
PTP4A1	PTP4A1	PTP4A1	chr6:64281919-64293489	control	PGL treated	OK	120.721	39.197	-1.62286	-1.85315	0.0746
SNHG6	SNHG6	SNHG6	chr8:67782983-67837777	control	PGL treated	OK	298.413	96.9351	-1.62222	-1.52246	0.1312
NOL7	NOL7	NOL7	chr6:13615558-13621127	control	PGL treated	OK	63.9682	20.7894	-1.62151	-1.52895	0.14595
C3orf35	C3orf35	C3orf35	chr3:37440967-37476988	control	PGL treated	OK	1.56562	0.508883	-1.62133	-1.17352	0.2814
KPNA4	KPNA4	KPNA4	chr3:160212782-160283376	control	PGL treated	OK	40.6263	13.2061	-1.62121	-1.77597	0.07935
RSC1A1	RSC1A1	RSC1A1	chr1:15943952-15988217	control	PGL treated	OK	6.80799	2.2139	-1.62064	-0.826385	0.48635
EIF2A	EIF2A	EIF2A	chr3:150264573-150303803	control	PGL treated	OK	39.262	12.7703	-1.62035	-1.75044	0.09155
EBF3	EBF3	EBF3	chr10:131633495-131762091	control	PGL treated	NOTEST	0.370603	0.120663	-1.61889	0	1
LMO1	LMO1	LMO1	chr11:8245856-8285406	control	PGL treated	OK	2.91519	0.949142	-1.61889	-1.22953	0.24515
MIR3687	MIR3687	MIR3687	chr21:9826202-9826263	control	PGL treated	OK	17990.5	5857.45	-1.61889	-1.08053	0.32915
SETX	SETX	SETX	chr9:135136826-135230372	control	PGL treated	OK	19.8355	6.46717	-1.61688	-1.73631	0.09345
MRPL33	MRPL33	MRPL33	chr2:27994583-28002608	control	PGL treated	OK	351.579	114.63	-1.61687	-1.62349	0.1168
MFAP3	MFAP3	MFAP3	chr5:153418518-153437014	control	PGL treated	OK	20.5384	6.69887	-1.61634	-1.68775	0.111
LOC401397	LOC401397	LOC401397	chr7:112756772-112758637	control	PGL treated	OK	26.5287	8.65612	-1.61576	-1.46414	0.1607
GUCA1B	GUCA1B	GUCA1B	chr6:42151021-42162694	control	PGL treated	OK	1.93638	0.631983	-1.61541	-1.22997	0.249
STL	STL	STL	chr6:125229391-125284173	control	PGL treated	NOTEST	0.475076	0.155291	-1.61318	0	1
ORC4	ORC4	ORC4	chr2:148602569-149271044	control	PGL treated	OK	27.4048	8.95942	-1.61295	-1.45533	0.19635
UBE3A	UBE3A	UBE3A	chr15:25582395-25684175	control	PGL treated	OK	24.7792	8.1038	-1.61246	-1.61286	0.1284
BMI1	BMI1	BMI1	chr10:22605311-22620414	control	PGL treated	OK	30.8844	10.1168	-1.61012	-1.29562	0.21435
ACHE	ACHE	ACHE	chr7:100487614-100493541	control	PGL treated	OK	3.09903	1.01584	-1.60914	-1.36089	0.20015
SPAG16	SPAG16	SPAG16	chr2:214149115-215275225	control	PGL treated	OK	14.383	4.71591	-1.60875	-1.36771	0.19435
ZNF146	ZNF146	ZNF146	chr19:36673186-36729675	control	PGL treated	OK	91.2167	29.9224	-1.60807	-1.74636	0.0997
CLDN12	CLDN12	CLDN12	chr7:90032647-90045268	control	PGL treated	OK	15.3495	5.03693	-1.60758	-1.6144	0.09935
MAP3K13	MAP3K13	MAP3K13	chr3:185000728-185206882	control	PGL treated	OK	17.7318	5.82052	-1.60712	-1.16856	0.2521
KIAA1244	KIAA1244	KIAA1244	chr6:138483052-138665800	control	PGL treated	OK	3.4137	1.12176	-1.60557	-1.47843	0.14925
MIA-RAB4B	MIA-RAB4B	MIA-RAB4B	chr19:41281081-41314346	control	PGL treated	OK	2.8542	0.93893	-1.604	-0.188571	0.57605
C15orf24	C15orf24	C15orf24	chr15:34376223-34394053	control	PGL treated	OK	186.742	61.4357	-1.6039	-1.7273	0.09575
SCEL	SCEL	SCEL	chr13:78109808-78219398	control	PGL treated	NOTEST	0.304363	0.100178	-1.60323	0	1
INSC	INSC	INSC	chr11:15133969-15268754	control	PGL treated	NOTEST	0.329635	0.108498	-1.60321	0	1
CXCR5	CXCR5	CXCR5	chr11:118754474-118781613	control	PGL treated	NOTEST	0.65872	0.21682	-1.60317	0	1
ARL14	ARL14	ARL14	chr3:160394947-160396235	control	PGL treated	OK	4.8793	1.60608	-1.60313	-1.21959	0.2487
CBWD5	CBWD5	CBWD5	chr9:70431999-70490177	control	PGL treated	OK	3.22188	1.06052	-1.60313	-1.18332	0.26265
LOC150935	LOC150935	LOC150935	chr2:240684553-240722356	control	PGL treated	OK	1.08433	0.356921	-1.60313	-1.01197	0.34285
ACCN1	ACCN1	ACCN1	chr17:31340105-32483825	control	PGL treated	NOTEST	0.272224	0.0896064	-1.60312	0	1
PAN3	PAN3	PAN3	chr13:28710979-28869475	control	PGL treated	OK	8.80649	2.8998	-1.60262	-1.44783	0.15585
TIMM17A	TIMM17A	TIMM17A	chr1:201924618-201939789	control	PGL treated	OK	72.5148	23.8807	-1.60243	-1.69681	0.08555
LONRF3	LONRF3	LONRF3	chrX:118108712-118151949	control	PGL treated	OK	8.94736	2.94929	-1.6011	-1.45384	0.15745
BET1	BET1	BET1	chr7:93620999-93633690	control	PGL treated	OK	14.4771	4.77314	-1.60076	-1.51334	0.15035
CDK6	CDK6	CDK6	chr7:92234234-92465941	control	PGL treated	OK	33.5907	11.0753	-1.60072	-1.76096	0.08485
RAB3GAP2	RAB3GAP2	RAB3GAP2	chr1:220321609-220445843	control	PGL treated	OK	36.552	12.0535	-1.6005	-1.74022	0.07545
RYBP	RYBP	RYBP	chr3:72423743-72495774	control	PGL treated	OK	37.4081	12.337	-1.60036	-1.72283	0.09665
IPMK	IPMK	IPMK	chr10:59951277-60027694	control	PGL treated	OK	5.19191	1.71275	-1.59995	-1.49877	0.1455
SSR1	SSR1	SSR1	chr6:7281287-7313541	control	PGL treated	OK	27.4893	9.06867	-1.59991	-1.79817	0.07115
NFYB	NFYB	NFYB	chr12:104510857-104532040	control	PGL treated	OK	20.7882	6.85973	-1.59954	-1.59029	0.1119
MAFF	MAFF	MAFF	chr22:38597938-38612517	control	PGL treated	OK	51.7943	17.1014	-1.59868	-1.64234	0.1176
FLVCR1	FLVCR1	FLVCR1	chr1:213031596-213072705	control	PGL treated	OK	11.9055	3.93346	-1.59776	-1.58909	0.11385
GALNT9	GALNT9	GALNT9	chr12:132680916-132905905	control	PGL treated	NOTEST	0.178447	0.0589971	-1.59678	0	1
NLRP1	NLRP1	NLRP1	chr17:5404718-5487832	control	PGL treated	OK	2.75433	0.911455	-1.59546	-1.31986	0.2186
C15orf37	C15orf37	C15orf37	chr15:80135888-80217196	control	PGL treated	OK	11.5415	3.81982	-1.59526	-0.761582	0.3861
MARCKS	MARCKS	MARCKS	chr6:114178526-114184652	control	PGL treated	OK	59.8575	19.8421	-1.59297	-1.7057	0.1046
RPS6KA6	RPS6KA6	RPS6KA6	chrX:83313353-83442943	control	PGL treated	OK	4.12701	1.36892	-1.59206	-1.49932	0.14735
TTC35	TTC35	TTC35	chr8:109455852-109499136	control	PGL treated	OK	29.1833	9.6816	-1.59182	-1.4939	0.1466
BATF2	BATF2	BATF2	chr11:64755416-64764517	control	PGL treated	OK	2.03139	0.674423	-1.59074	-1.21045	0.25285
FAM83E	FAM83E	FAM83E	chr19:49103856-49116694	control	PGL treated	OK	1.08821	0.361286	-1.59074	-1.08925	0.28825
PPP1R2	PPP1R2	PPP1R2	chr3:195241220-195270224	control	PGL treated	OK	5.75603	1.91177	-1.59016	-1.39114	0.1909
ZHX1-C8ORF76	ZHX1-C8ORF76	ZHX1-C8ORF76	chr8:124232195-124287781	control	PGL treated	OK	3.05002	1.01368	-1.58922	-0.330229	0.6377
SHOC2	SHOC2	SHOC2	chr10:112679300-112773425	control	PGL treated	OK	21.6293	7.18963	-1.589	-1.64216	0.09455
TRPC1	TRPC1	TRPC1	chr3:142443265-142526729	control	PGL treated	OK	12.8736	4.27964	-1.58886	-1.58729	0.12675
CHAC2	CHAC2	CHAC2	chr2:53897116-54087170	control	PGL treated	OK	9.3706	3.1157	-1.58859	-0.409179	0.6621
TIGD2	TIGD2	TIGD2	chr4:90033967-90036052	control	PGL treated	OK	6.95729	2.31381	-1.58825	-1.38905	0.18075
ZNF606	ZNF606	ZNF606	chr19:58488440-58518574	control	PGL treated	OK	2.76546	0.919999	-1.58781	-1.20678	0.20365
USP38	USP38	USP38	chr4:144106069-144143141	control	PGL treated	OK	8.5587	2.84851	-1.58719	-1.50053	0.1516
CDK17	CDK17	CDK17	chr12:96672038-96794366	control	PGL treated	OK	18.8957	6.29036	-1.58685	-1.53015	0.12305
CELF6	CELF6	CELF6	chr15:72577067-72612525	control	PGL treated	OK	1.8304	0.609355	-1.58681	-1.22101	0.25475
RIT1	RIT1	RIT1	chr1:155867600-155881177	control	PGL treated	OK	26.3136	8.76019	-1.58677	-1.65325	0.08725
SLU7	SLU7	SLU7	chr5:159828647-159846168	control	PGL treated	OK	49.116	16.3617	-1.58587	-1.70476	0.09425
ZFAND1	ZFAND1	ZFAND1	chr8:82613565-82633539	control	PGL treated	OK	41.692	13.8909	-1.58563	-1.32578	0.17185
HNRPLL	HNRPLL	HNRPLL	chr2:38790327-38830178	control	PGL treated	OK	26.3735	8.78842	-1.58541	-1.6141	0.1048
COL5A1	COL5A1	COL5A1	chr9:137533651-137736688	control	PGL treated	OK	103.376	34.4614	-1.58486	-1.82893	0.0824
STX11	STX11	STX11	chr6:144471653-144513076	control	PGL treated	OK	0.985074	0.328461	-1.58451	-1.2055	0.2601
FAM129A	FAM129A	FAM129A	chr1:184760165-184943682	control	PGL treated	OK	19.8105	6.61467	-1.58252	-1.70548	0.0949
RIOK2	RIOK2	RIOK2	chr5:96496570-96519005	control	PGL treated	OK	18.6146	6.21724	-1.58209	-1.3961	0.16255
ATRNL1	ATRNL1	ATRNL1	chr10:116853123-117708496	control	PGL treated	NOTEST	0.127211	0.0425272	-1.58076	0	1
IL11	IL11	IL11	chr19:55875756-55881814	control	PGL treated	OK	42.8913	14.3388	-1.58076	-1.65816	0.08835
SPOPL	SPOPL	SPOPL	chr2:139259349-139330805	control	PGL treated	OK	5.72592	1.91503	-1.58014	-1.49145	0.1444
FMN2	FMN2	FMN2	chr1:240255184-240638489	control	PGL treated	OK	4.04098	1.35165	-1.57998	-1.48027	0.1399
RSRC2	RSRC2	RSRC2	chr12:122989189-123011560	control	PGL treated	OK	60.0167	20.0748	-1.57998	-1.6155	0.1106
VAPA	VAPA	VAPA	chr18:9913954-9960018	control	PGL treated	OK	28.553	9.55371	-1.57951	-1.67802	0.0918
GNPDA2	GNPDA2	GNPDA2	chr4:44704167-44728612	control	PGL treated	OK	7.71433	2.58159	-1.57928	-1.38564	0.1845
WRN	WRN	WRN	chr8:30853320-31031277	control	PGL treated	OK	8.56417	2.86632	-1.57911	-1.42401	0.1674
TAF1D	TAF1D	TAF1D	chr11:93469095-93474703	control	PGL treated	OK	49.4943	16.579	-1.5779	-1.46723	0.1704
C6orf228	C6orf228	C6orf228	chr6:11094265-11138969	control	PGL treated	OK	10.4721	3.50795	-1.57785	-1.41016	0.16775
FIGN	FIGN	FIGN	chr2:164464117-164592513	control	PGL treated	OK	4.94715	1.65805	-1.57711	-1.47717	0.1415
ATPIF1	ATPIF1	ATPIF1	chr1:28562601-28564616	control	PGL treated	OK	159.917	53.6006	-1.577	-1.37599	0.158
KRIT1	KRIT1	KRIT1	chr7:91828282-91875414	control	PGL treated	OK	11.7881	3.95459	-1.57574	-1.49569	0.1653
RFPL3-AS1	RFPL3-AS1	RFPL3-AS1	chr22:32750871-32767063	control	PGL treated	OK	2.61062	0.875926	-1.57551	-1.10441	0.30615
HSPB8	HSPB8	HSPB8	chr12:119616594-119632551	control	PGL treated	OK	54.4566	18.2758	-1.57517	-1.6602	0.0917
CACNA1B	CACNA1B	CACNA1B	chr9:140772240-141019076	control	PGL treated	NOTEST	0.36073	0.121068	-1.5751	0	1
PPP1R13L	PPP1R13L	PPP1R13L	chr19:45882891-45927177	control	PGL treated	OK	15.4863	5.19894	-1.57471	-0.64161	0.54445
RNF13	RNF13	RNF13	chr3:149530474-149679925	control	PGL treated	OK	16.7895	5.63899	-1.57405	-1.49203	0.1419
TMEM126B	TMEM126B	TMEM126B	chr11:85339616-85347583	control	PGL treated	OK	27.1582	9.12185	-1.57399	-1.43813	0.166
WAPAL	WAPAL	WAPAL	chr10:88195012-88281541	control	PGL treated	OK	24.9288	8.37398	-1.57383	-1.69117	0.0973
GPR180	GPR180	GPR180	chr13:95254103-95286899	control	PGL treated	OK	1.6421	0.552102	-1.57254	-1.37348	0.1828
LOC100132247	LOC100132247	LOC100132247	chr16:22524843-22547841	control	PGL treated	OK	1.97106	0.662703	-1.57254	-1.34846	0.1861
METRNL	METRNL	METRNL	chr17:81037566-81052591	control	PGL treated	OK	25.2482	8.48886	-1.57254	-1.47663	0.1494
MFSD1	MFSD1	MFSD1	chr3:158519714-158547508	control	PGL treated	OK	42.4285	14.2989	-1.56913	-1.57796	0.1484
COL15A1	COL15A1	COL15A1	chr9:101706137-101833068	control	PGL treated	OK	0.976461	0.32912	-1.56895	-1.19928	0.2621
SLC6A15	SLC6A15	SLC6A15	chr12:85253266-85306608	control	PGL treated	OK	12.6276	4.25779	-1.5684	-1.57487	0.14625
CSGALNACT2	CSGALNACT2	CSGALNACT2	chr10:43633933-43680749	control	PGL treated	OK	33.7385	11.3782	-1.56813	-1.67689	0.0993
ALOX5AP	ALOX5AP	ALOX5AP	chr13:31287614-31338565	control	PGL treated	OK	28.7871	9.71411	-1.56727	-1.43451	0.15055
CLDN6	CLDN6	CLDN6	chr16:3064712-3068188	control	PGL treated	OK	1.10495	0.373281	-1.56565	-1.02872	0.37755
EAF2	EAF2	EAF2	chr3:121554033-121605373	control	PGL treated	OK	3.15792	1.06683	-1.56565	-1.18828	0.264
HIST2H2BC	HIST2H2BC	HIST2H2BC	chr1:149821758-149822340	control	PGL treated	OK	37.5004	12.6686	-1.56565	-1.36486	0.19065
KBTBD3	KBTBD3	KBTBD3	chr11:105921824-105969419	control	PGL treated	NOTEST	0.639821	0.216148	-1.56565	0	1
LOC255130	LOC255130	LOC255130	chr4:57845108-58071465	control	PGL treated	OK	3.26171	1.10214	-1.56532	-0.195197	0.5818
DNAJB14	DNAJB14	DNAJB14	chr4:100820709-100867879	control	PGL treated	OK	9.71296	3.28426	-1.56434	-1.4635	0.14125
QPCT	QPCT	QPCT	chr2:37571752-37600465	control	PGL treated	OK	15.8776	5.37149	-1.5636	-1.47051	0.14665
UBE2D2	UBE2D2	UBE2D2	chr5:138940750-139008018	control	PGL treated	OK	62.5357	21.1588	-1.56342	-1.67131	0.1025
HRH1	HRH1	HRH1	chr3:11178778-11304939	control	PGL treated	OK	9.19839	3.11578	-1.56179	-1.38203	0.2281
KITLG	KITLG	KITLG	chr12:88886569-88974250	control	PGL treated	OK	7.85326	2.6608	-1.56143	-1.47787	0.1339
TAPT1	TAPT1	TAPT1	chr4:16162127-16228161	control	PGL treated	OK	7.47021	2.53146	-1.56118	-1.47662	0.1528
DNAJC21	DNAJC21	DNAJC21	chr5:34929697-34959069	control	PGL treated	OK	10.35	3.50786	-1.56096	-1.52974	0.13945
KIAA0907	KIAA0907	KIAA0907	chr1:155882835-155904188	control	PGL treated	OK	76.7107	26.0137	-1.56016	-1.7185	0.08225
LOC100133091	LOC100133091	LOC100133091	chr7:76178657-76257299	control	PGL treated	OK	3.36023	1.13978	-1.5598	-0.717291	0.43475
ARMCX3	ARMCX3	ARMCX3	chrX:100878119-100882831	control	PGL treated	OK	31.1804	10.578	-1.55958	-1.64004	0.10025
CRY1	CRY1	CRY1	chr12:107385142-107487598	control	PGL treated	OK	34.1579	11.5944	-1.55879	-1.64806	0.09305
ZNF221	ZNF221	ZNF221	chr19:44455396-44471752	control	PGL treated	OK	3.17363	1.07729	-1.55873	-1.33244	0.18905
CFH	CFH	CFH	chr1:196621007-196716634	control	PGL treated	OK	4.13877	1.40588	-1.55772	-1.22246	0.23195
ZNF502	ZNF502	ZNF502	chr3:44754134-44765323	control	PGL treated	OK	5.39309	1.83358	-1.55645	-1.34701	0.18635
THOC2	THOC2	THOC2	chrX:122734411-122866904	control	PGL treated	OK	31.9327	10.8682	-1.55493	-1.67818	0.1032
C14orf55	C14orf55	C14orf55	chr14:70935595-70950473	control	PGL treated	NOTEST	0.526735	0.179292	-1.55476	0	1
C15orf33	C15orf33	C15orf33	chr15:49447975-49913118	control	PGL treated	OK	0.83338	0.283669	-1.55476	-0.279065	0.63325
EPB41L2	EPB41L2	EPB41L2	chr6:131160487-131384462	control	PGL treated	OK	60.8126	20.6996	-1.55476	-1.6079	0.1111
TLR9	TLR9	TLR9	chr3:52255095-52260179	control	PGL treated	NOTEST	0.406901	0.138503	-1.55476	0	1
RSPH9	RSPH9	RSPH9	chr6:43612766-43638748	control	PGL treated	OK	2.81165	0.957055	-1.55474	-1.14277	0.29415
SERPINE3	SERPINE3	SERPINE3	chr13:51915167-52027275	control	PGL treated	OK	1.20603	0.410537	-1.55468	-0.199394	0.5989
ALDH8A1	ALDH8A1	ALDH8A1	chr6:135238527-135271260	control	PGL treated	OK	0.773334	0.263289	-1.55444	-1.08779	0.25035
SNX2	SNX2	SNX2	chr5:122110749-122165802	control	PGL treated	OK	41.1423	14.0095	-1.55422	-1.54857	0.12685
CRBN	CRBN	CRBN	chr3:3191316-3221401	control	PGL treated	OK	16.7689	5.71302	-1.55346	-1.36476	0.18565
SPATA18	SPATA18	SPATA18	chr4:52917592-52963458	control	PGL treated	OK	17.1	5.82622	-1.55337	-1.54899	0.12465
UBE2D3	UBE2D3	UBE2D3	chr4:103717132-103790032	control	PGL treated	OK	137.897	47.0138	-1.55243	-1.68729	0.1278
TYW3	TYW3	TYW3	chr1:75171171-75232360	control	PGL treated	OK	13.5484	4.62243	-1.5514	-1.11993	0.2375
C12orf29	C12orf29	C12orf29	chr12:88429267-88535993	control	PGL treated	OK	15.4403	5.27046	-1.5507	-0.914446	0.37655
DIAPH2	DIAPH2	DIAPH2	chrX:95939661-96855597	control	PGL treated	OK	5.57566	1.90335	-1.5506	-1.37067	0.1955
RAD50	RAD50	RAD50	chr5:131892615-131980313	control	PGL treated	OK	35.7949	12.2196	-1.55056	-1.65556	0.1148
FBXO22	FBXO22	FBXO22	chr15:76196199-76227608	control	PGL treated	OK	78.8815	26.9417	-1.54985	-1.18683	0.24485
C14orf135	C14orf135	C14orf135	chr14:60558628-60601532	control	PGL treated	OK	27.1363	9.281	-1.54787	-1.63698	0.09705
IQCJ-SCHIP1	IQCJ-SCHIP1	IQCJ-SCHIP1	chr3:158787040-159615155	control	PGL treated	OK	19.7833	6.76681	-1.54774	-1.25815	0.21365
LOC100134368	LOC100134368	LOC100134368	chr16:432240-442960	control	PGL treated	OK	1.24009	0.42452	-1.54654	-1.03972	0.35955
MAPK15	MAPK15	MAPK15	chr8:144798506-144804633	control	PGL treated	OK	1.00664	0.344601	-1.54654	-1.03972	0.35955
TBC1D19	TBC1D19	TBC1D19	chr4:26585545-26756918	control	PGL treated	OK	5.94494	2.03513	-1.54654	-1.35052	0.1967
ZNF525	ZNF525	ZNF525	chr19:53868967-53889841	control	PGL treated	NOTEST	0.287791	0.0985194	-1.54654	0	1
RAB14	RAB14	RAB14	chr9:123940414-123964365	control	PGL treated	OK	45.6973	15.6442	-1.54648	-1.65888	0.10725
RAI2	RAI2	RAI2	chrX:17818168-17879457	control	PGL treated	NOTEST	0.22591	0.0774936	-1.5436	0	1
CDSN	CDSN	CDSN	chr6_qbl_hap6:2378425-2403713	control	PGL treated	OK	1.51059	0.51834	-1.54314	-0.766053	0.2482
SAMD8	SAMD8	SAMD8	chr10:76871392-76941881	control	PGL treated	OK	21.8926	7.5149	-1.54261	-1.67618	0.0893
CHM	CHM	CHM	chrX:85116184-85302566	control	PGL treated	OK	17.3595	5.96305	-1.5416	-1.48939	0.1623
DMKN	DMKN	DMKN	chr19:35988118-36004560	control	PGL treated	OK	32.2029	11.0746	-1.53994	-1.35953	0.1677
CAPN7	CAPN7	CAPN7	chr3:15247732-15294423	control	PGL treated	OK	16.5114	5.67881	-1.5398	-1.53109	0.1302
BTBD10	BTBD10	BTBD10	chr11:13409555-13484838	control	PGL treated	OK	57.5893	19.843	-1.53717	-1.65759	0.10415
DDAH1	DDAH1	DDAH1	chr1:85784167-86044046	control	PGL treated	OK	14.1904	4.89092	-1.53673	-1.4376	0.1501
ALG14	ALG14	ALG14	chr1:95448278-95538507	control	PGL treated	OK	14.7866	5.10272	-1.53496	-1.34401	0.1944
PJA2	PJA2	PJA2	chr5:108670409-108745675	control	PGL treated	OK	29.4035	10.1534	-1.53403	-1.65041	0.1088
AKAP8L	AKAP8L	AKAP8L	chr19:15490858-15529833	control	PGL treated	OK	57.4403	19.8625	-1.53202	-1.63085	0.10575
TAOK1	TAOK1	TAOK1	chr17:27717942-27878921	control	PGL treated	OK	32.8539	11.3653	-1.53142	-1.69922	0.10425
BBC3	BBC3	BBC3	chr19:47724078-47736023	control	PGL treated	OK	81.7216	28.2781	-1.53103	-1.62977	0.0958
UBAP1L	UBAP1L	UBAP1L	chr15:65385341-65398697	control	PGL treated	OK	1.95548	0.676802	-1.53072	-1.15318	0.27065
ZNF813	ZNF813	ZNF813	chr19:53970988-53997546	control	PGL treated	NOTEST	0.578651	0.200274	-1.53072	0	1
CCNT1	CCNT1	CCNT1	chr12:49082240-49110781	control	PGL treated	OK	34.7745	12.0381	-1.53042	-1.70367	0.0848
GABPB1	GABPB1	GABPB1	chr15:50569388-50650503	control	PGL treated	OK	28.2803	9.7932	-1.52995	-1.02402	0.4409
SUCLA2	SUCLA2	SUCLA2	chr13:48516790-48575462	control	PGL treated	OK	15.6024	5.40333	-1.52985	-1.44201	0.16005
SKIL	SKIL	SKIL	chr3:170075472-170114637	control	PGL treated	OK	51.6057	17.8724	-1.52979	-1.64529	0.09785
CARD9	CARD9	CARD9	chr9:139258407-139268133	control	PGL treated	OK	1.85509	0.6426	-1.5295	-1.12065	0.2651
ZNF271	ZNF271	ZNF271	chr18:32870235-32890730	control	PGL treated	OK	8.40328	2.91469	-1.52761	-1.37289	0.18175
ACAP1	ACAP1	ACAP1	chr17:7239847-7254793	control	PGL treated	OK	1.0889	0.377798	-1.52718	-1.1576	0.2727
ZNF350	ZNF350	ZNF350	chr19:52467592-52490079	control	PGL treated	OK	8.40833	2.91915	-1.52627	-1.33343	0.20425
TMEM22	TMEM22	TMEM22	chr3:136537860-136574734	control	PGL treated	OK	18.1474	6.30204	-1.52587	-1.43952	0.14535
TNFAIP8	TNFAIP8	TNFAIP8	chr5:118604417-118730294	control	PGL treated	OK	8.52082	2.95907	-1.52585	-1.32455	0.2011
RNGTT	RNGTT	RNGTT	chr6:89319988-89673348	control	PGL treated	OK	10.4914	3.64466	-1.52535	-1.43034	0.1818
EFR3A	EFR3A	EFR3A	chr8:132916355-133025886	control	PGL treated	OK	28.0846	9.75952	-1.5249	-1.63544	0.10975
UGP2	UGP2	UGP2	chr2:64068097-64118696	control	PGL treated	OK	67.4023	23.4227	-1.52489	-1.42051	0.1629
EFCAB2	EFCAB2	EFCAB2	chr1:245133170-245288530	control	PGL treated	OK	6.95112	2.41683	-1.52413	-1.14647	0.29565
ZFC3H1	ZFC3H1	ZFC3H1	chr12:72003378-72074428	control	PGL treated	OK	12.9581	4.50604	-1.52392	-1.47574	0.13545
LRIF1	LRIF1	LRIF1	chr1:111489811-111506566	control	PGL treated	OK	26.1913	9.10992	-1.52358	-1.46122	0.1275
MINPP1	MINPP1	MINPP1	chr10:89264222-89313218	control	PGL treated	OK	10.3151	3.59011	-1.52266	-1.42619	0.1617
TPRKB	TPRKB	TPRKB	chr2:73956956-73964517	control	PGL treated	OK	47.5215	16.5487	-1.52187	-1.42684	0.15925
MAPK8IP3	MAPK8IP3	MAPK8IP3	chr16:1756220-1820318	control	PGL treated	OK	43.8728	15.2804	-1.52164	-1.70277	0.08655
ZRSR2	ZRSR2	ZRSR2	chrX:15808573-15841382	control	PGL treated	OK	20.3892	7.10416	-1.52107	-1.42422	0.15695
ZNF431	ZNF431	ZNF431	chr19:21324839-21368805	control	PGL treated	OK	2.45749	0.856409	-1.52082	-1.31927	0.19475
KIAA2026	KIAA2026	KIAA2026	chr9:5919007-6008003	control	PGL treated	OK	5.97639	2.08278	-1.52076	-1.36288	0.18315
ST7L	ST7L	ST7L	chr1:113066140-113162040	control	PGL treated	OK	4.87115	1.69763	-1.52074	-1.29818	0.252
ZNF280D	ZNF280D	ZNF280D	chr15:56922373-57025787	control	PGL treated	OK	12.7072	4.43012	-1.52023	-1.34895	0.1677
SP4	SP4	SP4	chr7:21467688-21554151	control	PGL treated	OK	8.17861	2.85163	-1.52007	-1.42489	0.17545
CCDC59	CCDC59	CCDC59	chr12:82746082-82873016	control	PGL treated	OK	28.789	10.0441	-1.51917	-1.39885	0.1785
PLEKHF2	PLEKHF2	PLEKHF2	chr8:96145948-96168913	control	PGL treated	OK	7.14644	2.49583	-1.51771	-1.32199	0.2107
C5orf65	C5orf65	C5orf65	chr5:138727634-138730885	control	PGL treated	OK	3.27119	1.14268	-1.5174	-1.32004	0.2027
C6orf62	C6orf62	C6orf62	chr6:24667262-24719403	control	PGL treated	OK	62.6038	21.8763	-1.51688	-1.224	0.23255
SPRED3	SPRED3	SPRED3	chr19:38880938-38886871	control	PGL treated	OK	8.47954	2.9646	-1.51615	-1.09055	0.34855
PDS5B	PDS5B	PDS5B	chr13:33160563-33352158	control	PGL treated	OK	4.4062	1.54139	-1.51531	-1.43206	0.16825
PPIG	PPIG	PPIG	chr2:170440849-170494254	control	PGL treated	OK	35.6101	12.4664	-1.51424	-1.58769	0.10305
C2orf82	C2orf82	C2orf82	chr2:233734993-233741107	control	PGL treated	OK	42.8832	15.0138	-1.51412	-1.32328	0.20105
BCAN	BCAN	BCAN	chr1:156611739-156629324	control	PGL treated	OK	4.91497	1.72186	-1.51321	-1.37162	0.19145
STEAP1	STEAP1	STEAP1	chr7:89783688-89794141	control	PGL treated	OK	3.5464	1.24282	-1.51274	-1.14914	0.2846
PIK3CA	PIK3CA	PIK3CA	chr3:178866310-178952497	control	PGL treated	OK	4.60413	1.61421	-1.5121	-1.32276	0.216
UQCRB	UQCRB	UQCRB	chr8:97238903-97247862	control	PGL treated	OK	23.9128	8.38699	-1.51156	-1.5367	0.14895
IGFBP1	IGFBP1	IGFBP1	chr7:45927958-45933267	control	PGL treated	OK	3.00118	1.05348	-1.51037	-1.1597	0.27815
FYB	FYB	FYB	chr5:39105353-39270759	control	PGL treated	OK	8.46783	2.97334	-1.50991	-1.44751	0.1483
MGAM	MGAM	MGAM	chr7:141695678-141806547	control	PGL treated	OK	2.13776	0.750759	-1.50968	-1.31963	0.2041
ALG10B	ALG10B	ALG10B	chr12:38710556-38723528	control	PGL treated	OK	2.74098	0.962715	-1.50951	-1.42282	0.16895
NUFIP2	NUFIP2	NUFIP2	chr17:27582853-27621166	control	PGL treated	OK	48.6231	17.0873	-1.50872	-1.72329	0.093
TMEM33	TMEM33	TMEM33	chr4:41937136-41962824	control	PGL treated	OK	20.2968	7.13471	-1.50832	-1.62418	0.1138
UBXN7	UBXN7	UBXN7	chr3:196080368-196159345	control	PGL treated	OK	13.1625	4.62958	-1.50748	-1.39553	0.18205
CASP3	CASP3	CASP3	chr4:185548849-185570629	control	PGL treated	OK	14.8376	5.21903	-1.5074	-1.42886	0.15395
CCDC88B	CCDC88B	CCDC88B	chr11:64107689-64125006	control	PGL treated	OK	2.2285	0.784415	-1.50639	-1.31485	0.201
NAA38	NAA38	NAA38	chr7:117824085-117844093	control	PGL treated	OK	4.31613	1.51947	-1.50617	-1.39613	0.18705
LPAR5	LPAR5	LPAR5	chr12:6728000-6745297	control	PGL treated	OK	1.32336	0.46591	-1.50609	-1.07747	0.30975
WDR44	WDR44	WDR44	chrX:117480035-117583923	control	PGL treated	OK	12.4394	4.38149	-1.50542	-1.50115	0.1594
SCN5A	SCN5A	SCN5A	chr3:38589552-38691164	control	PGL treated	NOTEST	0.32889	0.115845	-1.50541	0	1
QRICH2	QRICH2	QRICH2	chr17:74270129-74303761	control	PGL treated	OK	3.23564	1.13974	-1.50535	-1.31979	0.21225
ROS1	ROS1	ROS1	chr6:117609529-117747018	control	PGL treated	OK	1.60896	0.566993	-1.50472	-1.3158	0.20335
NBR1	NBR1	NBR1	chr17:41322497-41363707	control	PGL treated	OK	132.035	46.5332	-1.50459	-1.68396	0.1158
CDK11A	CDK11A	CDK11A	chr1:1571099-1655791	control	PGL treated	OK	16.3235	5.75521	-1.50401	-0.802314	0.2925
THUMPD2	THUMPD2	THUMPD2	chr2:39963199-40006416	control	PGL treated	OK	14.1232	4.98016	-1.5038	-1.4518	0.1461
TNFRSF10D	TNFRSF10D	TNFRSF10D	chr8:22993103-23021540	control	PGL treated	OK	46.0453	16.2378	-1.5037	-1.61161	0.1127
KCNAB3	KCNAB3	KCNAB3	chr17:7826026-7832753	control	PGL treated	OK	4.39497	1.54999	-1.50359	-1.27946	0.1977
ZGLP1	ZGLP1	ZGLP1	chr19:10415478-10420233	control	PGL treated	OK	3.47434	1.22531	-1.50359	-1.27946	0.1977
CKMT2	CKMT2	CKMT2	chr5:80256507-81047072	control	PGL treated	OK	1.42929	0.504462	-1.50248	-0.190413	0.565
TEN1-CDK3	TEN1-CDK3	TEN1-CDK3	chr17:73937588-74002080	control	PGL treated	OK	2.39163	0.845047	-1.50089	-0.311703	0.6484
SLC39A5	SLC39A5	SLC39A5	chr12:56623819-56652143	control	PGL treated	NOTEST	0.231004	0.0816233	-1.50087	0	1
JUN	JUN	JUN	chr1:59246462-59249785	control	PGL treated	OK	166.414	58.8383	-1.49995	-1.71735	0.0953
TTC33	TTC33	TTC33	chr5:40711677-40756072	control	PGL treated	OK	5.06418	1.79217	-1.49862	-1.41215	0.16805
GTF2H3	GTF2H3	GTF2H3	chr12:124118380-124145334	control	PGL treated	OK	35.4418	12.5454	-1.4983	-1.40475	0.1795
MED12L	MED12L	MED12L	chr3:150804675-151176497	control	PGL treated	OK	1.12949	0.400387	-1.49621	-0.762913	0.4842
USP32P2	USP32P2	USP32P2	chr17:18414575-18424566	control	PGL treated	OK	2.59587	0.920379	-1.49592	-1.30695	0.21315
PHF21B	PHF21B	PHF21B	chr22:45277042-45405809	control	PGL treated	OK	5.19932	1.84386	-1.49559	-1.36182	0.2031
FBXO3	FBXO3	FBXO3	chr11:33762489-33796071	control	PGL treated	OK	19.9079	7.06091	-1.49541	-1.37977	0.1755
PLCL2	PLCL2	PLCL2	chr3:16926451-17132098	control	PGL treated	OK	6.95741	2.46774	-1.49536	-1.42889	0.16055
SNX14	SNX14	SNX14	chr6:86215214-86303629	control	PGL treated	OK	9.65075	3.42418	-1.49488	-1.32999	0.2223
SOCS2	SOCS2	SOCS2	chr12:93959403-93969978	control	PGL treated	OK	15.2784	5.42406	-1.49405	-1.37967	0.1708
GORAB	GORAB	GORAB	chr1:170501262-170522974	control	PGL treated	OK	8.84385	3.14035	-1.49375	-1.38005	0.18165
PEX3	PEX3	PEX3	chr6:143771917-143811751	control	PGL treated	OK	6.36336	2.25971	-1.49365	-1.30519	0.2169
OCLN	OCLN	OCLN	chr5:68788118-68853931	control	PGL treated	OK	6.40645	2.27752	-1.49206	-1.46402	0.1704
ZAP70	ZAP70	ZAP70	chr2:98330030-98356323	control	PGL treated	NOTEST	0.164085	0.0583585	-1.49143	0	1
PPP3CB	PPP3CB	PPP3CB	chr10:75196562-75255782	control	PGL treated	OK	16.516	5.87656	-1.49082	-1.37652	0.19325
RNF138	RNF138	RNF138	chr18:29671817-29711524	control	PGL treated	OK	5.43888	1.93606	-1.49019	-1.3864	0.1541
EGR2	EGR2	EGR2	chr10:64571755-64578927	control	PGL treated	OK	1.1486	0.408966	-1.48982	-1.1629	0.26395
B7H6	B7H6	B7H6	chr11:17373308-17398868	control	PGL treated	OK	9.85555	3.51051	-1.48926	-1.47618	0.13685
MAG	MAG	MAG	chr19:35782988-35804709	control	PGL treated	NOTEST	0.0918178	0.0327112	-1.48899	0	1
LOC100303749	LOC100303749	LOC100303749	chr5:65222381-65376851	control	PGL treated	NOTEST	0.360389	0.128405	-1.48885	0	1
CHST4	CHST4	CHST4	chr16:71560022-71572493	control	PGL treated	NOTEST	0.105934	0.0377667	-1.48798	0	1
GLRA2	GLRA2	GLRA2	chrX:14547419-14749933	control	PGL treated	NOTEST	0.0723086	0.0257821	-1.4878	0	1
PDLIM4	PDLIM4	PDLIM4	chr5:131593350-131609147	control	PGL treated	NOTEST	0.103096	0.0367593	-1.4878	0	1
EMX2	EMX2	EMX2	chr10:119243803-119309057	control	PGL treated	NOTEST	0.0811357	0.0289302	-1.48776	0	1
NUP210L	NUP210L	NUP210L	chr1:153965167-154127592	control	PGL treated	NOTEST	0.0389513	0.0138888	-1.48775	0	1
TSPO2	TSPO2	TSPO2	chr6:41010236-41012076	control	PGL treated	NOTEST	0.328139	0.117009	-1.48769	0	1
KCNC2	KCNC2	KCNC2	chr12:75433895-75603511	control	PGL treated	NOTEST	0.0898482	0.0320388	-1.48767	0	1
ACMSD	ACMSD	ACMSD	chr2:135596185-135676176	control	PGL treated	NOTEST	0.194484	0.0693516	-1.48765	0	1
ACTC1	ACTC1	ACTC1	chr15:35080296-35087927	control	PGL treated	NOTEST	0.0583015	0.0207899	-1.48765	0	1
ANXA2P1	ANXA2P1	ANXA2P1	chr4:154074269-154260474	control	PGL treated	OK	2.32183	0.827949	-1.48765	-0.70381	0.3597
AQP7P3	AQP7P3	AQP7P3	chr9:42844369-42893137	control	PGL treated	OK	1.2522	0.446524	-1.48765	-0.826374	0.47525
ARHGAP20	ARHGAP20	ARHGAP20	chr11:110447765-110583451	control	PGL treated	NOTEST	0.0339868	0.0121194	-1.48765	0	1
ARSF	ARSF	ARSF	chrX:2958274-3030770	control	PGL treated	NOTEST	0.103627	0.0369526	-1.48765	0	1
C11orf87	C11orf87	C11orf87	chr11:109292845-109299893	control	PGL treated	NOTEST	0.141923	0.0506087	-1.48765	0	1
C19orf81	C19orf81	C19orf81	chr19:51152701-51162567	control	PGL treated	OK	2.90125	1.03457	-1.48765	-1.00619	0.37105
C1orf186	C1orf186	C1orf186	chr1:206238871-206288647	control	PGL treated	NOTEST	0.417707	0.148952	-1.48765	0	1
C20orf118	C20orf118	C20orf118	chr20:35504569-35580246	control	PGL treated	NOTEST	0.110735	0.0394873	-1.48765	0	1
C2orf77	C2orf77	C2orf77	chr2:170501934-170550931	control	PGL treated	NOTEST	0.207042	0.0738299	-1.48765	0	1
C4orf44	C4orf44	C4orf44	chr4:3250766-3258342	control	PGL treated	NOTEST	0.416283	0.148443	-1.48765	0	1
CACNA2D4	CACNA2D4	CACNA2D4	chr12:1901122-2027870	control	PGL treated	NOTEST	0.0791639	0.0282293	-1.48765	0	1
CASQ1	CASQ1	CASQ1	chr1:160160284-160171676	control	PGL treated	NOTEST	0.115975	0.041356	-1.48765	0	1
CD177	CD177	CD177	chr19:43857824-43867480	control	PGL treated	NOTEST	0.094175	0.0335822	-1.48765	0	1
CDH15	CDH15	CDH15	chr16:89238162-89261900	control	PGL treated	NOTEST	0.0766162	0.0273208	-1.48765	0	1
CLEC2B	CLEC2B	CLEC2B	chr12:10004967-10022458	control	PGL treated	NOTEST	0.665496	0.237311	-1.48765	0	1
CLPSL2	CLPSL2	CLPSL2	chr6:35744391-35747329	control	PGL treated	OK	0.99262	0.353961	-1.48765	-0.627716	0.5275
CPNE9	CPNE9	CPNE9	chr3:9745509-9771592	control	PGL treated	NOTEST	0.220509	0.0786322	-1.48765	0	1
DHRS9	DHRS9	DHRS9	chr2:169921298-169952677	control	PGL treated	NOTEST	0.229416	0.0818083	-1.48765	0	1
EMR4P	EMR4P	EMR4P	chr19:6952510-6990857	control	PGL treated	NOTEST	0.0804654	0.0286934	-1.48765	0	1
ERAS	ERAS	ERAS	chrX:48687282-48688548	control	PGL treated	NOTEST	0.383107	0.136613	-1.48765	0	1
EVPLL	EVPLL	EVPLL	chr17:18281078-18292960	control	PGL treated	NOTEST	0.113833	0.0405922	-1.48765	0	1
FAM90A25P	FAM90A25P	FAM90A25P	chr8:12272029-12277095	control	PGL treated	NOTEST	0.110675	0.0394658	-1.48765	0	1
FCGR1A	FCGR1A	FCGR1A	chr1:149754244-149783928	control	PGL treated	NOTEST	0.309461	0.110352	-1.48765	0	1
FLJ21408	FLJ21408	FLJ21408	chr16:27236314-27301789	control	PGL treated	NOTEST	0.512514	0.182759	-1.48765	0	1
FLJ26850	FLJ26850	FLJ26850	chr19:50553936-50570052	control	PGL treated	NOTEST	0.330238	0.117761	-1.48765	0	1
FOLR3	FOLR3	FOLR3	chr11:71846770-71850934	control	PGL treated	NOTEST	0.634773	0.226356	-1.48765	0	1
FOXN4	FOXN4	FOXN4	chr12:109715782-109747025	control	PGL treated	NOTEST	0.0646171	0.023042	-1.48765	0	1
FSCN3	FSCN3	FSCN3	chr7:127233688-127241851	control	PGL treated	NOTEST	0.120582	0.0429986	-1.48765	0	1
GABRR2	GABRR2	GABRR2	chr6:89967238-90024967	control	PGL treated	NOTEST	0.142554	0.0508336	-1.48765	0	1
GPR61	GPR61	GPR61	chr1:110082493-110088455	control	PGL treated	NOTEST	0.0776694	0.0276964	-1.48765	0	1
HOTTIP	HOTTIP	HOTTIP	chr7:27240039-27246130	control	PGL treated	NOTEST	0.0571547	0.020381	-1.48765	0	1
IGDCC3	IGDCC3	IGDCC3	chr15:65619464-65670378	control	PGL treated	NOTEST	0.0475819	0.0169674	-1.48765	0	1
IMPG2	IMPG2	IMPG2	chr3:100941389-101039419	control	PGL treated	NOTEST	0.374466	0.133532	-1.48765	0	1
JAZF1-AS1	JAZF1-AS1	JAZF1-AS1	chr7:27870192-28280996	control	PGL treated	NOTEST	0.410973	0.14655	-1.48765	0	1
KCNE1L	KCNE1L	KCNE1L	chrX:108866928-108868393	control	PGL treated	OK	0.806606	0.28763	-1.48765	-0.968628	0.4011
KEL	KEL	KEL	chr7:142638200-142659503	control	PGL treated	NOTEST	0.0868191	0.0309591	-1.48765	0	1
LOC100192378	LOC100192378	LOC100192378	chr8:77523113-77779521	control	PGL treated	NOTEST	0.135075	0.0481668	-1.48765	0	1
LOC100507043	LOC100507043	LOC100507043	chr14:96343108-96391908	control	PGL treated	NOTEST	0.0679636	0.0242353	-1.48765	0	1
LOC100507066	LOC100507066	LOC100507066	chr12:122755980-122907116	control	PGL treated	OK	3.23391	1.15319	-1.48765	-0.114662	0.5679
LOC100507091	LOC100507091	LOC100507091	chr12:123468026-123594975	control	PGL treated	NOTEST	0.20475	0.0730124	-1.48765	0	1
LOC148696	LOC148696	LOC148696	chr1:207991723-207995941	control	PGL treated	NOTEST	0.152028	0.054212	-1.48765	0	1
LOC284100	LOC284100	LOC284100	chr17:36202572-36244363	control	PGL treated	NOTEST	0.0903677	0.0322245	-1.48765	0	1
LOC285547	LOC285547	LOC285547	chr4:13527942-13533041	control	PGL treated	NOTEST	0.106058	0.0378196	-1.48765	0	1
LOC643339	LOC643339	LOC643339	chr12:93397533-93771512	control	PGL treated	NOTEST	0.544043	0.194002	-1.48765	0	1
LOC729041	LOC729041	LOC729041	chr1:46899498-46911374	control	PGL treated	NOTEST	0.191373	0.0682424	-1.48765	0	1
LTC4S	LTC4S	LTC4S	chr5:179220985-179223513	control	PGL treated	NOTEST	0.439437	0.1567	-1.48765	0	1
MIOX	MIOX	MIOX	chr22:50925212-50928750	control	PGL treated	OK	0.824925	0.294163	-1.48765	-0.968628	0.4011
MIR3064	MIR3064	MIR3064	chr17:62494373-62502484	control	PGL treated	OK	1604.89	572.294	-1.48765	-0.0502466	0.5733
MIR3074	MIR3074	MIR3074	chr9:97488950-97849500	control	PGL treated	OK	325.078	115.92	-1.48765	-0.0468979	0.5848
MIR3189	MIR3189	MIR3189	chr19:18496967-18499986	control	PGL treated	OK	597.55	213.082	-1.48765	-0.0398098	0.58335
MIR4523	MIR4523	MIR4523	chr17:27717679-27717748	control	PGL treated	OK	1735.37	618.822	-1.48765	-0.826374	0.4728
MMP21	MMP21	MMP21	chr10:127455026-127464390	control	PGL treated	NOTEST	0.11896	0.0424202	-1.48765	0	1
MSH4	MSH4	MSH4	chr1:76262555-76378923	control	PGL treated	NOTEST	0.0661942	0.0236044	-1.48765	0	1
MSTN	MSTN	MSTN	chr2:190920425-190927455	control	PGL treated	NOTEST	0.233365	0.0832162	-1.48765	0	1
MTTP	MTTP	MTTP	chr4:100485239-100545154	control	PGL treated	NOTEST	0.0523451	0.0186659	-1.48765	0	1
NLRP6	NLRP6	NLRP6	chr11:278569-285304	control	PGL treated	NOTEST	0.0821885	0.0293079	-1.48765	0	1
NOTO	NOTO	NOTO	chr2:73429385-73438340	control	PGL treated	NOTEST	0.163526	0.0583122	-1.48765	0	1
OLIG1	OLIG1	OLIG1	chr21:34442449-34444728	control	PGL treated	NOTEST	0.098033	0.0349579	-1.48765	0	1
OMG	OMG	OMG	chr17:29421944-29704695	control	PGL treated	NOTEST	0.120296	0.0428969	-1.48765	0	1
PLA2G10	PLA2G10	PLA2G10	chr16:14766404-14788526	control	PGL treated	OK	2.56542	0.91481	-1.48765	-1.01406	0.37085
PLBD1	PLBD1	PLBD1	chr12:14656596-14720791	control	PGL treated	NOTEST	0.11772	0.0419783	-1.48765	0	1
POU3F1	POU3F1	POU3F1	chr1:38509522-38512450	control	PGL treated	NOTEST	0.0746754	0.0266287	-1.48765	0	1
POU5F2	POU5F2	POU5F2	chr5:92953430-93447404	control	PGL treated	NOTEST	0.186461	0.0664908	-1.48765	0	1
PRO0611	PRO0611	PRO0611	chr1:31404352-31538564	control	PGL treated	NOTEST	0.555938	0.198244	-1.48765	0	1
RASL12	RASL12	RASL12	chr15:65337707-65360388	control	PGL treated	NOTEST	0.171371	0.0611096	-1.48765	0	1
RHOH	RHOH	RHOH	chr4:40198526-40246281	control	PGL treated	NOTEST	0.226652	0.0808226	-1.48765	0	1
RNF152	RNF152	RNF152	chr18:59482303-59560304	control	PGL treated	NOTEST	0.127059	0.0453085	-1.48765	0	1
RNF223	RNF223	RNF223	chr1:1007125-1009687	control	PGL treated	NOTEST	0.221605	0.0790228	-1.48765	0	1
RPL19P12	RPL19P12	RPL19P12	chr7:102715327-102789569	control	PGL treated	NOTEST	0.656236	0.234009	-1.48765	0	1
SLC18A3	SLC18A3	SLC18A3	chr10:50817140-50873150	control	PGL treated	NOTEST	0.091795	0.0327335	-1.48765	0	1
SLC5A4	SLC5A4	SLC5A4	chr22:32614462-32651318	control	PGL treated	NOTEST	0.112016	0.039944	-1.48765	0	1
SLN	SLN	SLN	chr11:107578100-107582787	control	PGL treated	OK	3.48114	1.24135	-1.48765	-1.01186	0.37465
SNORD55	SNORD55	SNORD55	chr1:45241245-45244412	control	PGL treated	OK	548.942	195.749	-1.48765	-0.0208444	0.58805
SNORD79	SNORD79	SNORD79	chr1:173832385-173837125	control	PGL treated	OK	650.156	231.841	-1.48765	-0.0452898	0.60155
SOX10	SOX10	SOX10	chr22:38368318-38380539	control	PGL treated	NOTEST	0.0765297	0.02729	-1.48765	0	1
ST8SIA5	ST8SIA5	ST8SIA5	chr18:44259080-44337039	control	PGL treated	NOTEST	0.0840913	0.0299864	-1.48765	0	1
TAS2R31	TAS2R31	TAS2R31	chr12:10998447-11325723	control	PGL treated	NOTEST	0.498011	0.177587	-1.48765	0	1
TAS2R46	TAS2R46	TAS2R46	chr12:10998447-11325723	control	PGL treated	NOTEST	0.280224	0.0999256	-1.48765	0	1
TFF3	TFF3	TFF3	chr21:43731776-43735706	control	PGL treated	NOTEST	0.239336	0.0853455	-1.48765	0	1
TLX2	TLX2	TLX2	chr2:74741595-74744275	control	PGL treated	NOTEST	0.522123	0.186186	-1.48765	0	1
TMEM151B	TMEM151B	TMEM151B	chr6:44238479-44247182	control	PGL treated	NOTEST	0.138219	0.0492879	-1.48765	0	1
TRPM5	TRPM5	TRPM5	chr11:2425745-2444275	control	PGL treated	NOTEST	0.109245	0.0389558	-1.48765	0	1
TUBB2A	TUBB2A	TUBB2A	chr6:3153901-3157783	control	PGL treated	OK	20.1268	7.17706	-1.48765	-1.38941	0.17125
WBSCR17	WBSCR17	WBSCR17	chr7:70597788-71178584	control	PGL treated	NOTEST	0.066781	0.0238136	-1.48765	0	1
WNT4	WNT4	WNT4	chr1:22443797-22469519	control	PGL treated	NOTEST	0.32977	0.117594	-1.48765	0	1
ZNF420	ZNF420	ZNF420	chr19:37569381-37620651	control	PGL treated	OK	2.64462	0.943054	-1.48765	-1.27481	0.20735
ZNF880	ZNF880	ZNF880	chr19:52873169-52889046	control	PGL treated	OK	0.790743	0.281973	-1.48765	-1.00619	0.37105
ZSCAN10	ZSCAN10	ZSCAN10	chr16:3138894-3142861	control	PGL treated	NOTEST	0.180095	0.0642207	-1.48765	0	1
DKFZp686K1684	DKFZp686K1684	DKFZp686K1684	chr11:31806339-31908587	control	PGL treated	NOTEST	0.280198	0.0999171	-1.48764	0	1
FLJ32063	FLJ32063	FLJ32063	chr2:200134222-200337481	control	PGL treated	NOTEST	0.0653646	0.0233139	-1.48732	0	1
FAM217A	FAM217A	FAM217A	chr6:4068592-4135831	control	PGL treated	NOTEST	0.0984601	0.0351374	-1.48653	0	1
AATK-AS1	AATK-AS1	AATK-AS1	chr17:79008946-79156964	control	PGL treated	NOTEST	0.148161	0.0528835	-1.48627	0	1
HIST1H2BD	HIST1H2BD	HIST1H2BD	chr6:26158348-26171576	control	PGL treated	OK	90.6626	32.37	-1.48585	-1.23512	0.23975
ZHX2	ZHX2	ZHX2	chr8:123793900-123986755	control	PGL treated	OK	11.2925	4.03266	-1.48557	-1.38848	0.18465
VPS13B	VPS13B	VPS13B	chr8:100025493-100889808	control	PGL treated	OK	13.8436	4.94425	-1.48539	-1.48206	0.10475
NCK1	NCK1	NCK1	chr3:136581049-136667968	control	PGL treated	OK	21.7941	7.78546	-1.48509	-1.3368	0.1949
STRN3	STRN3	STRN3	chr14:31363004-31565656	control	PGL treated	OK	19.4408	6.94512	-1.48502	-1.21092	0.2486
ABHD5	ABHD5	ABHD5	chr3:43732374-43764217	control	PGL treated	OK	6.82121	2.43709	-1.48487	-1.39297	0.17915
SBDSP1	SBDSP1	SBDSP1	chr7:72299951-72307978	control	PGL treated	OK	44.5774	15.9284	-1.48472	-1.42324	0.16075
SDAD1	SDAD1	SDAD1	chr4:76871067-76912113	control	PGL treated	OK	14.1923	5.07807	-1.48276	-1.39406	0.18575
MED17	MED17	MED17	chr11:93517404-93546496	control	PGL treated	OK	13.528	4.84602	-1.48108	-1.38605	0.18385
DDX21	DDX21	DDX21	chr10:70715891-70744279	control	PGL treated	OK	203.138	72.7744	-1.48096	-1.70216	0.1019
RAB22A	RAB22A	RAB22A	chr20:56884770-56942563	control	PGL treated	OK	14.906	5.34112	-1.48067	-1.59482	0.1181
PMS1	PMS1	PMS1	chr2:190634992-190742355	control	PGL treated	OK	7.81603	2.8009	-1.48054	-0.747402	0.4579
PHC3	PHC3	PHC3	chr3:169805367-169899537	control	PGL treated	OK	27.0439	9.69216	-1.48042	-1.68119	0.1002
UTP3	UTP3	UTP3	chr4:71554195-71556268	control	PGL treated	OK	30.8377	11.0612	-1.47919	-1.36904	0.1947
NKX3-1	NKX3-1	NKX3-1	chr8:23536205-23540450	control	PGL treated	OK	8.71124	3.12631	-1.47842	-1.36101	0.1816
C1orf63	C1orf63	C1orf63	chr1:25568739-25573985	control	PGL treated	OK	31.4039	11.2751	-1.4778	-1.39309	0.1838
ASB3	ASB3	ASB3	chr2:53897116-54087170	control	PGL treated	OK	6.66034	2.39156	-1.47764	-0.457654	0.5628
ZNF678	ZNF678	ZNF678	chr1:227751219-227850164	control	PGL treated	OK	1.03845	0.373117	-1.47673	-1.30226	0.24855
ISOC1	ISOC1	ISOC1	chr5:128430441-128449719	control	PGL treated	OK	9.99918	3.59349	-1.47642	-1.34411	0.16835
ALPK2	ALPK2	ALPK2	chr18:56148481-56296189	control	PGL treated	OK	34.9432	12.5627	-1.47586	-1.65819	0.09205
JKAMP	JKAMP	JKAMP	chr14:59951160-60043549	control	PGL treated	OK	24.9561	8.97461	-1.47547	-1.36531	0.19745
PIK3C3	PIK3C3	PIK3C3	chr18:39535198-39661446	control	PGL treated	OK	13.8784	4.99116	-1.47539	-1.38687	0.184
FAM60A	FAM60A	FAM60A	chr12:31433519-31479159	control	PGL treated	OK	59.5693	21.4236	-1.47537	-1.5918	0.11855
CLIC4	CLIC4	CLIC4	chr1:25071759-25170815	control	PGL treated	OK	72.4687	26.0648	-1.47526	-1.6732	0.0969
ITM2B	ITM2B	ITM2B	chr13:48807273-48836232	control	PGL treated	OK	50.5347	18.1775	-1.47512	-1.54369	0.10915
PSMG2	PSMG2	PSMG2	chr18:12658737-12725739	control	PGL treated	OK	37.9224	13.6412	-1.47508	-1.15552	0.2642
SLC7A9	SLC7A9	SLC7A9	chr19:33321418-33360683	control	PGL treated	OK	2.95423	1.06268	-1.47508	-1.2251	0.211
GPBP1	GPBP1	GPBP1	chr5:56469774-56560506	control	PGL treated	OK	18.0061	6.47798	-1.47487	-1.51475	0.15815
TRMT1L	TRMT1L	TRMT1L	chr1:185087217-185260913	control	PGL treated	OK	7.24342	2.60596	-1.47485	-1.27323	0.21145
PTHLH	PTHLH	PTHLH	chr12:28111016-28124916	control	PGL treated	OK	15.9374	5.73712	-1.47401	-1.22936	0.2532
UEVLD	UEVLD	UEVLD	chr11:18553243-18610281	control	PGL treated	OK	15.792	5.69263	-1.47203	-1.40613	0.18725
SNORA56	SNORA56	SNORA56	chrX:153991030-154005964	control	PGL treated	OK	38.3961	13.8452	-1.47157	-0.0403377	0.5828
BIRC6	BIRC6	BIRC6	chr2:32582095-32843965	control	PGL treated	OK	34.7064	12.5383	-1.46886	-1.64554	0.11325
EXOSC3	EXOSC3	EXOSC3	chr9:37780307-37785067	control	PGL treated	OK	38.3101	13.8515	-1.46768	-1.32949	0.19545
JMJD6	JMJD6	JMJD6	chr17:74708913-74722881	control	PGL treated	OK	69.2774	25.0506	-1.46754	-1.40547	0.18825
COQ10B	COQ10B	COQ10B	chr2:198318230-198339851	control	PGL treated	OK	51.8703	18.7698	-1.4665	-1.54372	0.11125
AMN1	AMN1	AMN1	chr12:31824070-31882108	control	PGL treated	OK	6.11344	2.21281	-1.46611	-1.21103	0.2799
YWHAG	YWHAG	YWHAG	chr7:75956107-75988342	control	PGL treated	OK	191.644	69.4649	-1.46407	-1.6804	0.1095
NOC3L	NOC3L	NOC3L	chr10:96092988-96122683	control	PGL treated	OK	26.0562	9.44855	-1.46346	-1.53024	0.1135
ELP4	ELP4	ELP4	chr11:31531296-31805329	control	PGL treated	OK	14.5268	5.26885	-1.46315	-1.28481	0.22735
PTPLA	PTPLA	PTPLA	chr10:17631957-17659373	control	PGL treated	OK	28.6485	10.3912	-1.46309	-1.37645	0.18095
STK32A	STK32A	STK32A	chr5:146614578-146763768	control	PGL treated	OK	9.09118	3.29793	-1.46291	-1.14319	0.2746
ZNF699	ZNF699	ZNF699	chr19:9405985-9415795	control	PGL treated	OK	6.13488	2.22604	-1.46256	-1.27944	0.21645
SYDE2	SYDE2	SYDE2	chr1:85623355-85666728	control	PGL treated	OK	3.41503	1.23923	-1.46245	-1.28159	0.21655
CMC1	CMC1	CMC1	chr3:28283123-28361263	control	PGL treated	OK	81.6759	29.6421	-1.46226	-1.36897	0.1853
NDUFAF4	NDUFAF4	NDUFAF4	chr6:97337186-97345767	control	PGL treated	OK	10.323	3.74683	-1.46211	-1.36157	0.17275
WDR69	WDR69	WDR69	chr2:228736326-228789026	control	PGL treated	OK	5.18394	1.88157	-1.46211	-1.26067	0.2138
THAP10	THAP10	THAP10	chr15:71173680-71184772	control	PGL treated	OK	6.07059	2.20409	-1.46165	-1.27986	0.2157
GCC2	GCC2	GCC2	chr2:109065576-109125854	control	PGL treated	OK	14.806	5.37612	-1.46155	-1.54919	0.12685
RBPJ	RBPJ	RBPJ	chr4:26321331-26436752	control	PGL treated	OK	12.0883	4.39126	-1.4609	-1.41081	0.16795
SNX4	SNX4	SNX4	chr3:125165493-125239058	control	PGL treated	OK	11.866	4.31471	-1.4595	-1.36488	0.18095
ANKRD18B	ANKRD18B	ANKRD18B	chr9:33524410-33573001	control	PGL treated	OK	1.91053	0.694906	-1.45908	-1.2486	0.21215
TMEM106A	TMEM106A	TMEM106A	chr17:41363893-41371589	control	PGL treated	OK	1.30848	0.475927	-1.45908	-1.09617	0.3073
MYBL1	MYBL1	MYBL1	chr8:67474409-67525480	control	PGL treated	OK	8.71491	3.17077	-1.45865	-1.33074	0.17915
ZNF790	ZNF790	ZNF790	chr19:37288451-37407193	control	PGL treated	NOTEST	0.205597	0.0748096	-1.45853	0	1
HORMAD1	HORMAD1	HORMAD1	chr1:150670534-150693364	control	PGL treated	OK	6.58797	2.39797	-1.45802	-1.25836	0.23985
BRWD1	BRWD1	BRWD1	chr21:40557403-40685712	control	PGL treated	OK	9.90304	3.60499	-1.45788	-1.08966	0.27155
LIN7C	LIN7C	LIN7C	chr11:27515964-27528326	control	PGL treated	OK	23.6468	8.61435	-1.45683	-1.555	0.12365
SREK1	SREK1	SREK1	chr5:65440084-65476714	control	PGL treated	OK	45.2643	16.4915	-1.45665	-1.58407	0.13245
FAM115C	FAM115C	FAM115C	chr7:143318044-143427173	control	PGL treated	OK	1.74119	0.634754	-1.4558	-1.23683	0.2003
LOC440434	LOC440434	LOC440434	chr17:36351795-36413256	control	PGL treated	OK	7.6799	2.80539	-1.45288	-1.2724	0.2218
TFB2M	TFB2M	TFB2M	chr1:246703862-246729565	control	PGL treated	OK	40.4187	14.7646	-1.45288	-1.45232	0.14385
FLJ31306	FLJ31306	FLJ31306	chr14:58711522-58764855	control	PGL treated	OK	17.4209	6.36679	-1.45218	-0.853082	0.43195
WDR72	WDR72	WDR72	chr15:53805937-54051859	control	PGL treated	OK	10.1061	3.69564	-1.45133	-1.44786	0.15035
DHX15	DHX15	DHX15	chr4:24529087-24586184	control	PGL treated	OK	82.5433	30.1913	-1.45102	-1.62577	0.09815
SNRNP48	SNRNP48	SNRNP48	chr6:7590431-7612200	control	PGL treated	OK	7.94382	2.90581	-1.45089	-1.36525	0.1819
MST4	MST4	MST4	chrX:131157244-131209971	control	PGL treated	OK	8.22678	3.01096	-1.45011	-1.29799	0.2295
USP2	USP2	USP2	chr11:119225924-119252436	control	PGL treated	OK	4.77257	1.74863	-1.44854	-1.22485	0.25895
IFRD1	IFRD1	IFRD1	chr7:112063198-112117258	control	PGL treated	OK	72.9796	26.7529	-1.4478	-1.5989	0.11505
FERMT3	FERMT3	FERMT3	chr11:63974151-63993726	control	PGL treated	OK	1.01587	0.372568	-1.44713	-0.442076	0.57475
ANKRD24	ANKRD24	ANKRD24	chr19:4183350-4224811	control	PGL treated	NOTEST	0.620919	0.227742	-1.44701	0	1
ANXA3	ANXA3	ANXA3	chr4:79472741-79531605	control	PGL treated	OK	64.595	23.7011	-1.44647	-1.52305	0.1211
AJAP1	AJAP1	AJAP1	chr1:4715104-4843851	control	PGL treated	NOTEST	0.0726753	0.0266777	-1.44583	0	1
WBP5	WBP5	WBP5	chrX:102611379-102613397	control	PGL treated	OK	86.371	31.7072	-1.44574	-1.47979	0.15815
MFAP3L	MFAP3L	MFAP3L	chr4:170907747-170947429	control	PGL treated	OK	6.13978	2.25422	-1.44556	-1.32134	0.1917
GPR98	GPR98	GPR98	chr5:89854616-90460033	control	PGL treated	NOTEST	0.238508	0.0875835	-1.44531	0	1
MON2	MON2	MON2	chr12:62860596-62991363	control	PGL treated	OK	14.9067	5.47482	-1.44507	-1.54935	0.12965
ATXN1	ATXN1	ATXN1	chr6:16299342-16761721	control	PGL treated	OK	7.18975	2.64066	-1.44504	-1.49733	0.12375
PLCB1	PLCB1	PLCB1	chr20:8113295-8865547	control	PGL treated	OK	2.21266	0.813413	-1.44372	-1.21649	0.2567
ARFGEF1	ARFGEF1	ARFGEF1	chr8:68109883-68255912	control	PGL treated	OK	20.9079	7.68634	-1.44368	-1.54586	0.129
VPS37A	VPS37A	VPS37A	chr8:17104400-17271040	control	PGL treated	OK	16.62	6.11093	-1.44346	-1.35726	0.1839
MICALCL	MICALCL	MICALCL	chr11:12308446-12380691	control	PGL treated	OK	0.764001	0.280951	-1.44326	-1.08485	0.29335
PRCD	PRCD	PRCD	chr17:74523429-74541458	control	PGL treated	OK	1.16594	0.428758	-1.44326	-0.446659	0.69265
PGBD3	PGBD3	PGBD3	chr10:50664490-50747147	control	PGL treated	OK	2.67912	0.985606	-1.44267	-0.49507	0.5824
KIAA1429	KIAA1429	KIAA1429	chr8:95500004-95565746	control	PGL treated	OK	22.9626	8.45172	-1.44197	-1.51271	0.1489
ADO	ADO	ADO	chr10:64564515-64568239	control	PGL treated	OK	23.7316	8.73728	-1.44155	-1.44592	0.15605
[truncated: 21,286 more rows]

## Sheet: RPKM
Quantify gene expression levels with RPKM range
gene	sample_1	value_1		gene	sample_2	value_2
LOC100507433,ZNF540	control	0		LOC100507433,ZNF540	treat	0
PTPN20A	control	0		PTPN20A	treat	0
COMMD3-BMI1	control	0		COMMD3-BMI1	treat	0
TRIM6-TRIM34	control	0		TRIM6-TRIM34	treat	0
FGF1	control	0		FGF1	treat	0		RPKM range	Control group (frequency)			PGL treated group (frequency)
ADAM32	control	0		ADAM32	treat	0			start	end	frequency	start	end	frequency
SPTBN5	control	0		SPTBN5	treat	0		(0,1)	2	10585	10584	2	10415	10414
SLCO1B1	control	0		SLCO1B1	treat	0		[1,10)	10586	16450	5865	10416	16674	6259
SLC5A2	control	0		SLC5A2	treat	0		[10,20)	16451	18938	2488	16675	19060	2386
SLCO1B7	control	0		SLCO1B7	treat	0		[20,30)	18939	20184	1246	19061	20319	1259
IL1RL1	control	0		IL1RL1	treat	0		[30,40)	20185	20946	762	20320	21032	713
N4BP2L1	control	0		N4BP2L1	treat	0		[40,50)	20947	21415	469	21033	21497	465
TXNIP	control	0		TXNIP	treat	0		[50,60)	21416	21715	300	21498	21831	334
MMP25	control	0		MMP25	treat	0		[60,70)	21716	21966	251	21832	22042	211
VIP	control	0		VIP	treat	0		[70,80)	21967	22138	172	22043	22214	172
CCDC64B	control	0		CCDC64B	treat	0		[80,90)	22139	22271	133	22215	22324	110
REM2	control	0		REM2	treat	0		[90,100)	22272	22387	116	22325	22431	107
LY6G6C	control	0		LY6G6C	treat	0		[100,INF)	22388	23285	898	22432	23285	854
SLCO1B3	control	0		SLCO1B3	treat	0
NECAB1	control	0		NECAB1	treat	0
C4orf32	control	0		C4orf32	treat	0
COL20A1	control	0		COL20A1	treat	0
SLC6A13	control	0		SLC6A13	treat	0
HDAC9	control	0		HDAC9	treat	0
TSLP	control	0		TSLP	treat	0
HOXD3	control	0		HOXD3	treat	0
RASGRP3	control	0		RASGRP3	treat	0
NLRP9	control	0		NLRP9	treat	0
SAMD14	control	0		SAMD14	treat	0
NLRC4	control	0		NLRC4	treat	0
CREB5	control	0		CREB5	treat	0
KRTAP5-1	control	0		KRTAP5-1	treat	0
GPD1	control	0		GPD1	treat	0
TNC	control	0		TNC	treat	0
SCT	control	0		SCT	treat	0
LOC338651	control	0		LOC338651	treat	0
ARRDC4	control	0		ARRDC4	treat	0
TMEM25	control	0		TMEM25	treat	0
CXorf57	control	0		CXorf57	treat	0
GOLGA6C	control	0		GOLGA6C	treat	0
LOC729987	control	0		LOC729987	treat	0
HSD17B3	control	0		HSD17B3	treat	0
CCND2	control	0		CCND2	treat	0
C1orf101	control	0		C1orf101	treat	0
FAM19A2	control	0		FAM19A2	treat	0
SLC16A8	control	0		SLC16A8	treat	0
SPDYA	control	0		SPDYA	treat	0
IDI2-AS1	control	0		IDI2-AS1	treat	0
SLC10A5	control	0		SLC10A5	treat	0
PPP1R1C	control	0		PPP1R1C	treat	0
FAM209A	control	0		FAM209A	treat	0
C6orf25	control	0		C6orf25	treat	0
RASEF	control	0		RASEF	treat	0
LRRC39	control	0		LRRC39	treat	0
C5orf46	control	0		C5orf46	treat	0
RYR2	control	0		RYR2	treat	0
BEST3	control	0		BEST3	treat	0
DGCR10	control	0		DGCR10	treat	0
PLAC8L1	control	0		PLAC8L1	treat	0
RHCE	control	0		RHCE	treat	0
GMCL1P1	control	0		GMCL1P1	treat	0
TMEM190	control	0		TMEM190	treat	0
SAMD9	control	0		SAMD9	treat	0
LRRC43	control	0		LRRC43	treat	0
LDHAL6B	control	0		LDHAL6B	treat	0
LINC00304	control	0		LINC00304	treat	0
MUTED	control	0		MUTED	treat	0
ESPNL	control	0		ESPNL	treat	0
CEACAM16	control	0		CEACAM16	treat	0
FAM129C	control	0		FAM129C	treat	0
SATB1	control	0		SATB1	treat	0
TPPP3	control	0		TPPP3	treat	0
DMGDH	control	0		DMGDH	treat	0
FAM212A	control	0		FAM212A	treat	0
SCARNA5	control	0		SCARNA5	treat	0
SLAMF7	control	0		SLAMF7	treat	0
LOC201651	control	0		LOC201651	treat	0
GNMT	control	0		GNMT	treat	0
FAM133B	control	0		FAM133B	treat	0
CLDN9	control	0		CLDN9	treat	0
RXFP4	control	0		RXFP4	treat	0
HOOK1	control	0		HOOK1	treat	0
2015-12-01	control	0		2015-12-01	treat	0
MPZL3	control	0		MPZL3	treat	0
PGLYRP1	control	0		PGLYRP1	treat	0
ZNF404	control	0		ZNF404	treat	0
BLOC1S1-RDH5	control	0		BLOC1S1-RDH5	treat	0
CDKL3	control	0		CDKL3	treat	0
UNC5C	control	0		UNC5C	treat	0
CELF2	control	0		CELF2	treat	0
ANKRD31	control	0		ANKRD31	treat	0
KLRAP1	control	0		KLRAP1	treat	0
LOC644242	control	0		LOC644242	treat	0
RGMA	control	0		RGMA	treat	0
CMYA5	control	0		CMYA5	treat	0
SCN3A	control	0		SCN3A	treat	0
TOX3	control	0		TOX3	treat	0
C2orf66	control	0		C2orf66	treat	0
DUOX2	control	0		DUOX2	treat	0
SLC25A18	control	0		SLC25A18	treat	0
SLC8A2	control	0		SLC8A2	treat	0
ACCN4	control	0		ACCN4	treat	0
LRRC66	control	0		LRRC66	treat	0
C1orf133	control	0		C1orf133	treat	0
FAM135A	control	0		FAM135A	treat	0
CD163L1	control	0		CD163L1	treat	0
ASPDH	control	0		ASPDH	treat	0
C12orf60	control	0		C12orf60	treat	0
OSTCP1	control	0		OSTCP1	treat	0
PAPPA2	control	0		PAPPA2	treat	0
SOX30	control	0		SOX30	treat	0
ST7-OT4	control	0		ST7-OT4	treat	0
TRAM1	control	0		TRAM1	treat	0
ARTN	control	0		ARTN	treat	0
MIR181A2HG	control	0		MIR181A2HG	treat	0
GAD1	control	0		GAD1	treat	0
UBE2W	control	0		UBE2W	treat	0
KIRREL3	control	0		KIRREL3	treat	0
CATSPERG	control	0		CATSPERG	treat	0
HSD3BP4	control	0		HSD3BP4	treat	0
TNFAIP6	control	0		TNFAIP6	treat	0
MIR100HG	control	0		MIR100HG	treat	0
ZNF654	control	0		ZNF654	treat	0
PIBF1	control	0		PIBF1	treat	0
KLHL4	control	0		KLHL4	treat	0
LTN1	control	0		LTN1	treat	0
NAP1L2	control	0		NAP1L2	treat	0
RPL13AP20	control	0		RPL13AP20	treat	0
SNX16	control	0		SNX16	treat	0
SPATC1	control	0		SPATC1	treat	0
ARGFXP2	control	0		ARGFXP2	treat	0
CTNND2	control	0		CTNND2	treat	0
FSIP2	control	0		FSIP2	treat	0
HK3	control	0		HK3	treat	0
PYY	control	0		PYY	treat	0
SEBOX	control	0		SEBOX	treat	0
TCF24	control	0		TCF24	treat	0
ZNF382	control	0		ZNF382	treat	0
IFI27	control	0		IFI27	treat	0
CCDC73	control	0		CCDC73	treat	0
MAP9	control	0		MAP9	treat	0
MAF	control	0		MAF	treat	0
NPC1L1	control	0		NPC1L1	treat	0
STRC	control	0		STRC	treat	0
TSPAN2	control	0		TSPAN2	treat	0
TOX	control	0		TOX	treat	0
KBTBD8	control	0		KBTBD8	treat	0
MIR137	control	0		MIR137	treat	0
ABCE1	control	0		ABCE1	treat	0
ARL5B	control	0		ARL5B	treat	0
C2orf63	control	0		C2orf63	treat	0
KIAA1033	control	0		KIAA1033	treat	0
TMEM27	control	0		TMEM27	treat	0
GGN	control	0		GGN	treat	0
MYO16	control	0		MYO16	treat	0
DAAM2	control	0		DAAM2	treat	0
C19orf29-AS1	control	0		C19orf29-AS1	treat	0
CFHR1	control	0		CFHR1	treat	0
FAM66A	control	0		FAM66A	treat	0
KCNT2	control	0		KCNT2	treat	0
LHB	control	0		LHB	treat	0
LIPG	control	0		LIPG	treat	0
PXDNL	control	0		PXDNL	treat	0
RGS7	control	0		RGS7	treat	0
RLN2	control	0		RLN2	treat	0
SNORA63	control	0		SNORA63	treat	0
SNORA65	control	0		SNORA65	treat	0
SPACA4	control	0		SPACA4	treat	0
KRTAP5-2	control	0		KRTAP5-2	treat	0
RAP1B	control	0		RAP1B	treat	0
BBS10	control	0		BBS10	treat	0
LOC375010	control	0		LOC375010	treat	0
RLF	control	0		RLF	treat	0
PSMD12	control	0		PSMD12	treat	0
TAF13	control	0		TAF13	treat	0
DNAJB9	control	0		DNAJB9	treat	0
PP2D1	control	0		PP2D1	treat	0
HECTD2	control	0		HECTD2	treat	0
LOC100652770	control	0		LOC100652770	treat	0
ZNF670	control	0		ZNF670	treat	0
STARD13	control	0		STARD13	treat	0
USP53	control	0		USP53	treat	0
SELPLG	control	0		SELPLG	treat	0
HSPA4L	control	0		HSPA4L	treat	0
ARHGAP28	control	0		ARHGAP28	treat	0
FOXD4L1	control	0		FOXD4L1	treat	0
IL32	control	0		IL32	treat	0
DRD4	control	0		DRD4	treat	0
LRCH2	control	0		LRCH2	treat	0
C21orf91	control	0		C21orf91	treat	0
ACTBL2	control	0		ACTBL2	treat	0
SHH	control	0		SHH	treat	0
KCNJ13	control	0		KCNJ13	treat	0
DGKI	control	0		DGKI	treat	0
FLRT2	control	0		FLRT2	treat	0
ARAP2	control	0		ARAP2	treat	0
PRLR	control	0		PRLR	treat	0
DHRS2	control	0		DHRS2	treat	0
HOXA9	control	0		HOXA9	treat	0
BLNK	control	0		BLNK	treat	0
ARL17B	control	0		ARL17B	treat	0
C11orf94	control	0		C11orf94	treat	0
C8orf75	control	0		C8orf75	treat	0
DPY19L2P4	control	0		DPY19L2P4	treat	0
FSD2	control	0		FSD2	treat	0
GJA4	control	0		GJA4	treat	0
HMX1	control	0		HMX1	treat	0
KMO	control	0		KMO	treat	0
LAMB4	control	0		LAMB4	treat	0
LGI2	control	0		LGI2	treat	0
LOC728640	control	0		LOC728640	treat	0
PPIAL4G	control	0		PPIAL4G	treat	0
SNORA8	control	0		SNORA8	treat	0
TTC24	control	0		TTC24	treat	0
ZMYM5	control	0		ZMYM5	treat	0
SLC22A20	control	0		SLC22A20	treat	0
GYS2	control	0		GYS2	treat	0
TMEM126A	control	0		TMEM126A	treat	0
GBP3	control	0		GBP3	treat	0
ARHGAP5	control	0		ARHGAP5	treat	0
GDF6	control	0		GDF6	treat	0
SSC5D	control	0		SSC5D	treat	0
CGB8	control	0		CGB8	treat	0
USP50	control	0		USP50	treat	0
KRT10	control	0		KRT10	treat	0
KPNA5	control	0		KPNA5	treat	0
CAPZA2	control	0		CAPZA2	treat	0
KCNQ3	control	0		KCNQ3	treat	0
C7orf53	control	0		C7orf53	treat	0
FAS-AS1	control	0		FAS-AS1	treat	0
LIN7A	control	0		LIN7A	treat	0
LOC100506124	control	0		LOC100506124	treat	0
PIWIL4	control	0		PIWIL4	treat	0
PKD1L3	control	0		PKD1L3	treat	0
SPON1	control	0		SPON1	treat	0
FRMD6	control	0		FRMD6	treat	0
PAIP2	control	0		PAIP2	treat	0
CHIC1	control	0		CHIC1	treat	0
MAB21L3	control	0		MAB21L3	treat	0
CCDC144B	control	0		CCDC144B	treat	0
ALMS1P	control	0		ALMS1P	treat	0
GPR160	control	0		GPR160	treat	0
LOC100329109	control	0		LOC100329109	treat	0
LYSMD3	control	0		LYSMD3	treat	0
POMP	control	0		POMP	treat	0
KIAA1586	control	0		KIAA1586	treat	0
SEC61G	control	0		SEC61G	treat	0
SLC36A4	control	0		SLC36A4	treat	0
C7orf60	control	0		C7orf60	treat	0
DNTTIP2	control	0		DNTTIP2	treat	0
SYTL2	control	0		SYTL2	treat	0
CCDC58	control	0		CCDC58	treat	0
COL13A1	control	0		COL13A1	treat	0
ADAM20	control	0		ADAM20	treat	0
ANKRD20A11P	control	0		ANKRD20A11P	treat	0
DDIT4L	control	0		DDIT4L	treat	0
EGR4	control	0		EGR4	treat	0
FAM83C	control	0		FAM83C	treat	0
FAM84A	control	0		FAM84A	treat	0
HSPB9	control	0		HSPB9	treat	0
IL13RA2	control	0		IL13RA2	treat	0
KDM5D	control	0		KDM5D	treat	0
LOC283547	control	0		LOC283547	treat	0
TRPV3	control	0		TRPV3	treat	0
MTUS2	control	0		MTUS2	treat	0
P2RY11	control	0		P2RY11	treat	0
GOLT1B	control	0		GOLT1B	treat	0
ZNF721	control	0		ZNF721	treat	0
CSRNP3	control	0		CSRNP3	treat	0
CFP	control	0		CFP	treat	0
RCHY1	control	0		RCHY1	treat	0
TRIAP1	control	0		TRIAP1	treat	0
ZUFSP	control	0		ZUFSP	treat	0
TGFBR1	control	0		TGFBR1	treat	0
ALOXE3	control	0		ALOXE3	treat	0
PLS1	control	0		PLS1	treat	0
ZNF432	control	0		ZNF432	treat	0
KSR2	control	0		KSR2	treat	0
IFNE	control	0		IFNE	treat	0
PROX1	control	0		PROX1	treat	0
CD274	control	0		CD274	treat	0
HRK	control	0		HRK	treat	0
COPS2	control	0		COPS2	treat	0
UGT8	control	0		UGT8	treat	0
WDR78	control	0		WDR78	treat	0
FRMD5	control	0		FRMD5	treat	0
NAP1L5	control	0		NAP1L5	treat	0
AOC2	control	0		AOC2	treat	0
TECTA	control	0		TECTA	treat	0
CEP290	control	0		CEP290	treat	0
ABCC9	control	0		ABCC9	treat	0
UBA6	control	0		UBA6	treat	0
ESCO1	control	0		ESCO1	treat	0
ATP4A	control	0		ATP4A	treat	0
LOC221442	control	0		LOC221442	treat	0
NUDT6	control	0		NUDT6	treat	0
DNAJB4	control	0		DNAJB4	treat	0
NR1D2	control	0		NR1D2	treat	0
LINC00312	control	0		LINC00312	treat	0
LYRM5	control	0		LYRM5	treat	0
NGF	control	0		NGF	treat	0
C15orf27	control	0		C15orf27	treat	0
CNTD2	control	0		CNTD2	treat	0
KIAA1045	control	0		KIAA1045	treat	0
PHYHIPL	control	0		PHYHIPL	treat	0
USP6	control	0		USP6	treat	0
ZMYM1	control	0		ZMYM1	treat	0
DGCR9	control	0		DGCR9	treat	0
ZNF791	control	0		ZNF791	treat	0
COL4A1	control	0		COL4A1	treat	0
IMMP1L	control	0		IMMP1L	treat	0
NAV3	control	0		NAV3	treat	0
ABHD13	control	0		ABHD13	treat	0
CCDC144C	control	0		CCDC144C	treat	0
C15orf38-AP3S2	control	0		C15orf38-AP3S2	treat	0
DEPDC7	control	0		DEPDC7	treat	0
TBC1D8B	control	0		TBC1D8B	treat	0
VBP1	control	0		VBP1	treat	0
ARHGAP29	control	0		ARHGAP29	treat	0
MYO15A	control	0		MYO15A	treat	0
SNAPC1	control	0		SNAPC1	treat	0
VGLL3	control	0		VGLL3	treat	0
PPIL4	control	0		PPIL4	treat	0
MMP14	control	0		MMP14	treat	0
ANKRD12	control	0		ANKRD12	treat	0
MYOCD	control	0		MYOCD	treat	0
GADD45A	control	0		GADD45A	treat	0
TFAM	control	0		TFAM	treat	0
PYGM	control	0		PYGM	treat	0
GRK4	control	0		GRK4	treat	0
TC2N	control	0		TC2N	treat	0
ACPT	control	0		ACPT	treat	0
AOC3	control	0		AOC3	treat	0
C12orf69	control	0		C12orf69	treat	0
CALML3	control	0		CALML3	treat	0
CCDC166	control	0		CCDC166	treat	0
COL5A3	control	0		COL5A3	treat	0
ERC2	control	0		ERC2	treat	0
F13B	control	0		F13B	treat	0
FAM183A	control	0		FAM183A	treat	0
GLMN	control	0		GLMN	treat	0
GOLGA6L10	control	0		GOLGA6L10	treat	0
GPHA2	control	0		GPHA2	treat	0
KAL1	control	0		KAL1	treat	0
KCTD16	control	0		KCTD16	treat	0
KGFLP1	control	0		KGFLP1	treat	0
LRGUK	control	0		LRGUK	treat	0
PPARGC1A	control	0		PPARGC1A	treat	0
RPSAP52	control	0		RPSAP52	treat	0
SEMA3D	control	0		SEMA3D	treat	0
SLC16A10	control	0		SLC16A10	treat	0
SNORA71B	control	0		SNORA71B	treat	0
TOP1P1	control	0		TOP1P1	treat	0
UBE2QL1	control	0		UBE2QL1	treat	0
TMEM183A,TMEM183B	control	0		TMEM183A,TMEM183B	treat	0
SYTL5	control	0		SYTL5	treat	0
CHMP2B	control	0		CHMP2B	treat	0
FOXN2	control	0		FOXN2	treat	0
ZFP37	control	0		ZFP37	treat	0
ESF1	control	0		ESF1	treat	0
GOLGA4	control	0		GOLGA4	treat	0
GLS	control	0		GLS	treat	0
ACRBP	control	0		ACRBP	treat	0
SCOC	control	0		SCOC	treat	0
KLHL28	control	0		KLHL28	treat	0
ZNF845	control	0		ZNF845	treat	0
ZBTB6	control	0		ZBTB6	treat	0
C3orf20	control	0		C3orf20	treat	0
PRSS3	control	0		PRSS3	treat	0
NTRK1	control	0		NTRK1	treat	0
CAPS2	control	0		CAPS2	treat	0
GAR1	control	0		GAR1	treat	0
ATP13A3	control	0		ATP13A3	treat	0
PYROXD1	control	0		PYROXD1	treat	0
UNC5A	control	0		UNC5A	treat	0
PSG4	control	0		PSG4	treat	0
CEBPZ	control	0		CEBPZ	treat	0
SUB1	control	0		SUB1	treat	0
TRPM1	control	0		TRPM1	treat	0
SERP1	control	0		SERP1	treat	0
MOB4	control	0		MOB4	treat	0
F5	control	0		F5	treat	0
ANKRD19P	control	0		ANKRD19P	treat	0
CDYL2	control	0		CDYL2	treat	0
CHIC2	control	0		CHIC2	treat	0
CWC22	control	0		CWC22	treat	0
POLK	control	0		POLK	treat	0
ZNF292	control	0		ZNF292	treat	0
ZNF385C	control	0		ZNF385C	treat	0
C11orf91	control	0		C11orf91	treat	0
ELAVL3	control	0		ELAVL3	treat	0
EGR3	control	0		EGR3	treat	0
TMPRSS7	control	0		TMPRSS7	treat	0
ANKRD20A8P	control	0		ANKRD20A8P	treat	0
CYP2E1	control	0		CYP2E1	treat	0
MTERFD1	control	0		MTERFD1	treat	0
NME9	control	0		NME9	treat	0
ST3GAL6	control	0		ST3GAL6	treat	0
TNNC2	control	0		TNNC2	treat	0
DIS3	control	0		DIS3	treat	0
TROVE2	control	0		TROVE2	treat	0
SBDS	control	0		SBDS	treat	0
CASS4	control	0		CASS4	treat	0
MIER1	control	0		MIER1	treat	0
C9orf30-TMEFF1	control	0		C9orf30-TMEFF1	treat	0
GMFB	control	0		GMFB	treat	0
ZNF800	control	0		ZNF800	treat	0
FGB	control	0		FGB	treat	0
UHMK1	control	0		UHMK1	treat	0
SLC16A9	control	0		SLC16A9	treat	0
AASDHPPT	control	0		AASDHPPT	treat	0
LOC100506779	control	0		LOC100506779	treat	0
ASCC3	control	0		ASCC3	treat	0
GOLT1A	control	0		GOLT1A	treat	0
ZFYVE16	control	0		ZFYVE16	treat	0
PPP2R3C	control	0		PPP2R3C	treat	0
FGF2	control	0		FGF2	treat	0
CALM2	control	0		CALM2	treat	0
MIR137HG	control	0		MIR137HG	treat	0
NIPAL1	control	0		NIPAL1	treat	0
SOX2	control	0		SOX2	treat	0
TLR3	control	0		TLR3	treat	0
LOC284837	control	0		LOC284837	treat	0
MXD1	control	0		MXD1	treat	0
LOC100127983	control	0		LOC100127983	treat	0
SCARNA17	control	0		SCARNA17	treat	0
PARP8	control	0		PARP8	treat	0
GBP1	control	0		GBP1	treat	0
DHDH	control	0		DHDH	treat	0
SYT1	control	0		SYT1	treat	0
C6orf72	control	0		C6orf72	treat	0
PTPRQ	control	0		PTPRQ	treat	0
SOX6	control	0		SOX6	treat	0
CD58	control	0		CD58	treat	0
UBA5	control	0		UBA5	treat	0
CENPC1	control	0		CENPC1	treat	0
C10orf68	control	0		C10orf68	treat	0
LAMTOR3	control	0		LAMTOR3	treat	0
DNAJB2	control	0		DNAJB2	treat	0
AASDH	control	0		AASDH	treat	0
OXR1	control	0		OXR1	treat	0
ALOX5	control	0		ALOX5	treat	0
SMARCAD1	control	0		SMARCAD1	treat	0
LACC1	control	0		LACC1	treat	0
TMEM45A	control	0		TMEM45A	treat	0
DDX60L	control	0		DDX60L	treat	0
TBC1D10C	control	0		TBC1D10C	treat	0
RANBP6	control	0		RANBP6	treat	0
PTCH2	control	0		PTCH2	treat	0
LRRIQ1	control	0		LRRIQ1	treat	0
BEX2	control	0		BEX2	treat	0
HELQ	control	0		HELQ	treat	0
SNRPG	control	0		SNRPG	treat	0
C12orf5	control	0		C12orf5	treat	0
NAA30	control	0		NAA30	treat	0
PUS7L	control	0		PUS7L	treat	0
ACVR1C	control	0		ACVR1C	treat	0
PLOD2	control	0		PLOD2	treat	0
SGMS2	control	0		SGMS2	treat	0
AKR7L	control	0		AKR7L	treat	0
ARL10	control	0		ARL10	treat	0
BCRP3	control	0		BCRP3	treat	0
C11orf42	control	0		C11orf42	treat	0
CDH10	control	0		CDH10	treat	0
CTSW	control	0		CTSW	treat	0
EVX1	control	0		EVX1	treat	0
FAM71E2	control	0		FAM71E2	treat	0
GJB5	control	0		GJB5	treat	0
HAR1B	control	0		HAR1B	treat	0
IGFL4	control	0		IGFL4	treat	0
IVL	control	0		IVL	treat	0
KRT8P41	control	0		KRT8P41	treat	0
LOC100131825	control	0		LOC100131825	treat	0
LOC727710	control	0		LOC727710	treat	0
MAP1LC3B2	control	0		MAP1LC3B2	treat	0
MIA2	control	0		MIA2	treat	0
NPB	control	0		NPB	treat	0
OMP	control	0		OMP	treat	0
SDR9C7	control	0		SDR9C7	treat	0
SGCG	control	0		SGCG	treat	0
SP9	control	0		SP9	treat	0
SRMS	control	0		SRMS	treat	0
STAB2	control	0		STAB2	treat	0
TBC1D3P1-DHX40P1	control	0		TBC1D3P1-DHX40P1	treat	0
TRPS1	control	0		TRPS1	treat	0
ZNF415	control	0		ZNF415	treat	0
ZNF92	control	0		ZNF92	treat	0
ZRANB2-AS1	control	0		ZRANB2-AS1	treat	0
NPPA	control	0		NPPA	treat	0
HAT1	control	0		HAT1	treat	0
GPR87	control	0		GPR87	treat	0
FAM126B	control	0		FAM126B	treat	0
DENND4A	control	0		DENND4A	treat	0
ARL8B	control	0		ARL8B	treat	0
SYNE1	control	0		SYNE1	treat	0
HCFC2	control	0		HCFC2	treat	0
ZBTB41	control	0		ZBTB41	treat	0
C5orf51	control	0		C5orf51	treat	0
MRPL1	control	0		MRPL1	treat	0
BCAS2	control	0		BCAS2	treat	0
CCDC68	control	0		CCDC68	treat	0
USP15	control	0		USP15	treat	0
TMED5	control	0		TMED5	treat	0
EIF5A2	control	0		EIF5A2	treat	0
POF1B	control	0		POF1B	treat	0
EEA1	control	0		EEA1	treat	0
RRM2B	control	0		RRM2B	treat	0
SACS	control	0		SACS	treat	0
SOCS4	control	0		SOCS4	treat	0
ACTR6	control	0		ACTR6	treat	0
SLC25A21	control	0		SLC25A21	treat	0
GRAMD3	control	0		GRAMD3	treat	0
TMEM167A	control	0		TMEM167A	treat	0
SENP7	control	0		SENP7	treat	0
LOC100505695	control	0		LOC100505695	treat	0
PCF11	control	0		PCF11	treat	0
CCDC91	control	0		CCDC91	treat	0
RPAP2	control	0		RPAP2	treat	0
CCDC62	control	0		CCDC62	treat	0
MIR22HG	control	0		MIR22HG	treat	0
IRF8	control	0		IRF8	treat	0
CLTB	control	0		CLTB	treat	0
REV3L	control	0		REV3L	treat	0
CCT6B	control	0		CCT6B	treat	0
VGF	control	0		VGF	treat	0
RB1	control	0		RB1	treat	0
CTNNAL1	control	0		CTNNAL1	treat	0
DOPEY1	control	0		DOPEY1	treat	0
PLAG1	control	0		PLAG1	treat	0
C4A,LOC100293534	control	0		C4A,LOC100293534	treat	0
THEG	control	0		THEG	treat	0
LOC100506136	control	0		LOC100506136	treat	0
NBEAP1	control	0		NBEAP1	treat	0
SIGLEC14	control	0		SIGLEC14	treat	0
GXYLT1	control	0		GXYLT1	treat	0
METTL21D	control	0		METTL21D	treat	0
BIRC2	control	0		BIRC2	treat	0
LOC284801	control	0		LOC284801	treat	0
CCDC169-SOHLH2	control	0		CCDC169-SOHLH2	treat	0
TGDS	control	0		TGDS	treat	0
DSC2	control	0		DSC2	treat	0
BLOC1S2	control	0		BLOC1S2	treat	0
PDIA2	control	0		PDIA2	treat	0
RASGRP1	control	0		RASGRP1	treat	0
PRPF39	control	0		PRPF39	treat	0
AGR2	control	0		AGR2	treat	0
PDCD10	control	0		PDCD10	treat	0
CILP2	control	0		CILP2	treat	0
SLC19A2	control	0		SLC19A2	treat	0
NMD3	control	0		NMD3	treat	0
STXBP3	control	0		STXBP3	treat	0
SCYL2	control	0		SCYL2	treat	0
CLUL1	control	0		CLUL1	treat	0
BHLHA15	control	0		BHLHA15	treat	0
FBLL1	control	0		FBLL1	treat	0
RFTN2	control	0		RFTN2	treat	0
PRKAA2	control	0		PRKAA2	treat	0
ADCY10	control	0		ADCY10	treat	0
N4BP2L2	control	0		N4BP2L2	treat	0
GIN1	control	0		GIN1	treat	0
ISG20	control	0		ISG20	treat	0
PTBP2	control	0		PTBP2	treat	0
SNAP91	control	0		SNAP91	treat	0
MOSPD1	control	0		MOSPD1	treat	0
PPP2R2A	control	0		PPP2R2A	treat	0
IGSF10	control	0		IGSF10	treat	0
ZNF765	control	0		ZNF765	treat	0
PFKFB4	control	0		PFKFB4	treat	0
LIG4	control	0		LIG4	treat	0
A1CF	control	0		A1CF	treat	0
CCDC82	control	0		CCDC82	treat	0
FAM18B2-CDRT4	control	0		FAM18B2-CDRT4	treat	0
B3GAT2	control	0		B3GAT2	treat	0
SERPINB8	control	0		SERPINB8	treat	0
CCDC76	control	0		CCDC76	treat	0
PCDHA6	control	0		PCDHA6	treat	0
RASGRF2	control	0		RASGRF2	treat	0
TSGA10	control	0		TSGA10	treat	0
CLDN1	control	0		CLDN1	treat	0
ZNF711	control	0		ZNF711	treat	0
KRT85	control	0		KRT85	treat	0
IL10RA	control	0		IL10RA	treat	0
LOC286190	control	0		LOC286190	treat	0
MARK2P9	control	0		MARK2P9	treat	0
NAT8	control	0		NAT8	treat	0
ZACN	control	0		ZACN	treat	0
OCLM	control	0		OCLM	treat	0
PPP1R14C	control	0		PPP1R14C	treat	0
C3orf32	control	0		C3orf32	treat	0
FER	control	0		FER	treat	0
RBM7	control	0		RBM7	treat	0
RSPH6A	control	0		RSPH6A	treat	0
ZNF638	control	0		ZNF638	treat	0
TAF2	control	0		TAF2	treat	0
HSP90AB2P	control	0		HSP90AB2P	treat	0
ZNF222	control	0		ZNF222	treat	0
SLCO1C1	control	0		SLCO1C1	treat	0
KCNK6	control	0		KCNK6	treat	0
ASF1A	control	0		ASF1A	treat	0
KIFAP3	control	0		KIFAP3	treat	0
MFNG	control	0		MFNG	treat	0
MCTP1	control	0		MCTP1	treat	0
GNA13	control	0		GNA13	treat	0
LOC100507577	control	0		LOC100507577	treat	0
SLC4A4	control	0		SLC4A4	treat	0
COG3	control	0		COG3	treat	0
OCIAD2	control	0		OCIAD2	treat	0
UFM1	control	0		UFM1	treat	0
SAMD9L	control	0		SAMD9L	treat	0
DPF3	control	0		DPF3	treat	0
C1orf9	control	0		C1orf9	treat	0
AURKC	control	0		AURKC	treat	0
TRIP11	control	0		TRIP11	treat	0
GPM6B	control	0		GPM6B	treat	0
CCDC146	control	0		CCDC146	treat	0
ZNF461	control	0		ZNF461	treat	0
SIKE1	control	0		SIKE1	treat	0
GOLGA8B	control	0		GOLGA8B	treat	0
GCET2	control	0		GCET2	treat	0
C10orf118	control	0		C10orf118	treat	0
C9orf72	control	0		C9orf72	treat	0
RIOK3	control	0		RIOK3	treat	0
ZNF644	control	0		ZNF644	treat	0
DENND2C	control	0		DENND2C	treat	0
LOC100286793	control	0		LOC100286793	treat	0
C1orf27	control	0		C1orf27	treat	0
PDZD9	control	0		PDZD9	treat	0
PAWR	control	0		PAWR	treat	0
ZMYM2	control	0		ZMYM2	treat	0
SLC44A5	control	0		SLC44A5	treat	0
2015-03-04	control	0		2015-03-04	treat	0
UBE2V2	control	0		UBE2V2	treat	0
NEK7	control	0		NEK7	treat	0
COMMD8	control	0		COMMD8	treat	0
ADORA2A	control	0		ADORA2A	treat	0
GFRA1	control	0		GFRA1	treat	0
TRAPPC8	control	0		TRAPPC8	treat	0
LMCD1	control	0		LMCD1	treat	0
NBEAL1	control	0		NBEAL1	treat	0
MIR4321	control	0		MIR4321	treat	0
C1GALT1	control	0		C1GALT1	treat	0
NME7	control	0		NME7	treat	0
SPPL2A	control	0		SPPL2A	treat	0
OSBPL8	control	0		OSBPL8	treat	0
NFATC4	control	0		NFATC4	treat	0
GRIN2C	control	0		GRIN2C	treat	0
SRFBP1	control	0		SRFBP1	treat	0
SLC9A5	control	0		SLC9A5	treat	0
SLC41A2	control	0		SLC41A2	treat	0
ZNF267	control	0		ZNF267	treat	0
COBL	control	0		COBL	treat	0
INSL4	control	0		INSL4	treat	0
POLR2K	control	0		POLR2K	treat	0
PRICKLE2	control	0		PRICKLE2	treat	0
CUL5	control	0		CUL5	treat	0
FSD1L	control	0		FSD1L	treat	0
RAD51L3-RFFL	control	0		RAD51L3-RFFL	treat	0
SRP9	control	0		SRP9	treat	0
EID2	control	0		EID2	treat	0
MBNL3	control	0		MBNL3	treat	0
RPF1	control	0		RPF1	treat	0
ERVMER34-1	control	0		ERVMER34-1	treat	0
SERPINA10	control	0		SERPINA10	treat	0
SNCAIP	control	0		SNCAIP	treat	0
APCDD1L	control	0		APCDD1L	treat	0
C20orf160	control	0		C20orf160	treat	0
CLEC3B	control	0		CLEC3B	treat	0
CLLU1OS	control	0		CLLU1OS	treat	0
CNGA4	control	0		CNGA4	treat	0
DIRC3	control	0		DIRC3	treat	0
FAM5B	control	0		FAM5B	treat	0
FAP	control	0		FAP	treat	0
FLJ43879	control	0		FLJ43879	treat	0
INSM2	control	0		INSM2	treat	0
LAMB2P1	control	0		LAMB2P1	treat	0
LOC100129924	control	0		LOC100129924	treat	0
LOC100286979	control	0		LOC100286979	treat	0
LOC100506207	control	0		LOC100506207	treat	0
MIR612	control	0		MIR612	treat	0
MKX	control	0		MKX	treat	0
MOGAT3	control	0		MOGAT3	treat	0
NPM2	control	0		NPM2	treat	0
ODF3	control	0		ODF3	treat	0
PGAM4	control	0		PGAM4	treat	0
PRUNE2	control	0		PRUNE2	treat	0
RDH12	control	0		RDH12	treat	0
RP11-165H20.1	control	0		RP11-165H20.1	treat	0
SCARNA6	control	0		SCARNA6	treat	0
SEC14L3	control	0		SEC14L3	treat	0
SLC6A3	control	0		SLC6A3	treat	0
SNORD28	control	0		SNORD28	treat	0
SNORD76	control	0		SNORD76	treat	0
SNX29P2	control	0		SNX29P2	treat	0
SPINLW1	control	0		SPINLW1	treat	0
TIGD4	control	0		TIGD4	treat	0
TMED6	control	0		TMED6	treat	0
TYRP1	control	0		TYRP1	treat	0
WDR86	control	0		WDR86	treat	0
WNT1	control	0		WNT1	treat	0
XKR7	control	0		XKR7	treat	0
ZNF137P	control	0		ZNF137P	treat	0
ZSCAN5B	control	0		ZSCAN5B	treat	0
CDC26	control	0		CDC26	treat	0
COL4A2	control	0		COL4A2	treat	0
IFT80	control	0		IFT80	treat	0
LNX1	control	0		LNX1	treat	0
PCNP	control	0		PCNP	treat	0
AMMECR1	control	0		AMMECR1	treat	0
CDKL2	control	0		CDKL2	treat	0
STK38L	control	0		STK38L	treat	0
NAA15	control	0		NAA15	treat	0
PHOSPHO2	control	0		PHOSPHO2	treat	0
FAM91A2	control	0		FAM91A2	treat	0
JMJD7-PLA2G4B	control	0		JMJD7-PLA2G4B	treat	0
GPR132	control	0		GPR132	treat	0
DHX36	control	0		DHX36	treat	0
RASA1	control	0		RASA1	treat	0
AADAC	control	0		AADAC	treat	0
AVIL	control	0		AVIL	treat	0
LOC100507217	control	0		LOC100507217	treat	0
SIRT1	control	0		SIRT1	treat	0
LRRC40	control	0		LRRC40	treat	0
NPAS3	control	0		NPAS3	treat	0
EXOC5	control	0		EXOC5	treat	0
ACSL4	control	0		ACSL4	treat	0
DRAM2	control	0		DRAM2	treat	0
SPATA17	control	0		SPATA17	treat	0
FBXL3	control	0		FBXL3	treat	0
PCDH1	control	0		PCDH1	treat	0
C1orf98	control	0		C1orf98	treat	0
BMPER	control	0		BMPER	treat	0
TBC1D23	control	0		TBC1D23	treat	0
LOC100130357	control	0		LOC100130357	treat	0
ZNF568	control	0		ZNF568	treat	0
H3F3B	control	0		H3F3B	treat	0
AGL	control	0		AGL	treat	0
SMARCA5	control	0		SMARCA5	treat	0
NEXN	control	0		NEXN	treat	0
BAZ2B	control	0		BAZ2B	treat	0
GNN	control	0		GNN	treat	0
SNORD104	control	0		SNORD104	treat	0
BDP1	control	0		BDP1	treat	0
RFESD	control	0		RFESD	treat	0
FRA10AC1	control	0		FRA10AC1	treat	0
RABL3	control	0		RABL3	treat	0
SERTAD4	control	0		SERTAD4	treat	0
ARHGEF26-AS1	control	0		ARHGEF26-AS1	treat	0
ZFP91-CNTF	control	0		ZFP91-CNTF	treat	0
ANKK1	control	0		ANKK1	treat	0
ATP2C2	control	0		ATP2C2	treat	0
ZNF254	control	0		ZNF254	treat	0
ZNF518A	control	0		ZNF518A	treat	0
TNFRSF6B	control	0		TNFRSF6B	treat	0
EIF3J	control	0		EIF3J	treat	0
PPP1CB	control	0		PPP1CB	treat	0
LOC646214	control	0		LOC646214	treat	0
FNTA	control	0		FNTA	treat	0
MOB3B	control	0		MOB3B	treat	0
EIF1AX	control	0		EIF1AX	treat	0
C5orf44	control	0		C5orf44	treat	0
BNIP2	control	0		BNIP2	treat	0
C9orf68	control	0		C9orf68	treat	0
KRT222	control	0		KRT222	treat	0
RICTOR	control	0		RICTOR	treat	0
TATDN1	control	0		TATDN1	treat	0
2015-03-07	control	0		2015-03-07	treat	0
CCNH	control	0		CCNH	treat	0
UHRF1BP1L	control	0		UHRF1BP1L	treat	0
NMNAT2	control	0		NMNAT2	treat	0
PRKACB	control	0		PRKACB	treat	0
EFHA2	control	0		EFHA2	treat	0
JMJD1C	control	0		JMJD1C	treat	0
OSTM1	control	0		OSTM1	treat	0
ZDHHC17	control	0		ZDHHC17	treat	0
CNKSR1	control	0		CNKSR1	treat	0
ATP6V1D	control	0		ATP6V1D	treat	0
CPEB3	control	0		CPEB3	treat	0
UBR1	control	0		UBR1	treat	0
CD160	control	0		CD160	treat	0
EMX1	control	0		EMX1	treat	0
IL12RB2	control	0		IL12RB2	treat	0
ELOVL7	control	0		ELOVL7	treat	0
CFL2	control	0		CFL2	treat	0
CPNE8	control	0		CPNE8	treat	0
MYO1D	control	0		MYO1D	treat	0
PLA2G4C	control	0		PLA2G4C	treat	0
C2orf27A	control	0		C2orf27A	treat	0
SMC5	control	0		SMC5	treat	0
LOC653061	control	0		LOC653061	treat	0
SREK1IP1	control	0		SREK1IP1	treat	0
C16orf87	control	0		C16orf87	treat	0
CXADR	control	0		CXADR	treat	0
DEF6	control	0		DEF6	treat	0
GPR111	control	0		GPR111	treat	0
PLCXD3	control	0		PLCXD3	treat	0
SLC18A2	control	0		SLC18A2	treat	0
FNIP1	control	0		FNIP1	treat	0
PHLDA2	control	0		PHLDA2	treat	0
TICAM2	control	0		TICAM2	treat	0
GALNT4	control	0		GALNT4	treat	0
LIN28B	control	0		LIN28B	treat	0
USMG5	control	0		USMG5	treat	0
RALGAPA1	control	0		RALGAPA1	treat	0
PTS	control	0		PTS	treat	0
LRRC8C	control	0		LRRC8C	treat	0
TOMM70A	control	0		TOMM70A	treat	0
CCBL2	control	0		CCBL2	treat	0
FTSJD1	control	0		FTSJD1	treat	0
PKN2	control	0		PKN2	treat	0
SCN9A	control	0		SCN9A	treat	0
DNAH9	control	0		DNAH9	treat	0
SEC61B	control	0		SEC61B	treat	0
THAP9	control	0		THAP9	treat	0
SAMD4A	control	0		SAMD4A	treat	0
XRN1	control	0		XRN1	treat	0
DPH3	control	0		DPH3	treat	0
LOC100170939	control	0		LOC100170939	treat	0
SKIV2L2	control	0		SKIV2L2	treat	0
SMNDC1	control	0		SMNDC1	treat	0
RIF1	control	0		RIF1	treat	0
ZMAT3	control	0		ZMAT3	treat	0
PPP2R5E	control	0		PPP2R5E	treat	0
HOTAIRM1	control	0		HOTAIRM1	treat	0
VPS26A	control	0		VPS26A	treat	0
TXNDC9	control	0		TXNDC9	treat	0
FAM200A	control	0		FAM200A	treat	0
ZNF614	control	0		ZNF614	treat	0
EDEM3	control	0		EDEM3	treat	0
PAIP1	control	0		PAIP1	treat	0
EIF4E	control	0		EIF4E	treat	0
TTC32	control	0		TTC32	treat	0
ZNF596	control	0		ZNF596	treat	0
FPGT	control	0		FPGT	treat	0
CHD9	control	0		CHD9	treat	0
YIPF4	control	0		YIPF4	treat	0
SSR3	control	0		SSR3	treat	0
WDR63	control	0		WDR63	treat	0
DMXL1	control	0		DMXL1	treat	0
ANKHD1	control	0		ANKHD1	treat	0
COL11A2	control	0		COL11A2	treat	0
ARF4	control	0		ARF4	treat	0
KCNAB1	control	0		KCNAB1	treat	0
C15orf63	control	0		C15orf63	treat	0
RANBP2	control	0		RANBP2	treat	0
C19orf38	control	0		C19orf38	treat	0
C21orf15	control	0		C21orf15	treat	0
CABP7	control	0		CABP7	treat	0
CG030	control	0		CG030	treat	0
CHRNA2	control	0		CHRNA2	treat	0
DLL4	control	0		DLL4	treat	0
FNIP2	control	0		FNIP2	treat	0
HCG27	control	0		HCG27	treat	0
HEPHL1	control	0		HEPHL1	treat	0
HSP90AB3P	control	0		HSP90AB3P	treat	0
LINC00163	control	0		LINC00163	treat	0
LOC100271836	control	0		LOC100271836	treat	0
LOC100499194	control	0		LOC100499194	treat	0
LOC389332	control	0		LOC389332	treat	0
LOC441242	control	0		LOC441242	treat	0
OR7E12P	control	0		OR7E12P	treat	0
PABPC3	control	0		PABPC3	treat	0
SNORD33	control	0		SNORD33	treat	0
TEDDM1	control	0		TEDDM1	treat	0
ZNF441	control	0		ZNF441	treat	0
TNFRSF12A	control	0		TNFRSF12A	treat	0
WNK4	control	0		WNK4	treat	0
FCGR1B	control	0		FCGR1B	treat	0
MOSPD2	control	0		MOSPD2	treat	0
COL4A3	control	0		COL4A3	treat	0
PTGES3	control	0		PTGES3	treat	0
SCN3B	control	0		SCN3B	treat	0
CLEC4A	control	0		CLEC4A	treat	0
HIST1H1C	control	0		HIST1H1C	treat	0
HELB	control	0		HELB	treat	0
C3orf52	control	0		C3orf52	treat	0
DYNLT3	control	0		DYNLT3	treat	0
COL4A3BP	control	0		COL4A3BP	treat	0
FRMD4B	control	0		FRMD4B	treat	0
FAM182B	control	0		FAM182B	treat	0
GATA6	control	0		GATA6	treat	0
MORN2	control	0		MORN2	treat	0
IMPA1	control	0		IMPA1	treat	0
CREM	control	0		CREM	treat	0
RAP1GDS1	control	0		RAP1GDS1	treat	0
C6orf99	control	0		C6orf99	treat	0
C1orf114	control	0		C1orf114	treat	0
YOD1	control	0		YOD1	treat	0
SLC35A3	control	0		SLC35A3	treat	0
DLEC1	control	0		DLEC1	treat	0
PAPOLG	control	0		PAPOLG	treat	0
CPEB2	control	0		CPEB2	treat	0
UTP23	control	0		UTP23	treat	0
TOPORS	control	0		TOPORS	treat	0
FGD4	control	0		FGD4	treat	0
SYNJ1	control	0		SYNJ1	treat	0
CHRNA4	control	0		CHRNA4	treat	0
KIAA2022	control	0		KIAA2022	treat	0
TCAP	control	0		TCAP	treat	0
LEMD3	control	0		LEMD3	treat	0
LACTB2	control	0		LACTB2	treat	0
C1orf31	control	0		C1orf31	treat	0
ZBTB10	control	0		ZBTB10	treat	0
CTU1	control	0		CTU1	treat	0
ANKRD44	control	0		ANKRD44	treat	0
PDIK1L	control	0		PDIK1L	treat	0
EFHA1	control	0		EFHA1	treat	0
TSTD1	control	0		TSTD1	treat	0
CRLS1	control	0		CRLS1	treat	0
FRS2	control	0		FRS2	treat	0
GAN	control	0		GAN	treat	0
LOC440335	control	0		LOC440335	treat	0
DACT1	control	0		DACT1	treat	0
CLGN	control	0		CLGN	treat	0
C9orf24	control	0		C9orf24	treat	0
DAAM1	control	0		DAAM1	treat	0
TTC14	control	0		TTC14	treat	0
PURB	control	0		PURB	treat	0
LOC100130522	control	0		LOC100130522	treat	0
USP47	control	0		USP47	treat	0
GLRX2	control	0		GLRX2	treat	0
ODF2L	control	0		ODF2L	treat	0
HMX3	control	0		HMX3	treat	0
LOC389634	control	0		LOC389634	treat	0
RRN3P1	control	0		RRN3P1	treat	0
S100A14	control	0		S100A14	treat	0
SLC24A5	control	0		SLC24A5	treat	0
FAM184A	control	0		FAM184A	treat	0
TDG	control	0		TDG	treat	0
TM6SF1	control	0		TM6SF1	treat	0
C9orf102	control	0		C9orf102	treat	0
DYNC2H1	control	0		DYNC2H1	treat	0
ANKRD18A	control	0		ANKRD18A	treat	0
FAM46A	control	0		FAM46A	treat	0
DOHH	control	0		DOHH	treat	0
BACH2	control	0		BACH2	treat	0
SLC9A4	control	0		SLC9A4	treat	0
BRP44L	control	0		BRP44L	treat	0
GEM	control	0		GEM	treat	0
SCFD1	control	0		SCFD1	treat	0
TXNL1	control	0		TXNL1	treat	0
ERGIC2	control	0		ERGIC2	treat	0
FAM214A	control	0		FAM214A	treat	0
SS18L2	control	0		SS18L2	treat	0
CCDC90B	control	0		CCDC90B	treat	0
C3orf38	control	0		C3orf38	treat	0
UCHL3	control	0		UCHL3	treat	0
NAP1L3	control	0		NAP1L3	treat	0
TMEM156	control	0		TMEM156	treat	0
UBL3	control	0		UBL3	treat	0
AMD1	control	0		AMD1	treat	0
AZIN1	control	0		AZIN1	treat	0
KCNJ2	control	0		KCNJ2	treat	0
ZNF383	control	0		ZNF383	treat	0
DTWD1	control	0		DTWD1	treat	0
BHLHE41	control	0		BHLHE41	treat	0
VPS29	control	0		VPS29	treat	0
HAO2	control	0		HAO2	treat	0
CLK1	control	0		CLK1	treat	0
CIR1	control	0		CIR1	treat	0
HDX	control	0		HDX	treat	0
YAE1D1	control	0		YAE1D1	treat	0
TBK1	control	0		TBK1	treat	0
ATP6V1C1	control	0		ATP6V1C1	treat	0
2015-09-15	control	0		2015-09-15	treat	0
CAPN13	control	0		CAPN13	treat	0
SLC7A5P1	control	0		SLC7A5P1	treat	0
ALG11	control	0		ALG11	treat	0
TRAPPC6B	control	0		TRAPPC6B	treat	0
SPCS2	control	0		SPCS2	treat	0
JAK2	control	0		JAK2	treat	0
UBLCP1	control	0		UBLCP1	treat	0
MAN2A1	control	0		MAN2A1	treat	0
CCDC7	control	0		CCDC7	treat	0
PAQR3	control	0		PAQR3	treat	0
C2orf76	control	0		C2orf76	treat	0
LOC339666	control	0		LOC339666	treat	0
RPF2	control	0		RPF2	treat	0
USPL1	control	0		USPL1	treat	0
PRPF40A	control	0		PRPF40A	treat	0
PTCHD4	control	0		PTCHD4	treat	0
RAB1A	control	0		RAB1A	treat	0
AIMP1	control	0		AIMP1	treat	0
PFDN4	control	0		PFDN4	treat	0
FBXO28	control	0		FBXO28	treat	0
PGAP1	control	0		PGAP1	treat	0
ZDBF2	control	0		ZDBF2	treat	0
FAM200B	control	0		FAM200B	treat	0
ZBTB11	control	0		ZBTB11	treat	0
LARP4	control	0		LARP4	treat	0
ERCC8	control	0		ERCC8	treat	0
TCEB1	control	0		TCEB1	treat	0
JHDM1D	control	0		JHDM1D	treat	0
ZNF451	control	0		ZNF451	treat	0
ABL2	control	0		ABL2	treat	0
KCNIP4	control	0		KCNIP4	treat	0
VSTM1	control	0		VSTM1	treat	0
PAPD4	control	0		PAPD4	treat	0
APPBP2	control	0		APPBP2	treat	0
CDS1	control	0		CDS1	treat	0
SNTB1	control	0		SNTB1	treat	0
TRAPPC2P1	control	0		TRAPPC2P1	treat	0
UBR3	control	0		UBR3	treat	0
LOC646329	control	0		LOC646329	treat	0
TMED7	control	0		TMED7	treat	0
MUC6	control	0		MUC6	treat	0
ZNF286B	control	0		ZNF286B	treat	0
TRPM7	control	0		TRPM7	treat	0
TMEM56-RWDD3	control	0		TMEM56-RWDD3	treat	0
MORC3	control	0		MORC3	treat	0
PIK3C2A	control	0		PIK3C2A	treat	0
DCUN1D1	control	0		DCUN1D1	treat	0
TRIM5	control	0		TRIM5	treat	0
PLEKHH2	control	0		PLEKHH2	treat	0
AHI1	control	0		AHI1	treat	0
FLJ38109	control	0		FLJ38109	treat	0
LYPLAL1	control	0		LYPLAL1	treat	0
MMGT1	control	0		MMGT1	treat	0
HNF4G	control	0		HNF4G	treat	0
CD2AP	control	0		CD2AP	treat	0
SPHK1	control	0		SPHK1	treat	0
FBXW7	control	0		FBXW7	treat	0
MKLN1	control	0		MKLN1	treat	0
SENP6	control	0		SENP6	treat	0
LOC595101	control	0		LOC595101	treat	0
ZNF770	control	0		ZNF770	treat	0
KCND1	control	0		KCND1	treat	0
ETS1	control	0		ETS1	treat	0
SLC23A3	control	0		SLC23A3	treat	0
FAS	control	0		FAS	treat	0
NDUFA5	control	0		NDUFA5	treat	0
LOC283624	control	0		LOC283624	treat	0
ULBP2	control	0		ULBP2	treat	0
METTL5	control	0		METTL5	treat	0
DCP2	control	0		DCP2	treat	0
CRYZL1	control	0		CRYZL1	treat	0
RGS17	control	0		RGS17	treat	0
SSB	control	0		SSB	treat	0
ZNF761	control	0		ZNF761	treat	0
MED21	control	0		MED21	treat	0
MEG3	control	0		MEG3	treat	0
GDNF	control	0		GDNF	treat	0
ARHGAP4	control	0		ARHGAP4	treat	0
SF3B14	control	0		SF3B14	treat	0
CCDC50	control	0		CCDC50	treat	0
CADM1	control	0		CADM1	treat	0
MDM2	control	0		MDM2	treat	0
FILIP1L	control	0		FILIP1L	treat	0
KIAA0825	control	0		KIAA0825	treat	0
APOE	control	0		APOE	treat	0
ATRX	control	0		ATRX	treat	0
MEF2BNB-MEF2B	control	0		MEF2BNB-MEF2B	treat	0
LCA5	control	0		LCA5	treat	0
RTN1	control	0		RTN1	treat	0
LRRC17	control	0		LRRC17	treat	0
NR1I2	control	0		NR1I2	treat	0
MCHR2	control	0		MCHR2	treat	0
ACADL	control	0		ACADL	treat	0
ALDOB	control	0		ALDOB	treat	0
AOC4	control	0		AOC4	treat	0
ASCL3	control	0		ASCL3	treat	0
CCDC63	control	0		CCDC63	treat	0
CCDC85A	control	0		CCDC85A	treat	0
CKM	control	0		CKM	treat	0
COL24A1	control	0		COL24A1	treat	0
CYB5R2	control	0		CYB5R2	treat	0
DKFZP434K028	control	0		DKFZP434K028	treat	0
EPHB1	control	0		EPHB1	treat	0
EVI2B	control	0		EVI2B	treat	0
FAM106CP	control	0		FAM106CP	treat	0
FRZB	control	0		FRZB	treat	0
IHH	control	0		IHH	treat	0
IL18RAP	control	0		IL18RAP	treat	0
KIF26B	control	0		KIF26B	treat	0
KLHL31	control	0		KLHL31	treat	0
LECT2	control	0		LECT2	treat	0
LINC00271	control	0		LINC00271	treat	0
LMAN1L	control	0		LMAN1L	treat	0
LMOD1	control	0		LMOD1	treat	0
LOC100507300	control	0		LOC100507300	treat	0
LOC286189	control	0		LOC286189	treat	0
LOC440900	control	0		LOC440900	treat	0
LRRC71	control	0		LRRC71	treat	0
MFSD2B	control	0		MFSD2B	treat	0
MIR762	control	0		MIR762	treat	0
MYADML2	control	0		MYADML2	treat	0
NEUROD2	control	0		NEUROD2	treat	0
NMI	control	0		NMI	treat	0
ODF3B	control	0		ODF3B	treat	0
OSTalpha	control	0		OSTalpha	treat	0
OVOL2	control	0		OVOL2	treat	0
P2RY4	control	0		P2RY4	treat	0
POU3F2	control	0		POU3F2	treat	0
PSTPIP1	control	0		PSTPIP1	treat	0
PTPLAD2	control	0		PTPLAD2	treat	0
R3HDML	control	0		R3HDML	treat	0
RGPD4	control	0		RGPD4	treat	0
RP1L1	control	0		RP1L1	treat	0
RPL23P8	control	0		RPL23P8	treat	0
SLC6A4	control	0		SLC6A4	treat	0
SPTSSB	control	0		SPTSSB	treat	0
ST18	control	0		ST18	treat	0
STAG3L1	control	0		STAG3L1	treat	0
SUMO4	control	0		SUMO4	treat	0
TAF9B	control	0		TAF9B	treat	0
TBC1D3P2	control	0		TBC1D3P2	treat	0
TBC1D3P5	control	0		TBC1D3P5	treat	0
TCTE3	control	0		TCTE3	treat	0
TEX29	control	0		TEX29	treat	0
TUBB8	control	0		TUBB8	treat	0
TUBBP5	control	0		TUBBP5	treat	0
ZNF831	control	0		ZNF831	treat	0
MCCD1	control	0		MCCD1	treat	0
HIF1A-AS2	control	0		HIF1A-AS2	treat	0
C12orf35	control	0		C12orf35	treat	0
TWF1	control	0		TWF1	treat	0
UCN2	control	0		UCN2	treat	0
RBM18	control	0		RBM18	treat	0
MYSM1	control	0		MYSM1	treat	0
EID1	control	0		EID1	treat	0
CDC37L1	control	0		CDC37L1	treat	0
SEC24D	control	0		SEC24D	treat	0
FAM18B1	control	0		FAM18B1	treat	0
C17orf28	control	0		C17orf28	treat	0
TFPI	control	0		TFPI	treat	0
AKAP9	control	0		AKAP9	treat	0
FZD6	control	0		FZD6	treat	0
NPHP3-ACAD11	control	0		NPHP3-ACAD11	treat	0
CEACAM19	control	0		CEACAM19	treat	0
VPS54	control	0		VPS54	treat	0
ZNF471	control	0		ZNF471	treat	0
KRR1	control	0		KRR1	treat	0
ARID4B	control	0		ARID4B	treat	0
ABCA5	control	0		ABCA5	treat	0
MIOS	control	0		MIOS	treat	0
TMEM135	control	0		TMEM135	treat	0
BMPR1B	control	0		BMPR1B	treat	0
C8orf59	control	0		C8orf59	treat	0
KIAA1009	control	0		KIAA1009	treat	0
ZNF610	control	0		ZNF610	treat	0
ODZ3	control	0		ODZ3	treat	0
BCL11A	control	0		BCL11A	treat	0
IFIH1	control	0		IFIH1	treat	0
PRPF38B	control	0		PRPF38B	treat	0
TRIM36	control	0		TRIM36	treat	0
GADD45B	control	0		GADD45B	treat	0
FEM1C	control	0		FEM1C	treat	0
TWISTNB	control	0		TWISTNB	treat	0
NALCN	control	0		NALCN	treat	0
CHORDC1	control	0		CHORDC1	treat	0
ARL13B	control	0		ARL13B	treat	0
ZEB2	control	0		ZEB2	treat	0
CCDC112	control	0		CCDC112	treat	0
SEPSECS	control	0		SEPSECS	treat	0
ZNF622	control	0		ZNF622	treat	0
C11orf70	control	0		C11orf70	treat	0
PPP6C	control	0		PPP6C	treat	0
SLC25A46	control	0		SLC25A46	treat	0
PRKAB2	control	0		PRKAB2	treat	0
FAM91A1	control	0		FAM91A1	treat	0
GNRH2	control	0		GNRH2	treat	0
BBS12	control	0		BBS12	treat	0
MB21D2	control	0		MB21D2	treat	0
MPHOSPH6	control	0		MPHOSPH6	treat	0
TEX30	control	0		TEX30	treat	0
PKD1L1	control	0		PKD1L1	treat	0
LARP6	control	0		LARP6	treat	0
ZNF675	control	0		ZNF675	treat	0
FOSB	control	0		FOSB	treat	0
COL7A1	control	0		COL7A1	treat	0
ABCB1	control	0		ABCB1	treat	0
LOC286437	control	0		LOC286437	treat	0
RNF39	control	0		RNF39	treat	0
RASA2	control	0		RASA2	treat	0
ST20	control	0		ST20	treat	0
POT1	control	0		POT1	treat	0
ANO4	control	0		ANO4	treat	0
IFI16	control	0		IFI16	treat	0
TBC1D15	control	0		TBC1D15	treat	0
ETAA1	control	0		ETAA1	treat	0
NUDT21	control	0		NUDT21	treat	0
CCDC17	control	0		CCDC17	treat	0
ZNF571	control	0		ZNF571	treat	0
PPP1R12A	control	0		PPP1R12A	treat	0
POLI	control	0		POLI	treat	0
LYPD1	control	0		LYPD1	treat	0
STK17B	control	0		STK17B	treat	0
TMEM70	control	0		TMEM70	treat	0
TM9SF3	control	0		TM9SF3	treat	0
ZNF180	control	0		ZNF180	treat	0
RAB21	control	0		RAB21	treat	0
BTG1	control	0		BTG1	treat	0
LAMC2	control	0		LAMC2	treat	0
C8orf39	control	0		C8orf39	treat	0
HSD17B7P2	control	0		HSD17B7P2	treat	0
LOC100128511	control	0		LOC100128511	treat	0
XKR9	control	0		XKR9	treat	0
TMEM64	control	0		TMEM64	treat	0
RCBTB2	control	0		RCBTB2	treat	0
NEMF	control	0		NEMF	treat	0
MYPN	control	0		MYPN	treat	0
LINC00340	control	0		LINC00340	treat	0
LOC729852	control	0		LOC729852	treat	0
SLC35F5	control	0		SLC35F5	treat	0
CCDC148	control	0		CCDC148	treat	0
SNX13	control	0		SNX13	treat	0
RNF11	control	0		RNF11	treat	0
HSPA13	control	0		HSPA13	treat	0
C9orf96	control	0		C9orf96	treat	0
PCDHA8	control	0		PCDHA8	treat	0
TAF1A	control	0		TAF1A	treat	0
UBE2B	control	0		UBE2B	treat	0
KIF5B	control	0		KIF5B	treat	0
COBLL1	control	0		COBLL1	treat	0
FAM76B	control	0		FAM76B	treat	0
ZNF14	control	0		ZNF14	treat	0
PFN1P2	control	0		PFN1P2	treat	0
PROX2	control	0		PROX2	treat	0
ABCA10	control	0		ABCA10	treat	0
PTAR1	control	0		PTAR1	treat	0
UAP1	control	0		UAP1	treat	0
IGFBP3	control	0		IGFBP3	treat	0
CCNG1	control	0		CCNG1	treat	0
ARFIP1	control	0		ARFIP1	treat	0
OVGP1	control	0		OVGP1	treat	0
ELOVL4	control	0		ELOVL4	treat	0
SYF2	control	0		SYF2	treat	0
MAP3K2	control	0		MAP3K2	treat	0
EIF4EBP3	control	0		EIF4EBP3	treat	0
LMBRD1	control	0		LMBRD1	treat	0
MCOLN3	control	0		MCOLN3	treat	0
DDX60	control	0		DDX60	treat	0
PPP3R1	control	0		PPP3R1	treat	0
RG9MTD2	control	0		RG9MTD2	treat	0
IKBIP	control	0		IKBIP	treat	0
C17orf109	control	0		C17orf109	treat	0
RAB30	control	0		RAB30	treat	0
CHRNG	control	0		CHRNG	treat	0
DOK6	control	0		DOK6	treat	0
ROCK1P1	control	0		ROCK1P1	treat	0
TBX15	control	0		TBX15	treat	0
XKRX	control	0		XKRX	treat	0
ZFP82	control	0		ZFP82	treat	0
AMH	control	0		AMH	treat	0
SFT2D1	control	0		SFT2D1	treat	0
CCDC66	control	0		CCDC66	treat	0
RPAP3	control	0		RPAP3	treat	0
CASD1	control	0		CASD1	treat	0
FKBP1AP1	control	0		FKBP1AP1	treat	0
OSTC	control	0		OSTC	treat	0
FBXO30	control	0		FBXO30	treat	0
ERI2	control	0		ERI2	treat	0
FSBP	control	0		FSBP	treat	0
MAP4K5	control	0		MAP4K5	treat	0
ANKAR	control	0		ANKAR	treat	0
MTERF	control	0		MTERF	treat	0
PLEK2	control	0		PLEK2	treat	0
ODZ1	control	0		ODZ1	treat	0
FBXO8	control	0		FBXO8	treat	0
MRFAP1L1	control	0		MRFAP1L1	treat	0
MRPL50	control	0		MRPL50	treat	0
LOC100505702	control	0		LOC100505702	treat	0
TMTC3	control	0		TMTC3	treat	0
ZNF616	control	0		ZNF616	treat	0
LYST	control	0		LYST	treat	0
DICER1	control	0		DICER1	treat	0
RRAS2	control	0		RRAS2	treat	0
SAP30	control	0		SAP30	treat	0
ENTPD7	control	0		ENTPD7	treat	0
C18orf1	control	0		C18orf1	treat	0
VAV1	control	0		VAV1	treat	0
WDR75	control	0		WDR75	treat	0
GKAP1	control	0		GKAP1	treat	0
ZNF841	control	0		ZNF841	treat	0
ARL15	control	0		ARL15	treat	0
MAP4K3	control	0		MAP4K3	treat	0
TMEM167B	control	0		TMEM167B	treat	0
TBPL1	control	0		TBPL1	treat	0
DENND4C	control	0		DENND4C	treat	0
GPRASP1	control	0		GPRASP1	treat	0
EIF2AK3	control	0		EIF2AK3	treat	0
TP53INP1	control	0		TP53INP1	treat	0
GOPC	control	0		GOPC	treat	0
AOX2P	control	0		AOX2P	treat	0
CPLX3	control	0		CPLX3	treat	0
FAM167B	control	0		FAM167B	treat	0
FAR2	control	0		FAR2	treat	0
GLI3	control	0		GLI3	treat	0
NOV	control	0		NOV	treat	0
OIT3	control	0		OIT3	treat	0
SHANK1	control	0		SHANK1	treat	0
TAS2R4	control	0		TAS2R4	treat	0
COPB1	control	0		COPB1	treat	0
PRH2	control	0		PRH2	treat	0
SMCHD1	control	0		SMCHD1	treat	0
DPP8	control	0		DPP8	treat	0
SRP54	control	0		SRP54	treat	0
UGGT2	control	0		UGGT2	treat	0
ASTN2	control	0		ASTN2	treat	0
SHISA9	control	0		SHISA9	treat	0
WDR36	control	0		WDR36	treat	0
NCKAP1	control	0		NCKAP1	treat	0
ZBTB33	control	0		ZBTB33	treat	0
NUS1	control	0		NUS1	treat	0
ZNF615	control	0		ZNF615	treat	0
FBXO11	control	0		FBXO11	treat	0
RINT1	control	0		RINT1	treat	0
BRWD3	control	0		BRWD3	treat	0
ZNF189	control	0		ZNF189	treat	0
SLC16A7	control	0		SLC16A7	treat	0
CHD1	control	0		CHD1	treat	0
VPS13C	control	0		VPS13C	treat	0
TNFRSF19	control	0		TNFRSF19	treat	0
AMIGO3	control	0		AMIGO3	treat	0
ATG4A	control	0		ATG4A	treat	0
C7orf63	control	0		C7orf63	treat	0
RNF139	control	0		RNF139	treat	0
ZNF268	control	0		ZNF268	treat	0
NPAT	control	0		NPAT	treat	0
YTHDC1	control	0		YTHDC1	treat	0
FAM22D	control	0		FAM22D	treat	0
SMEK2	control	0		SMEK2	treat	0
EML5	control	0		EML5	treat	0
RNF219	control	0		RNF219	treat	0
MYH7B	control	0		MYH7B	treat	0
HNRNPH3	control	0		HNRNPH3	treat	0
MGEA5	control	0		MGEA5	treat	0
MED13	control	0		MED13	treat	0
AMZ1	control	0		AMZ1	treat	0
LOC154761	control	0		LOC154761	treat	0
PP14571	control	0		PP14571	treat	0
PRDM6	control	0		PRDM6	treat	0
TBCEL	control	0		TBCEL	treat	0
2015-09-07	control	0		2015-09-07	treat	0
MUDENG	control	0		MUDENG	treat	0
LMBRD2	control	0		LMBRD2	treat	0
XRCC4	control	0		XRCC4	treat	0
MTMR6	control	0		MTMR6	treat	0
SLC33A1	control	0		SLC33A1	treat	0
VCPIP1	control	0		VCPIP1	treat	0
CCDC126	control	0		CCDC126	treat	0
CDH3	control	0		CDH3	treat	0
ZNF780A	control	0		ZNF780A	treat	0
FAR1	control	0		FAR1	treat	0
USP12	control	0		USP12	treat	0
PSMC6	control	0		PSMC6	treat	0
DRD1	control	0		DRD1	treat	0
LOC678655	control	0		LOC678655	treat	0
SACM1L	control	0		SACM1L	treat	0
ATAD1	control	0		ATAD1	treat	0
CCT6P1	control	0		CCT6P1	treat	0
TMED7-TICAM2	control	0		TMED7-TICAM2	treat	0
SESN1	control	0		SESN1	treat	0
FASTKD2	control	0		FASTKD2	treat	0
UBE2K	control	0		UBE2K	treat	0
PRKCB	control	0		PRKCB	treat	0
ACADM	control	0		ACADM	treat	0
GPR75	control	0		GPR75	treat	0
PMAIP1	control	0		PMAIP1	treat	0
KIAA1279	control	0		KIAA1279	treat	0
ZNF284	control	0		ZNF284	treat	0
UBXN2B	control	0		UBXN2B	treat	0
FERMT2	control	0		FERMT2	treat	0
LRRK2	control	0		LRRK2	treat	0
ARID4A	control	0		ARID4A	treat	0
LINC00478	control	0		LINC00478	treat	0
UGCG	control	0		UGCG	treat	0
SIRT4	control	0		SIRT4	treat	0
MIER3	control	0		MIER3	treat	0
PPM1B	control	0		PPM1B	treat	0
BLZF1	control	0		BLZF1	treat	0
NXT2	control	0		NXT2	treat	0
PCDHGA3	control	0		PCDHGA3	treat	0
DDX52	control	0		DDX52	treat	0
MITF	control	0		MITF	treat	0
SKA2	control	0		SKA2	treat	0
CYB5R4	control	0		CYB5R4	treat	0
ATL2	control	0		ATL2	treat	0
SWT1	control	0		SWT1	treat	0
USP16	control	0		USP16	treat	0
SCARNA21	control	0		SCARNA21	treat	0
RAB2A	control	0		RAB2A	treat	0
TEX14	control	0		TEX14	treat	0
NIPBL	control	0		NIPBL	treat	0
ALG5	control	0		ALG5	treat	0
ANKFN1	control	0		ANKFN1	treat	0
BHMT	control	0		BHMT	treat	0
CCDC39	control	0		CCDC39	treat	0
CCL16	control	0		CCL16	treat	0
DLGAP2	control	0		DLGAP2	treat	0
FER1L6	control	0		FER1L6	treat	0
FLJ40292	control	0		FLJ40292	treat	0
GNAT2	control	0		GNAT2	treat	0
HP07349	control	0		HP07349	treat	0
HTR2B	control	0		HTR2B	treat	0
KCNS1	control	0		KCNS1	treat	0
LOC440354	control	0		LOC440354	treat	0
LRRC69	control	0		LRRC69	treat	0
NPW	control	0		NPW	treat	0
NRN1L	control	0		NRN1L	treat	0
ODZ4	control	0		ODZ4	treat	0
PIPSL	control	0		PIPSL	treat	0
QRFP	control	0		QRFP	treat	0
RBM44	control	0		RBM44	treat	0
RPA4	control	0		RPA4	treat	0
SLC25A32	control	0		SLC25A32	treat	0
SLC6A10P	control	0		SLC6A10P	treat	0
SOX8	control	0		SOX8	treat	0
TMEM200C	control	0		TMEM200C	treat	0
TMSB15B	control	0		TMSB15B	treat	0
WFDC8	control	0		WFDC8	treat	0
FBXL5	control	0		FBXL5	treat	0
CEP57L1	control	0		CEP57L1	treat	0
SMAD5-AS1	control	0		SMAD5-AS1	treat	0
GGPS1	control	0		GGPS1	treat	0
CCDC132	control	0		CCDC132	treat	0
ITPR2	control	0		ITPR2	treat	0
NAA50	control	0		NAA50	treat	0
HSPA4	control	0		HSPA4	treat	0
ROCK1	control	0		ROCK1	treat	0
ELMOD2	control	0		ELMOD2	treat	0
PLS3	control	0		PLS3	treat	0
HIGD1A	control	0		HIGD1A	treat	0
NHLRC2	control	0		NHLRC2	treat	0
FRYL	control	0		FRYL	treat	0
IPO7	control	0		IPO7	treat	0
FGF5	control	0		FGF5	treat	0
ARPP19	control	0		ARPP19	treat	0
MIS12	control	0		MIS12	treat	0
CEP85L	control	0		CEP85L	treat	0
LOC100499177	control	0		LOC100499177	treat	0
PDE1C	control	0		PDE1C	treat	0
CYCS	control	0		CYCS	treat	0
SUZ12	control	0		SUZ12	treat	0
PPWD1	control	0		PPWD1	treat	0
CLTC	control	0		CLTC	treat	0
CYLD	control	0		CYLD	treat	0
SELT	control	0		SELT	treat	0
SLK	control	0		SLK	treat	0
EFCAB6	control	0		EFCAB6	treat	0
ACTR10	control	0		ACTR10	treat	0
ZC3H15	control	0		ZC3H15	treat	0
UFL1	control	0		UFL1	treat	0
C19orf46	control	0		C19orf46	treat	0
MUC20	control	0		MUC20	treat	0
DNAH7	control	0		DNAH7	treat	0
GNG5	control	0		GNG5	treat	0
DYRK2	control	0		DYRK2	treat	0
PPP1R3F	control	0		PPP1R3F	treat	0
LOC100130705	control	0		LOC100130705	treat	0
MARK1	control	0		MARK1	treat	0
PGM3	control	0		PGM3	treat	0
TUFT1	control	0		TUFT1	treat	0
NEDD1	control	0		NEDD1	treat	0
RAB18	control	0		RAB18	treat	0
GFRA2	control	0		GFRA2	treat	0
THAP2	control	0		THAP2	treat	0
POU2F2	control	0		POU2F2	treat	0
WNK3	control	0		WNK3	treat	0
CD101	control	0		CD101	treat	0
LOC100289473	control	0		LOC100289473	treat	0
WFIKKN1	control	0		WFIKKN1	treat	0
CTDSPL2	control	0		CTDSPL2	treat	0
FAIM	control	0		FAIM	treat	0
C5orf43	control	0		C5orf43	treat	0
KIAA0895	control	0		KIAA0895	treat	0
KCNJ14	control	0		KCNJ14	treat	0
DGKE	control	0		DGKE	treat	0
SEC24A	control	0		SEC24A	treat	0
ATAD2B	control	0		ATAD2B	treat	0
ZCCHC6	control	0		ZCCHC6	treat	0
CAMSAP2	control	0		CAMSAP2	treat	0
TMED2	control	0		TMED2	treat	0
ZHX1	control	0		ZHX1	treat	0
ACBD3	control	0		ACBD3	treat	0
PURA	control	0		PURA	treat	0
PPP1R15A	control	0		PPP1R15A	treat	0
FAM174A	control	0		FAM174A	treat	0
STAM2	control	0		STAM2	treat	0
SEC11C	control	0		SEC11C	treat	0
PHACTR1	control	0		PHACTR1	treat	0
C10orf107	control	0		C10orf107	treat	0
TXK	control	0		TXK	treat	0
KRT80	control	0		KRT80	treat	0
YWHAZ	control	0		YWHAZ	treat	0
KLHL29	control	0		KLHL29	treat	0
PNPLA8	control	0		PNPLA8	treat	0
SEPT7P2	control	0		SEPT7P2	treat	0
TCTEX1D2	control	0		TCTEX1D2	treat	0
PANK3	control	0		PANK3	treat	0
BRIX1	control	0		BRIX1	treat	0
SHC2	control	0		SHC2	treat	0
TMEM212	control	0		TMEM212	treat	0
PCDHGA8	control	0		PCDHGA8	treat	0
ELL	control	0		ELL	treat	0
TRIML2	control	0		TRIML2	treat	0
SETDB2	control	0		SETDB2	treat	0
PHLDB3	control	0		PHLDB3	treat	0
RP2	control	0		RP2	treat	0
MYO5B	control	0		MYO5B	treat	0
PTEN	control	0		PTEN	treat	0
FST	control	0		FST	treat	0
MAP1LC3B	control	0		MAP1LC3B	treat	0
LZTFL1	control	0		LZTFL1	treat	0
FAM22A	control	0		FAM22A	treat	0
ZNF143	control	0		ZNF143	treat	0
NEB	control	0		NEB	treat	0
EPHA5	control	0		EPHA5	treat	0
RCAN3AS	control	0		RCAN3AS	treat	0
ATR	control	0		ATR	treat	0
EN2	control	0		EN2	treat	0
KANSL1L	control	0		KANSL1L	treat	0
COG6	control	0		COG6	treat	0
LOC653075	control	0		LOC653075	treat	0
UTP18	control	0		UTP18	treat	0
DCDC2	control	0		DCDC2	treat	0
CLK4	control	0		CLK4	treat	0
SNRNP27	control	0		SNRNP27	treat	0
TMF1	control	0		TMF1	treat	0
C12orf23	control	0		C12orf23	treat	0
PREPL	control	0		PREPL	treat	0
FCHO2	control	0		FCHO2	treat	0
C6orf174	control	0		C6orf174	treat	0
C17orf107	control	0		C17orf107	treat	0
CCDC154	control	0		CCDC154	treat	0
CGB	control	0		CGB	treat	0
FAM176A	control	0		FAM176A	treat	0
HTRA4	control	0		HTRA4	treat	0
LOC149837	control	0		LOC149837	treat	0
LOC440905	control	0		LOC440905	treat	0
RSPH1	control	0		RSPH1	treat	0
RYR3	control	0		RYR3	treat	0
SNRPE	control	0		SNRPE	treat	0
SP140	control	0		SP140	treat	0
TCP10L	control	0		TCP10L	treat	0
PCDHGA9	control	0		PCDHGA9	treat	0
IL16	control	0		IL16	treat	0
CORT	control	0		CORT	treat	0
RBAK	control	0		RBAK	treat	0
BTG2	control	0		BTG2	treat	0
ANKRD13C	control	0		ANKRD13C	treat	0
GNG10	control	0		GNG10	treat	0
G2E3	control	0		G2E3	treat	0
HSPH1	control	0		HSPH1	treat	0
FAM169A	control	0		FAM169A	treat	0
SLC30A7	control	0		SLC30A7	treat	0
MRPL3	control	0		MRPL3	treat	0
ATG5	control	0		ATG5	treat	0
HBP1	control	0		HBP1	treat	0
C11orf58	control	0		C11orf58	treat	0
SOX15	control	0		SOX15	treat	0
ITGA1	control	0		ITGA1	treat	0
COMMD10	control	0		COMMD10	treat	0
TSPAN13	control	0		TSPAN13	treat	0
TNRC6C	control	0		TNRC6C	treat	0
DNM3	control	0		DNM3	treat	0
ADAMTS6	control	0		ADAMTS6	treat	0
A1BG-AS1	control	0		A1BG-AS1	treat	0
AGAP5	control	0		AGAP5	treat	0
TRANK1	control	0		TRANK1	treat	0
CXorf26	control	0		CXorf26	treat	0
FIBIN	control	0		FIBIN	treat	0
GNG3	control	0		GNG3	treat	0
PDE2A	control	0		PDE2A	treat	0
DEK	control	0		DEK	treat	0
STX16-NPEPL1	control	0		STX16-NPEPL1	treat	0
DYNLL1	control	0		DYNLL1	treat	0
C19orf10	control	0		C19orf10	treat	0
POTEM	control	0		POTEM	treat	0
LOC157273	control	0		LOC157273	treat	0
PYY2	control	0		PYY2	treat	0
GK	control	0		GK	treat	0
DKK1	control	0		DKK1	treat	0
PTP4A1	control	0		PTP4A1	treat	0
SNHG6	control	0		SNHG6	treat	0
NOL7	control	0		NOL7	treat	0
C3orf35	control	0		C3orf35	treat	0
KPNA4	control	0		KPNA4	treat	0
RSC1A1	control	0		RSC1A1	treat	0
EIF2A	control	0		EIF2A	treat	0
EBF3	control	0		EBF3	treat	0
LMO1	control	0		LMO1	treat	0
MIR3687	control	0		MIR3687	treat	0
SETX	control	0		SETX	treat	0
MRPL33	control	0		MRPL33	treat	0
MFAP3	control	0		MFAP3	treat	0
LOC401397	control	0		LOC401397	treat	0
GUCA1B	control	0		GUCA1B	treat	0
STL	control	0		STL	treat	0
ORC4	control	0		ORC4	treat	0
UBE3A	control	0		UBE3A	treat	0
BMI1	control	0		BMI1	treat	0
ACHE	control	0		ACHE	treat	0
SPAG16	control	0		SPAG16	treat	0
ZNF146	control	0		ZNF146	treat	0
CLDN12	control	0		CLDN12	treat	0
MAP3K13	control	0		MAP3K13	treat	0
KIAA1244	control	0		KIAA1244	treat	0
MIA-RAB4B	control	0		MIA-RAB4B	treat	0
C15orf24	control	0		C15orf24	treat	0
SCEL	control	0		SCEL	treat	0
INSC	control	0		INSC	treat	0
CXCR5	control	0		CXCR5	treat	0
ARL14	control	0		ARL14	treat	0
CBWD5	control	0		CBWD5	treat	0
LOC150935	control	0		LOC150935	treat	0
ACCN1	control	0		ACCN1	treat	0
PAN3	control	0		PAN3	treat	0
TIMM17A	control	0		TIMM17A	treat	0
LONRF3	control	0		LONRF3	treat	0
BET1	control	0		BET1	treat	0
CDK6	control	0		CDK6	treat	0
RAB3GAP2	control	0		RAB3GAP2	treat	0
RYBP	control	0		RYBP	treat	0
IPMK	control	0		IPMK	treat	0
SSR1	control	0		SSR1	treat	0
NFYB	control	0		NFYB	treat	0
MAFF	control	0		MAFF	treat	0
FLVCR1	control	0		FLVCR1	treat	0
GALNT9	control	0		GALNT9	treat	0
NLRP1	control	0		NLRP1	treat	0
C15orf37	control	0		C15orf37	treat	0
MARCKS	control	0		MARCKS	treat	0
RPS6KA6	control	0		RPS6KA6	treat	0
TTC35	control	0		TTC35	treat	0
BATF2	control	0		BATF2	treat	0
FAM83E	control	0		FAM83E	treat	0
PPP1R2	control	0		PPP1R2	treat	0
ZHX1-C8ORF76	control	0		ZHX1-C8ORF76	treat	0
SHOC2	control	0		SHOC2	treat	0
TRPC1	control	0		TRPC1	treat	0
CHAC2	control	0		CHAC2	treat	0
TIGD2	control	0		TIGD2	treat	0
ZNF606	control	0		ZNF606	treat	0
USP38	control	0		USP38	treat	0
CDK17	control	0		CDK17	treat	0
CELF6	control	0		CELF6	treat	0
RIT1	control	0		RIT1	treat	0
SLU7	control	0		SLU7	treat	0
ZFAND1	control	0		ZFAND1	treat	0
HNRPLL	control	0		HNRPLL	treat	0
COL5A1	control	0		COL5A1	treat	0
STX11	control	0		STX11	treat	0
FAM129A	control	0		FAM129A	treat	0
RIOK2	control	0		RIOK2	treat	0
ATRNL1	control	0		ATRNL1	treat	0
IL11	control	0		IL11	treat	0
SPOPL	control	0		SPOPL	treat	0
FMN2	control	0		FMN2	treat	0
RSRC2	control	0		RSRC2	treat	0
VAPA	control	0		VAPA	treat	0
GNPDA2	control	0		GNPDA2	treat	0
WRN	control	0		WRN	treat	0
TAF1D	control	0		TAF1D	treat	0
C6orf228	control	0		C6orf228	treat	0
FIGN	control	0		FIGN	treat	0
ATPIF1	control	0		ATPIF1	treat	0
KRIT1	control	0		KRIT1	treat	0
RFPL3-AS1	control	0		RFPL3-AS1	treat	0
HSPB8	control	0		HSPB8	treat	0
CACNA1B	control	0		CACNA1B	treat	0
PPP1R13L	control	0		PPP1R13L	treat	0
RNF13	control	0		RNF13	treat	0
TMEM126B	control	0		TMEM126B	treat	0
WAPAL	control	0		WAPAL	treat	0
GPR180	control	0		GPR180	treat	0
LOC100132247	control	0		LOC100132247	treat	0
METRNL	control	0		METRNL	treat	0
MFSD1	control	0		MFSD1	treat	0
COL15A1	control	0		COL15A1	treat	0
SLC6A15	control	0		SLC6A15	treat	0
CSGALNACT2	control	0		CSGALNACT2	treat	0
ALOX5AP	control	0		ALOX5AP	treat	0
CLDN6	control	0		CLDN6	treat	0
EAF2	control	0		EAF2	treat	0
HIST2H2BC	control	0		HIST2H2BC	treat	0
KBTBD3	control	0		KBTBD3	treat	0
LOC255130	control	0		LOC255130	treat	0
DNAJB14	control	0		DNAJB14	treat	0
QPCT	control	0		QPCT	treat	0
UBE2D2	control	0		UBE2D2	treat	0
HRH1	control	0		HRH1	treat	0
KITLG	control	0		KITLG	treat	0
TAPT1	control	0		TAPT1	treat	0
DNAJC21	control	0		DNAJC21	treat	0
KIAA0907	control	0		KIAA0907	treat	0
LOC100133091	control	0		LOC100133091	treat	0
ARMCX3	control	0		ARMCX3	treat	0
CRY1	control	0		CRY1	treat	0
ZNF221	control	0		ZNF221	treat	0
CFH	control	0		CFH	treat	0
ZNF502	control	0		ZNF502	treat	0
THOC2	control	0		THOC2	treat	0
C14orf55	control	0		C14orf55	treat	0
C15orf33	control	0		C15orf33	treat	0
EPB41L2	control	0		EPB41L2	treat	0
TLR9	control	0		TLR9	treat	0
RSPH9	control	0		RSPH9	treat	0
SERPINE3	control	0		SERPINE3	treat	0
ALDH8A1	control	0		ALDH8A1	treat	0
SNX2	control	0		SNX2	treat	0
CRBN	control	0		CRBN	treat	0
SPATA18	control	0		SPATA18	treat	0
UBE2D3	control	0		UBE2D3	treat	0
TYW3	control	0		TYW3	treat	0
C12orf29	control	0		C12orf29	treat	0
DIAPH2	control	0		DIAPH2	treat	0
RAD50	control	0		RAD50	treat	0
FBXO22	control	0		FBXO22	treat	0
C14orf135	control	0		C14orf135	treat	0
IQCJ-SCHIP1	control	0		IQCJ-SCHIP1	treat	0
LOC100134368	control	0		LOC100134368	treat	0
MAPK15	control	0		MAPK15	treat	0
TBC1D19	control	0		TBC1D19	treat	0
ZNF525	control	0		ZNF525	treat	0
RAB14	control	0		RAB14	treat	0
RAI2	control	0		RAI2	treat	0
CDSN	control	0		CDSN	treat	0
SAMD8	control	0		SAMD8	treat	0
CHM	control	0		CHM	treat	0
DMKN	control	0		DMKN	treat	0
CAPN7	control	0		CAPN7	treat	0
BTBD10	control	0		BTBD10	treat	0
DDAH1	control	0		DDAH1	treat	0
ALG14	control	0		ALG14	treat	0
PJA2	control	0		PJA2	treat	0
AKAP8L	control	0		AKAP8L	treat	0
TAOK1	control	0		TAOK1	treat	0
BBC3	control	0		BBC3	treat	0
UBAP1L	control	0		UBAP1L	treat	0
ZNF813	control	0		ZNF813	treat	0
CCNT1	control	0		CCNT1	treat	0
GABPB1	control	0		GABPB1	treat	0
SUCLA2	control	0		SUCLA2	treat	0
SKIL	control	0		SKIL	treat	0
CARD9	control	0		CARD9	treat	0
ZNF271	control	0		ZNF271	treat	0
ACAP1	control	0		ACAP1	treat	0
ZNF350	control	0		ZNF350	treat	0
TMEM22	control	0		TMEM22	treat	0
TNFAIP8	control	0		TNFAIP8	treat	0
RNGTT	control	0		RNGTT	treat	0
EFR3A	control	0		EFR3A	treat	0
UGP2	control	0		UGP2	treat	0
EFCAB2	control	0		EFCAB2	treat	0
ZFC3H1	control	0		ZFC3H1	treat	0
LRIF1	control	0		LRIF1	treat	0
MINPP1	control	0		MINPP1	treat	0
TPRKB	control	0		TPRKB	treat	0
MAPK8IP3	control	0		MAPK8IP3	treat	0
ZRSR2	control	0		ZRSR2	treat	0
ZNF431	control	0		ZNF431	treat	0
KIAA2026	control	0		KIAA2026	treat	0
ST7L	control	0		ST7L	treat	0
ZNF280D	control	0		ZNF280D	treat	0
SP4	control	0		SP4	treat	0
CCDC59	control	0		CCDC59	treat	0
PLEKHF2	control	0		PLEKHF2	treat	0
C5orf65	control	0		C5orf65	treat	0
C6orf62	control	0		C6orf62	treat	0
SPRED3	control	0		SPRED3	treat	0
PDS5B	control	0		PDS5B	treat	0
PPIG	control	0		PPIG	treat	0
C2orf82	control	0		C2orf82	treat	0
BCAN	control	0		BCAN	treat	0
STEAP1	control	0		STEAP1	treat	0
PIK3CA	control	0		PIK3CA	treat	0
UQCRB	control	0		UQCRB	treat	0
IGFBP1	control	0		IGFBP1	treat	0
FYB	control	0		FYB	treat	0
MGAM	control	0		MGAM	treat	0
ALG10B	control	0		ALG10B	treat	0
NUFIP2	control	0		NUFIP2	treat	0
TMEM33	control	0		TMEM33	treat	0
UBXN7	control	0		UBXN7	treat	0
CASP3	control	0		CASP3	treat	0
CCDC88B	control	0		CCDC88B	treat	0
NAA38	control	0		NAA38	treat	0
LPAR5	control	0		LPAR5	treat	0
WDR44	control	0		WDR44	treat	0
SCN5A	control	0		SCN5A	treat	0
QRICH2	control	0		QRICH2	treat	0
ROS1	control	0		ROS1	treat	0
NBR1	control	0		NBR1	treat	0
CDK11A	control	0		CDK11A	treat	0
THUMPD2	control	0		THUMPD2	treat	0
TNFRSF10D	control	0		TNFRSF10D	treat	0
KCNAB3	control	0		KCNAB3	treat	0
ZGLP1	control	0		ZGLP1	treat	0
CKMT2	control	0		CKMT2	treat	0
TEN1-CDK3	control	0		TEN1-CDK3	treat	0
SLC39A5	control	0		SLC39A5	treat	0
JUN	control	0		JUN	treat	0
TTC33	control	0		TTC33	treat	0
GTF2H3	control	0		GTF2H3	treat	0
MED12L	control	0		MED12L	treat	0
USP32P2	control	0		USP32P2	treat	0
PHF21B	control	0		PHF21B	treat	0
FBXO3	control	0		FBXO3	treat	0
PLCL2	control	0		PLCL2	treat	0
SNX14	control	0		SNX14	treat	0
SOCS2	control	0		SOCS2	treat	0
GORAB	control	0		GORAB	treat	0
PEX3	control	0		PEX3	treat	0
OCLN	control	0		OCLN	treat	0
ZAP70	control	0		ZAP70	treat	0
PPP3CB	control	0		PPP3CB	treat	0
RNF138	control	0		RNF138	treat	0
EGR2	control	0		EGR2	treat	0
B7H6	control	0		B7H6	treat	0
MAG	control	0		MAG	treat	0
LOC100303749	control	0		LOC100303749	treat	0
CHST4	control	0		CHST4	treat	0
GLRA2	control	0		GLRA2	treat	0
PDLIM4	control	0		PDLIM4	treat	0
EMX2	control	0		EMX2	treat	0
NUP210L	control	0		NUP210L	treat	0
TSPO2	control	0		TSPO2	treat	0
KCNC2	control	0		KCNC2	treat	0
ACMSD	control	0		ACMSD	treat	0
ACTC1	control	0		ACTC1	treat	0
ANXA2P1	control	0		ANXA2P1	treat	0
AQP7P3	control	0		AQP7P3	treat	0
ARHGAP20	control	0		ARHGAP20	treat	0
ARSF	control	0		ARSF	treat	0
C11orf87	control	0		C11orf87	treat	0
C19orf81	control	0		C19orf81	treat	0
C1orf186	control	0		C1orf186	treat	0
C20orf118	control	0		C20orf118	treat	0
C2orf77	control	0		C2orf77	treat	0
C4orf44	control	0		C4orf44	treat	0
CACNA2D4	control	0		CACNA2D4	treat	0
CASQ1	control	0		CASQ1	treat	0
CD177	control	0		CD177	treat	0
CDH15	control	0		CDH15	treat	0
CLEC2B	control	0		CLEC2B	treat	0
CLPSL2	control	0		CLPSL2	treat	0
CPNE9	control	0		CPNE9	treat	0
DHRS9	control	0		DHRS9	treat	0
EMR4P	control	0		EMR4P	treat	0
ERAS	control	0		ERAS	treat	0
EVPLL	control	0		EVPLL	treat	0
FAM90A25P	control	0		FAM90A25P	treat	0
FCGR1A	control	0		FCGR1A	treat	0
FLJ21408	control	0		FLJ21408	treat	0
FLJ26850	control	0		FLJ26850	treat	0
FOLR3	control	0		FOLR3	treat	0
FOXN4	control	0		FOXN4	treat	0
FSCN3	control	0		FSCN3	treat	0
GABRR2	control	0		GABRR2	treat	0
GPR61	control	0		GPR61	treat	0
HOTTIP	control	0		HOTTIP	treat	0
IGDCC3	control	0		IGDCC3	treat	0
IMPG2	control	0		IMPG2	treat	0
JAZF1-AS1	control	0		JAZF1-AS1	treat	0
KCNE1L	control	0		KCNE1L	treat	0
KEL	control	0		KEL	treat	0
LOC100192378	control	0		LOC100192378	treat	0
LOC100507043	control	0		LOC100507043	treat	0
LOC100507066	control	0		LOC100507066	treat	0
LOC100507091	control	0		LOC100507091	treat	0
LOC148696	control	0		LOC148696	treat	0
LOC284100	control	0		LOC284100	treat	0
LOC285547	control	0		LOC285547	treat	0
LOC643339	control	0		LOC643339	treat	0
LOC729041	control	0		LOC729041	treat	0
LTC4S	control	0		LTC4S	treat	0
MIOX	control	0		MIOX	treat	0
MIR3064	control	0		MIR3064	treat	0
MIR3074	control	0		MIR3074	treat	0
MIR3189	control	0		MIR3189	treat	0
MIR4523	control	0		MIR4523	treat	0
MMP21	control	0		MMP21	treat	0
MSH4	control	0		MSH4	treat	0
MSTN	control	0		MSTN	treat	0
MTTP	control	0		MTTP	treat	0
NLRP6	control	0		NLRP6	treat	0
NOTO	control	0		NOTO	treat	0
OLIG1	control	0		OLIG1	treat	0
OMG	control	0		OMG	treat	0
PLA2G10	control	0		PLA2G10	treat	0
PLBD1	control	0		PLBD1	treat	0
POU3F1	control	0		POU3F1	treat	0
POU5F2	control	0		POU5F2	treat	0
PRO0611	control	0		PRO0611	treat	0
RASL12	control	0		RASL12	treat	0
RHOH	control	0		RHOH	treat	0
RNF152	control	0		RNF152	treat	0
RNF223	control	0		RNF223	treat	0
RPL19P12	control	0		RPL19P12	treat	0
SLC18A3	control	0		SLC18A3	treat	0
SLC5A4	control	0		SLC5A4	treat	0
SLN	control	0		SLN	treat	0
SNORD55	control	0		SNORD55	treat	0
SNORD79	control	0		SNORD79	treat	0
SOX10	control	0		SOX10	treat	0
ST8SIA5	control	0		ST8SIA5	treat	0
TAS2R31	control	0		TAS2R31	treat	0
TAS2R46	control	0		TAS2R46	treat	0
TFF3	control	0		TFF3	treat	0
TLX2	control	0		TLX2	treat	0
TMEM151B	control	0		TMEM151B	treat	0
TRPM5	control	0		TRPM5	treat	0
TUBB2A	control	0		TUBB2A	treat	0
WBSCR17	control	0		WBSCR17	treat	0
WNT4	control	0		WNT4	treat	0
ZNF420	control	0		ZNF420	treat	0
ZNF880	control	0		ZNF880	treat	0
ZSCAN10	control	0		ZSCAN10	treat	0
DKFZp686K1684	control	0		DKFZp686K1684	treat	0
FLJ32063	control	0		FLJ32063	treat	0
FAM217A	control	0		FAM217A	treat	0
AATK-AS1	control	0		AATK-AS1	treat	0
HIST1H2BD	control	0		HIST1H2BD	treat	0
ZHX2	control	0		ZHX2	treat	0
VPS13B	control	0		VPS13B	treat	0
NCK1	control	0		NCK1	treat	0
STRN3	control	0		STRN3	treat	0
ABHD5	control	0		ABHD5	treat	0
SBDSP1	control	0		SBDSP1	treat	0
SDAD1	control	0		SDAD1	treat	0
MED17	control	0		MED17	treat	0
DDX21	control	0		DDX21	treat	0
RAB22A	control	0		RAB22A	treat	0
PMS1	control	0		PMS1	treat	0
PHC3	control	0		PHC3	treat	0
UTP3	control	0		UTP3	treat	0
NKX3-1	control	0		NKX3-1	treat	0
C1orf63	control	0		C1orf63	treat	0
ASB3	control	0		ASB3	treat	0
ZNF678	control	0		ZNF678	treat	0
ISOC1	control	0		ISOC1	treat	0
ALPK2	control	0		ALPK2	treat	0
JKAMP	control	0		JKAMP	treat	0
PIK3C3	control	0		PIK3C3	treat	0
FAM60A	control	0		FAM60A	treat	0
CLIC4	control	0		CLIC4	treat	0
ITM2B	control	0		ITM2B	treat	0
PSMG2	control	0		PSMG2	treat	0
SLC7A9	control	0		SLC7A9	treat	0
GPBP1	control	0		GPBP1	treat	0
TRMT1L	control	0		TRMT1L	treat	0
PTHLH	control	0		PTHLH	treat	0
UEVLD	control	0		UEVLD	treat	0
SNORA56	control	0		SNORA56	treat	0
BIRC6	control	0		BIRC6	treat	0
EXOSC3	control	0		EXOSC3	treat	0
JMJD6	control	0		JMJD6	treat	0
COQ10B	control	0		COQ10B	treat	0
AMN1	control	0		AMN1	treat	0
YWHAG	control	0		YWHAG	treat	0
NOC3L	control	0		NOC3L	treat	0
ELP4	control	0		ELP4	treat	0
PTPLA	control	0		PTPLA	treat	0
STK32A	control	0		STK32A	treat	0
ZNF699	control	0		ZNF699	treat	0
SYDE2	control	0		SYDE2	treat	0
CMC1	control	0		CMC1	treat	0
NDUFAF4	control	0		NDUFAF4	treat	0
WDR69	control	0		WDR69	treat	0
THAP10	control	0		THAP10	treat	0
GCC2	control	0		GCC2	treat	0
RBPJ	control	0		RBPJ	treat	0
SNX4	control	0		SNX4	treat	0
ANKRD18B	control	0		ANKRD18B	treat	0
TMEM106A	control	0		TMEM106A	treat	0
MYBL1	control	0		MYBL1	treat	0
ZNF790	control	0		ZNF790	treat	0
HORMAD1	control	0		HORMAD1	treat	0
BRWD1	control	0		BRWD1	treat	0
LIN7C	control	0		LIN7C	treat	0
SREK1	control	0		SREK1	treat	0
FAM115C	control	0		FAM115C	treat	0
LOC440434	control	0		LOC440434	treat	0
TFB2M	control	0		TFB2M	treat	0
FLJ31306	control	0		FLJ31306	treat	0
WDR72	control	0		WDR72	treat	0
DHX15	control	0		DHX15	treat	0
SNRNP48	control	0		SNRNP48	treat	0
MST4	control	0		MST4	treat	0
USP2	control	0		USP2	treat	0
IFRD1	control	0		IFRD1	treat	0
FERMT3	control	0		FERMT3	treat	0
ANKRD24	control	0		ANKRD24	treat	0
ANXA3	control	0		ANXA3	treat	0
AJAP1	control	0		AJAP1	treat	0
WBP5	control	0		WBP5	treat	0
MFAP3L	control	0		MFAP3L	treat	0
GPR98	control	0		GPR98	treat	0
MON2	control	0		MON2	treat	0
ATXN1	control	0		ATXN1	treat	0
PLCB1	control	0		PLCB1	treat	0
ARFGEF1	control	0		ARFGEF1	treat	0
VPS37A	control	0		VPS37A	treat	0
MICALCL	control	0		MICALCL	treat	0
PRCD	control	0		PRCD	treat	0
PGBD3	control	0		PGBD3	treat	0
KIAA1429	control	0		KIAA1429	treat	0
ADO	control	0		ADO	treat	0
[truncated: 21,286 more rows]

## Sheet: RPKM_table
RPKM range	Control	PGL treated
(0,1)	10584	10414
[1,10)	5865	6259
[10,20)	2488	2386
[20,30)	1246	1259
[30,40)	762	713
[40,50)	469	465
[50,60)	300	334
[60,70)	251	211
[70,80)	172	172
[80,90)	133	110
[90,100)	116	107
[100,INF)	807	854
