# Supplementary material for: Transcriptome Profiling Reveals the Antitumor Mechanism of Polysaccharide from Marine Algae Gracilariopsis lemaneiformis
Source: PLoS One. 2016 Jun 29;11(6):e0158279. doi: 10.1371/journal.pone.0158279 (PMC4927116; doi:10.1371/journal.pone.0158279)
Supplement: S2 Table — (XLSX) [file pone.0158279.s006.xlsx]

## Sheet: Up-regulated genes
Table S2 Up-regulated genes by PGL in A549 cells
test_id	gene_id	gene	locus	Control	PGL treated	status	value_1	value_2	log2.fold_change.	test_stat	p_value
NIT2	NIT2	NIT2	chr3:100053561-100074478	control	PGL-treated	OK	24.0226	86.2069	1.84341	1.91656	0.04825
IMPDH2	IMPDH2	IMPDH2	chr3:49061761-49066875	control	PGL-treated	OK	63.1109	227.228	1.84818	2.08388	0.0384
TGM2	TGM2	TGM2	chr20:36756863-36793700	control	PGL-treated	OK	143.623	523.535	1.86599	2.04024	0.0439
ERGIC1	ERGIC1	ERGIC1	chr5:172261222-172379688	control	PGL-treated	OK	89.0999	326.548	1.8738	2.15265	0.04395
ZNF618	ZNF618	ZNF618	chr9:116638561-116818875	control	PGL-treated	OK	3.01381	11.0727	1.87735	1.95986	0.042
ERRFI1	ERRFI1	ERRFI1	chr1:8071778-8086393	control	PGL-treated	OK	60.4102	222.271	1.87946	2.14984	0.0396
SIGMAR1	SIGMAR1	SIGMAR1	chr9:34634718-34637768	control	PGL-treated	OK	23.6932	88.7689	1.90558	2.00842	0.0464
DDIT4	DDIT4	DDIT4	chr10:74033676-74035797	control	PGL-treated	OK	108.282	412.976	1.93127	2.20626	0.03435
ELF3	ELF3	ELF3	chr1:201979689-201986315	control	PGL-treated	OK	8.98203	34.4617	1.93988	2.02156	0.0412
SGK223	SGK223	SGK223	chr8:8175257-8239257	control	PGL-treated	OK	9.7958	37.6371	1.94192	2.09993	0.0441
QARS	QARS	QARS	chr3:49133364-49142171	control	PGL-treated	OK	19.7691	76.0241	1.94321	2.10226	0.0466
C3	C3	C3	chr19:6677845-6720662	control	PGL-treated	OK	12.1845	47.0583	1.9494	2.1029	0.04795
LTBR	LTBR	LTBR	chr12:6493356-6500732	control	PGL-treated	OK	31.1746	121.609	1.96381	2.11354	0.045
CYP24A1	CYP24A1	CYP24A1	chr20:52769987-52790516	control	PGL-treated	OK	109.859	428.568	1.96387	2.2361	0.0251
GRN	GRN	GRN	chr17:42422490-42430470	control	PGL-treated	OK	40.277	159.61	1.98652	2.23265	0.03025
HSPA8	HSPA8	HSPA8	chr11:122928199-122932901	control	PGL-treated	OK	82.075	327.149	1.99493	2.21894	0.0408
CNN2	CNN2	CNN2	chr19:1026297-1039064	control	PGL-treated	OK	20.5683	82.7068	2.00758	2.16498	0.032
DPYSL2	DPYSL2	DPYSL2	chr8:26371708-26515693	control	PGL-treated	OK	20.0433	81.304	2.02021	2.09111	0.0428
C19orf48	C19orf48	C19orf48	chr19:51300960-51307974	control	PGL-treated	OK	38.6659	157.141	2.02293	2.21216	0.0295
NNMT	NNMT	NNMT	chr11:114166534-114183238	control	PGL-treated	OK	31.1404	126.707	2.02464	2.18807	0.0367
RFX5	RFX5	RFX5	chr1:151313115-151319769	control	PGL-treated	OK	5.97047	24.5411	2.03928	2.08456	0.0422
PBX1	PBX1	PBX1	chr1:164528596-164821060	control	PGL-treated	OK	6.46548	27.4675	2.0869	2.22323	0.0295
GNAI2	GNAI2	GNAI2	chr3:50273646-50296786	control	PGL-treated	OK	9.15039	39.0959	2.09511	1.99898	0.0485
CDC42EP4	CDC42EP4	CDC42EP4	chr17:71279762-71308143	control	PGL-treated	OK	8.75357	37.4325	2.09635	2.18767	0.02745
TNS3	TNS3	TNS3	chr7:47314751-47621742	control	PGL-treated	OK	37.5049	160.576	2.0981	2.42231	0.0253
NBEAL2	NBEAL2	NBEAL2	chr3:47021172-47051194	control	PGL-treated	OK	2.58665	11.1443	2.10715	2.17958	0.0254
GSR	GSR	GSR	chr8:30535579-30585486	control	PGL-treated	OK	32.1374	138.71	2.10975	2.31153	0.023
S100A4	S100A4	S100A4	chr1:153516094-153518282	control	PGL-treated	OK	206.441	896.421	2.11845	2.22661	0.0325
PTDSS1	PTDSS1	PTDSS1	chr8:97274166-97346774	control	PGL-treated	OK	11.8218	51.5014	2.12316	2.22755	0.0242
TNFRSF1A	TNFRSF1A	TNFRSF1A	chr12:6437922-6451283	control	PGL-treated	OK	46.5456	206.133	2.14686	2.42393	0.0206
ALDH3A1	ALDH3A1	ALDH3A1	chr17:19641297-19651746	control	PGL-treated	OK	100.371	452.492	2.17255	2.35578	0.02715
B4GALNT1	B4GALNT1	B4GALNT1	chr12:58013692-58026985	control	PGL-treated	OK	3.96295	17.9144	2.17647	1.95113	0.0433
NID1	NID1	NID1	chr1:236139131-236228481	control	PGL-treated	OK	3.86972	17.5684	2.18268	2.25431	0.0197
ASPM	ASPM	ASPM	chr1:197053256-197115824	control	PGL-treated	OK	0.537822	2.44674	2.18566	1.95817	0.04925
ADAM23	ADAM23	ADAM23	chr2:207308367-207482679	control	PGL-treated	OK	2.1204	9.76159	2.20278	2.07274	0.0495
NRBP2	NRBP2	NRBP2	chr8:144915754-144923146	control	PGL-treated	OK	8.01554	37.1646	2.21306	2.33107	0.02185
GRAMD1B	GRAMD1B	GRAMD1B	chr11:123396527-123493518	control	PGL-treated	OK	3.36773	15.6875	2.21976	2.12638	0.04835
GPI	GPI	GPI	chr19:34855644-34893318	control	PGL-treated	OK	54.8316	256.2	2.22419	2.43386	0.01845
BCKDK	BCKDK	BCKDK	chr16:31119661-31124112	control	PGL-treated	OK	6.56646	30.6845	2.22432	2.16973	0.0388
GALNT14	GALNT14	GALNT14	chr2:31133330-31361592	control	PGL-treated	OK	3.45451	16.1673	2.22652	2.14496	0.0472
FKBP5	FKBP5	FKBP5	chr6:35541361-35704724	control	PGL-treated	OK	15.4199	73.1521	2.24611	2.37196	0.0339
PTPRJ	PTPRJ	PTPRJ	chr11:48002109-48192394	control	PGL-treated	OK	10.3938	49.3541	2.24745	2.39217	0.0153
RECQL4	RECQL4	RECQL4	chr8:145736666-145743210	control	PGL-treated	OK	1.97052	9.37566	2.25035	2.14237	0.0462
FLVCR2	FLVCR2	FLVCR2	chr14:76044939-76114512	control	PGL-treated	OK	1.35609	6.49748	2.26042	2.08652	0.0434
IMPA2	IMPA2	IMPA2	chr18:11981426-12030885	control	PGL-treated	OK	3.56083	17.0874	2.26265	2.09203	0.0429
PCK2	PCK2	PCK2	chr14:24563482-24573339	control	PGL-treated	OK	14.2873	69.0059	2.27199	2.39142	0.0174
LGMN	LGMN	LGMN	chr14:93170151-93215047	control	PGL-treated	OK	10.7842	52.1272	2.27312	2.21357	0.03105
FOXRED2	FOXRED2	FOXRED2	chr22:36883232-36903148	control	PGL-treated	OK	2.62643	12.7815	2.28289	2.17522	0.0435
PLOD1	PLOD1	PLOD1	chr1:11994723-12035599	control	PGL-treated	OK	8.92236	43.5681	2.28777	2.39378	0.0173
CRIP1	CRIP1	CRIP1	chr14:105953256-105955124	control	PGL-treated	OK	108.68	532.586	2.29293	2.42715	0.0186
ITGB5	ITGB5	ITGB5	chr3:124481794-124606144	control	PGL-treated	OK	30.9488	152.239	2.29838	2.59112	0.01405
G6PC3	G6PC3	G6PC3	chr17:42148097-42153712	control	PGL-treated	OK	17.8057	87.8052	2.30197	2.35196	0.02975
C20orf112	C20orf112	C20orf112	chr20:31030861-31172875	control	PGL-treated	OK	2.24222	11.0867	2.30583	2.19724	0.0373
VTN	VTN	VTN	chr17:26694298-26697373	control	PGL-treated	OK	5.52406	27.4793	2.31454	2.21606	0.04235
CCNF	CCNF	CCNF	chr16:2479394-2508859	control	PGL-treated	OK	1.61083	8.0299	2.31758	2.20163	0.03735
MMP15	MMP15	MMP15	chr16:58059281-58080804	control	PGL-treated	OK	1.13728	5.67192	2.31825	2.14918	0.0392
LOC100288637	LOC100288637	LOC100288637	chr15:30938317-31065209	control	PGL-treated	OK	0.672414	3.35681	2.31967	2.09879	0.0489
PCOLCE2	PCOLCE2	PCOLCE2	chr3:142536701-142608045	control	PGL-treated	OK	5.01309	25.0269	2.31971	2.22526	0.0407
AGFG2	AGFG2	AGFG2	chr7:100136833-100165843	control	PGL-treated	OK	1.78083	8.92718	2.32565	2.22309	0.04135
CDH1	CDH1	CDH1	chr16:68771194-68869444	control	PGL-treated	OK	0.926405	4.65636	2.32949	2.1376	0.0379
CD68	CD68	CD68	chr17:7482804-7485429	control	PGL-treated	OK	5.37697	27.2018	2.33883	2.16859	0.04525
STRA13	STRA13	STRA13	chr17:79976578-79980773	control	PGL-treated	OK	12.3774	63.033	2.3484	2.23347	0.0346
TMEM109	TMEM109	TMEM109	chr11:60681370-60690915	control	PGL-treated	OK	9.25192	47.1958	2.35084	2.24442	0.03895
CYP2S1	CYP2S1	CYP2S1	chr19:41699114-41713444	control	PGL-treated	OK	2.21624	11.3142	2.35195	2.20177	0.03415
CTSL2	CTSL2	CTSL2	chr9:99791958-99801925	control	PGL-treated	OK	0.526631	2.69373	2.35474	2.02111	0.0466
SMO	SMO	SMO	chr7:128828712-128853385	control	PGL-treated	OK	2.37978	12.1954	2.35744	2.25955	0.04035
KANK2	KANK2	KANK2	chr19:11274942-11308243	control	PGL-treated	OK	4.56633	23.4053	2.35773	2.3477	0.02175
CTSA	CTSA	CTSA	chr20:44517266-44541003	control	PGL-treated	OK	19.2162	99.4734	2.37199	2.43619	0.01315
CHAF1A	CHAF1A	CHAF1A	chr19:4402659-4443394	control	PGL-treated	OK	1.70646	8.85039	2.37473	2.22444	0.03275
SLC29A3	SLC29A3	SLC29A3	chr10:73079009-73123147	control	PGL-treated	OK	2.43725	12.6418	2.37488	2.21466	0.0475
MAGED1	MAGED1	MAGED1	chrX:51546154-51645450	control	PGL-treated	OK	11.4933	59.6608	2.37599	2.43452	0.0262
ITGB4	ITGB4	ITGB4	chr17:73717515-73753899	control	PGL-treated	OK	3.00667	15.6222	2.37737	2.41751	0.03525
CDC6	CDC6	CDC6	chr17:38444145-38459413	control	PGL-treated	OK	2.71316	14.1814	2.38596	2.27895	0.03775
SLC24A6	SLC24A6	SLC24A6	chr12:113736570-113772925	control	PGL-treated	OK	1.66333	8.71381	2.38923	2.21041	0.0308
GLDC	GLDC	GLDC	chr9:6532463-6645692	control	PGL-treated	OK	2.53914	13.32	2.39118	2.29199	0.0362
RNF157	RNF157	RNF157	chr17:74132414-74236390	control	PGL-treated	OK	1.57684	8.30969	2.39776	2.24223	0.03635
UNC93B1	UNC93B1	UNC93B1	chr11:67758574-67771593	control	PGL-treated	OK	3.82232	20.1703	2.39971	2.30599	0.0354
ANXA6	ANXA6	ANXA6	chr5:150480266-150537443	control	PGL-treated	OK	3.43558	18.1335	2.40003	2.28611	0.04555
PDGFD	PDGFD	PDGFD	chr11:103777913-104035027	control	PGL-treated	OK	1.18667	6.27001	2.40155	2.12051	0.0476
MAN2B1	MAN2B1	MAN2B1	chr19:12757321-12777591	control	PGL-treated	OK	3.41271	18.0883	2.40607	2.241	0.0351
CCND3	CCND3	CCND3	chr6:41902670-42016610	control	PGL-treated	OK	12.8846	69.024	2.42145	2.46111	0.02425
CLU	CLU	CLU	chr8:27454433-27472328	control	PGL-treated	OK	27.3672	146.69	2.42225	2.66114	0.0095
FAM198B	FAM198B	FAM198B	chr4:159045731-159094202	control	PGL-treated	OK	0.620413	3.33397	2.42594	2.07154	0.0451
KAT2A	KAT2A	KAT2A	chr17:40265128-40273382	control	PGL-treated	OK	8.97694	48.3909	2.43044	2.55445	0.0117
MALL	MALL	MALL	chr2:110841446-110874143	control	PGL-treated	OK	9.1372	49.2801	2.43118	2.55526	0.0133
BIN1	BIN1	BIN1	chr2:127805598-127864903	control	PGL-treated	OK	1.94331	10.4839	2.43159	2.21602	0.03535
TOX2	TOX2	TOX2	chr20:42543491-42698254	control	PGL-treated	OK	6.19612	33.4352	2.43193	2.42259	0.0231
SCARB1	SCARB1	SCARB1	chr12:125262173-125348519	control	PGL-treated	OK	20.2776	109.519	2.43322	2.52284	0.019
HTRA1	HTRA1	HTRA1	chr10:124221040-124274424	control	PGL-treated	OK	21.0922	114.41	2.43943	2.64163	0.0132
TRIOBP	TRIOBP	TRIOBP	chr22:38092994-38172563	control	PGL-treated	OK	4.15488	22.669	2.44784	2.22112	0.02245
POLD1	POLD1	POLD1	chr19:50887592-50921271	control	PGL-treated	OK	3.28256	18.3186	2.48041	2.34283	0.03275
GABRA5	GABRA5	GABRA5	chr15:27111865-27194357	control	PGL-treated	OK	11.3112	63.2573	2.48348	2.42964	0.0241
MELK	MELK	MELK	chr9:36572858-36677680	control	PGL-treated	OK	3.05677	17.1172	2.48537	2.2265	0.03105
C8orf55	C8orf55	C8orf55	chr8:143808620-143818350	control	PGL-treated	OK	2.66617	14.9301	2.48538	2.3402	0.03095
MCM2	MCM2	MCM2	chr3:127317252-127341278	control	PGL-treated	OK	3.52669	19.8295	2.49127	2.35991	0.03405
POLE	POLE	POLE	chr12:133200347-133263945	control	PGL-treated	OK	2.56616	14.429	2.49129	2.38329	0.03025
MT1X	MT1X	MT1X	chr16:56716381-56718108	control	PGL-treated	OK	19.3297	108.835	2.49324	2.27655	0.02715
TSKU	TSKU	TSKU	chr11:76494284-76509198	control	PGL-treated	OK	20.5365	115.984	2.49766	2.70564	0.01315
C1R	C1R	C1R	chr12:7187514-7245043	control	PGL-treated	OK	10.2926	58.9588	2.5181	2.40936	0.02885
TUBB	TUBB	TUBB	chr6_ssto_hap7:2020463-2025502	control	PGL-treated	OK	90.1499	518.36	2.52356	2.90014	0.00695
PODXL2	PODXL2	PODXL2	chr3:127348038-127391652	control	PGL-treated	OK	1.4823	8.66619	2.54757	2.15864	0.0436
F2RL2	F2RL2	F2RL2	chr5:75699148-76003957	control	PGL-treated	OK	1.24047	7.26851	2.55078	2.21405	0.0305
UBE2L6	UBE2L6	UBE2L6	chr11:57319127-57335803	control	PGL-treated	OK	6.0997	35.8247	2.55415	2.41197	0.024
C15orf23	C15orf23	C15orf23	chr15:40674921-40686489	control	PGL-treated	OK	2.32523	13.6857	2.55723	2.29514	0.0348
ST3GAL4	ST3GAL4	ST3GAL4	chr11:126225539-126284536	control	PGL-treated	OK	1.62652	9.68008	2.57323	2.17958	0.0446
CRISPLD2	CRISPLD2	CRISPLD2	chr16:84853586-84943116	control	PGL-treated	OK	1.00508	5.9881	2.57479	2.37265	0.02075
ASS1	ASS1	ASS1	chr9:133320093-133376661	control	PGL-treated	OK	3.30035	19.6708	2.57536	2.38986	0.0252
FANCG	FANCG	FANCG	chr9:35073834-35080013	control	PGL-treated	OK	2.65411	15.8404	2.57731	2.45538	0.02165
LY6E	LY6E	LY6E	chr8:144099901-144103827	control	PGL-treated	OK	15.5098	93.2831	2.58843	2.47251	0.0206
LGALS3BP	LGALS3BP	LGALS3BP	chr17:76967334-76976061	control	PGL-treated	OK	11.5429	70.4208	2.609	2.73138	0.0081
FAH	FAH	FAH	chr15:80445232-80478924	control	PGL-treated	OK	4.17145	25.5457	2.61446	2.50025	0.02265
HR	HR	HR	chr8:21971931-21988565	control	PGL-treated	OK	3.95271	24.3232	2.62142	2.60742	0.01275
SALL1	SALL1	SALL1	chr16:51169885-51185183	control	PGL-treated	OK	0.429765	2.67289	2.63678	2.1761	0.03725
LRP1	LRP1	LRP1	chr12:57522281-57607125	control	PGL-treated	OK	2.17482	13.5841	2.64295	2.81369	0.00775
FKBP9	FKBP9	FKBP9	chr7:32997004-33046543	control	PGL-treated	OK	11.757	73.5787	2.64577	2.86192	0.00965
ALDH7A1	ALDH7A1	ALDH7A1	chr5:125877532-125931082	control	PGL-treated	OK	3.09503	19.3908	2.64735	2.49221	0.0233
LPCAT4	LPCAT4	LPCAT4	chr15:34651088-34659395	control	PGL-treated	OK	6.04851	38.0572	2.65352	2.51611	0.02305
TTLL6	TTLL6	TTLL6	chr17:46839592-46894469	control	PGL-treated	OK	2.5003	15.8482	2.66415	2.53411	0.02455
TCN2	TCN2	TCN2	chr22:31003069-31023047	control	PGL-treated	OK	1.2901	8.19359	2.66701	2.1988	0.03545
PPM1M	PPM1M	PPM1M	chr3:52279808-52284615	control	PGL-treated	OK	1.22481	7.79881	2.67069	2.33967	0.02635
CA12	CA12	CA12	chr15:63615729-63674075	control	PGL-treated	OK	8.83882	56.7678	2.68315	2.63948	0.0167
MARVELD1	MARVELD1	MARVELD1	chr10:99473464-99477909	control	PGL-treated	OK	4.62764	29.7272	2.68344	2.59026	0.021
ADAMTSL4	ADAMTSL4	ADAMTSL4	chr1:150521897-150533412	control	PGL-treated	OK	0.695524	4.47836	2.6868	2.28573	0.02835
AKR1C1	AKR1C1	AKR1C1	chr10:5005453-5020158	control	PGL-treated	OK	20.9487	135.883	2.69743	2.83409	0.00585
ID2	ID2	ID2	chr2:8822112-8824583	control	PGL-treated	OK	9.17763	59.5336	2.69751	2.53728	0.02255
PIR	PIR	PIR	chrX:15363712-15511711	control	PGL-treated	OK	5.27449	34.2742	2.70002	2.42381	0.03815
SLC4A11	SLC4A11	SLC4A11	chr20:3208062-3219887	control	PGL-treated	OK	1.25418	8.18189	2.70569	2.31386	0.0492
HAUS4	HAUS4	HAUS4	chr14:23415436-23426351	control	PGL-treated	OK	5.35334	35.6043	2.73354	2.57258	0.01835
PGD	PGD	PGD	chr1:10459084-10480201	control	PGL-treated	OK	85.6097	569.718	2.7344	3.11094	0.0041
SLC37A4	SLC37A4	SLC37A4	chr11:118895060-118901616	control	PGL-treated	OK	1.39654	9.31207	2.73725	2.41909	0.01975
RNASEH2A	RNASEH2A	RNASEH2A	chr19:12917427-12924462	control	PGL-treated	OK	3.61466	24.3614	2.75266	2.49859	0.0175
MCM3	MCM3	MCM3	chr6:52128811-52149582	control	PGL-treated	OK	5.34137	36.0312	2.75396	2.65082	0.01775
MCM4	MCM4	MCM4	chr8:48872762-48890719	control	PGL-treated	OK	4.88391	32.9606	2.75463	2.76921	0.0148
CAMKK1	CAMKK1	CAMKK1	chr17:3763616-3796337	control	PGL-treated	OK	1.23426	8.36623	2.76093	2.47676	0.0187
POC1A	POC1A	POC1A	chr3:52109248-52188706	control	PGL-treated	OK	1.47021	9.99136	2.76466	2.43807	0.02805
THSD7A	THSD7A	THSD7A	chr7:11410061-11871824	control	PGL-treated	OK	0.293916	2.00533	2.77037	2.34575	0.0282
INHBE	INHBE	INHBE	chr12:57849095-57851791	control	PGL-treated	OK	1.12352	7.66628	2.7705	2.33033	0.03035
PIK3C2B	PIK3C2B	PIK3C2B	chr1:204391757-204459474	control	PGL-treated	OK	1.28242	8.79	2.77699	2.61862	0.01845
HMGB2	HMGB2	HMGB2	chr4:174252526-174255595	control	PGL-treated	OK	9.52685	65.6785	2.78535	2.66249	0.0219
RAP1GAP	RAP1GAP	RAP1GAP	chr1:21922707-21995856	control	PGL-treated	OK	1.18224	8.15706	2.78653	2.54842	0.0145
DBF4B	DBF4B	DBF4B	chr17:42785975-42829636	control	PGL-treated	OK	1.61641	11.1898	2.79132	2.55371	0.0185
SLC29A4	SLC29A4	SLC29A4	chr7:5322560-5343704	control	PGL-treated	OK	1.46496	10.2697	2.80947	2.46695	0.0386
SLC12A8	SLC12A8	SLC12A8	chr3:124801479-124931609	control	PGL-treated	OK	0.710424	4.98475	2.81077	2.46267	0.01615
TRIP13	TRIP13	TRIP13	chr5:892968-918164	control	PGL-treated	OK	4.52564	31.7677	2.81136	2.57017	0.0362
CAT	CAT	CAT	chr11:34460471-34493607	control	PGL-treated	OK	6.3083	44.367	2.81416	2.73907	0.01595
NCAPD2	NCAPD2	NCAPD2	chr12:6603297-6641132	control	PGL-treated	OK	9.45897	66.6247	2.8163	2.9588	0.00685
EPHX1	EPHX1	EPHX1	chr1:225997796-226070420	control	PGL-treated	OK	27.2533	192.045	2.81694	2.67717	0.0142
B3GNT1	B3GNT1	B3GNT1	chr11:66112842-66115161	control	PGL-treated	OK	1.41718	9.99051	2.81754	2.37439	0.02635
SERPINA3	SERPINA3	SERPINA3	chr14:95078713-95090390	control	PGL-treated	OK	10.274	73.9005	2.84659	2.74957	0.01465
CLSPN	CLSPN	CLSPN	chr1:36197712-36235551	control	PGL-treated	OK	0.570054	4.13381	2.8583	2.6208	0.0185
HINT2	HINT2	HINT2	chr9:35812956-35815042	control	PGL-treated	OK	9.23448	67.0466	2.86006	2.65229	0.01345
SNAI1	SNAI1	SNAI1	chr20:48599512-48605420	control	PGL-treated	OK	4.06304	29.7015	2.8699	2.75429	0.0146
SGOL1	SGOL1	SGOL1	chr3:20202084-20227724	control	PGL-treated	OK	0.939342	6.88379	2.87348	2.47795	0.01305
CRTAP	CRTAP	CRTAP	chr3:33155449-33189265	control	PGL-treated	OK	11.1271	84.292	2.92132	3.1429	0.0046
FCHO1	FCHO1	FCHO1	chr19:17858526-17899377	control	PGL-treated	OK	0.337861	2.5613	2.92238	2.17433	0.0481
CHAF1B	CHAF1B	CHAF1B	chr21:37757688-37789125	control	PGL-treated	OK	1.53585	11.6759	2.92643	2.65221	0.011
CYP4F11	CYP4F11	CYP4F11	chr19:16023179-16045676	control	PGL-treated	OK	0.906027	6.91509	2.93212	2.54173	0.019
GSTM4	GSTM4	GSTM4	chr1:110198697-110208123	control	PGL-treated	OK	1.11444	8.50713	2.93236	2.34437	0.04965
PLAU	PLAU	PLAU	chr10:75669726-75682535	control	PGL-treated	OK	21.0736	163.001	2.95138	3.18428	0.00305
ABCG2	ABCG2	ABCG2	chr4:89011415-89080011	control	PGL-treated	OK	0.769955	5.98886	2.95943	2.68821	0.01265
IDH2	IDH2	IDH2	chr15:90627211-90645708	control	PGL-treated	OK	3.59687	28.1226	2.96692	2.82924	0.0133
POLA2	POLA2	POLA2	chr11:65029431-65065088	control	PGL-treated	OK	1.78986	14.0096	2.9685	2.75666	0.0097
CCBL1	CCBL1	CCBL1	chr9:131595391-131644354	control	PGL-treated	OK	1.42323	11.1681	2.97214	2.54351	0.01415
SLC19A1	SLC19A1	SLC19A1	chr21:46934628-46962385	control	PGL-treated	OK	0.889539	6.9873	2.97361	2.61768	0.0094
DHCR24	DHCR24	DHCR24	chr1:55315299-55352921	control	PGL-treated	OK	1.76072	13.8603	2.97672	2.84897	0.01265
SLC7A7	SLC7A7	SLC7A7	chr14:23242431-23289020	control	PGL-treated	OK	10.1299	80.0432	2.98215	3.07723	0.005
INCENP	INCENP	INCENP	chr11:61891444-61920635	control	PGL-treated	OK	2.12212	16.8785	2.99161	2.77822	0.01155
LRRC20	LRRC20	LRRC20	chr10:72058728-72142382	control	PGL-treated	OK	1.95943	15.7977	3.0112	2.76898	0.0214
G6PD	G6PD	G6PD	chrX:153759605-153793261	control	PGL-treated	OK	77.7012	626.915	3.01226	3.05527	0.0082
TTYH2	TTYH2	TTYH2	chr17:72209695-72258157	control	PGL-treated	OK	0.467106	3.79758	3.02326	2.48537	0.04425
TACC3	TACC3	TACC3	chr4:1723216-1746905	control	PGL-treated	OK	2.98725	24.3258	3.0256	2.89036	0.01195
ST6GAL1	ST6GAL1	ST6GAL1	chr3:186648314-186796341	control	PGL-treated	OK	0.539357	4.39434	3.02634	2.57198	0.01425
FADS2	FADS2	FADS2	chr11:61595712-61634825	control	PGL-treated	OK	8.74904	72.2655	3.04611	3.22352	0.00235
CYP4F3	CYP4F3	CYP4F3	chr19:15751706-15771570	control	PGL-treated	OK	0.462751	3.83006	3.04906	2.31978	0.04615
KIF14	KIF14	KIF14	chr1:200520624-200589862	control	PGL-treated	OK	0.383449	3.1791	3.05151	2.7292	0.0075
RACGAP1	RACGAP1	RACGAP1	chr12:50382944-50419307	control	PGL-treated	OK	4.15593	34.5792	3.05666	2.92937	0.0093
MND1	MND1	MND1	chr4:154265800-154336247	control	PGL-treated	OK	0.826967	6.89958	3.06061	2.28445	0.04275
VIPR1	VIPR1	VIPR1	chr3:42530790-42579065	control	PGL-treated	OK	0.218992	1.82785	3.06119	2.18799	0.0399
TPX2	TPX2	TPX2	chr20:30326903-30389603	control	PGL-treated	OK	8.35303	70.774	3.08285	3.28759	0.0023
SRPX	SRPX	SRPX	chrX:38008587-38080177	control	PGL-treated	OK	1.15739	9.83409	3.08691	2.56059	0.01275
RAB3D	RAB3D	RAB3D	chr19:11406823-11450344	control	PGL-treated	OK	2.91613	24.8322	3.09008	2.9541	0.00805
LOC344887	LOC344887	LOC344887	chr3:185677757-185698665	control	PGL-treated	OK	1.93535	16.4892	3.09086	2.86058	0.00775
TMEM139	TMEM139	TMEM139	chr7:142982039-142985141	control	PGL-treated	OK	0.524733	4.49616	3.09904	2.33653	0.0316
GGT5	GGT5	GGT5	chr22:24615621-24641110	control	PGL-treated	OK	0.803703	6.94232	3.11068	2.61156	0.0496
CDKN3	CDKN3	CDKN3	chr14:54863672-54886934	control	PGL-treated	OK	5.49637	47.5707	3.11352	2.59499	0.0249
AKR1B10	AKR1B10	AKR1B10	chr7:134212343-134226166	control	PGL-treated	OK	79.5966	690.326	3.1165	3.52401	0.0012
BTD	BTD	BTD	chr3:15643254-15687325	control	PGL-treated	OK	1.60317	13.9931	3.12572	2.82921	0.00925
CCNB1	CCNB1	CCNB1	chr5:68462836-68474070	control	PGL-treated	OK	5.59584	48.9621	3.12924	3.05883	0.00795
MCM5	MCM5	MCM5	chr22:35796115-35820495	control	PGL-treated	OK	2.72149	23.9726	3.13891	2.99307	0.00835
SLC43A2	SLC43A2	SLC43A2	chr17:1477695-1532130	control	PGL-treated	OK	0.945442	8.45439	3.16064	2.83026	0.0074
EMP2	EMP2	EMP2	chr16:10622278-10674539	control	PGL-treated	OK	3.84181	34.7155	3.17572	3.06678	0.00965
TPCN1	TPCN1	TPCN1	chr12:113659259-113736389	control	PGL-treated	OK	2.59152	23.6255	3.18847	3.11883	0.00755
COL6A1	COL6A1	COL6A1	chr21:47401662-47424963	control	PGL-treated	OK	2.36076	21.647	3.19685	3.11048	0.0073
BRCA1	BRCA1	BRCA1	chr17:41196311-41277500	control	PGL-treated	OK	1.57979	14.4901	3.19726	2.96041	0.0041
ASB9	ASB9	ASB9	chrX:15262108-15288589	control	PGL-treated	OK	1.92394	17.7793	3.20806	2.73427	0.0295
MAOA	MAOA	MAOA	chrX:43515408-43606068	control	PGL-treated	OK	6.51931	60.2558	3.20831	3.39633	0.0021
TBXAS1	TBXAS1	TBXAS1	chr7:139478046-139720125	control	PGL-treated	OK	0.573719	5.34485	3.21973	2.48204	0.021
AKR1B15	AKR1B15	AKR1B15	chr7:134233848-134264592	control	PGL-treated	OK	2.81539	26.3409	3.2259	3.00625	0.00675
CD14	CD14	CD14	chr5:140011312-140013286	control	PGL-treated	OK	0.409994	3.83806	3.2267	2.33598	0.0319
FHOD3	FHOD3	FHOD3	chr18:33877701-34360018	control	PGL-treated	OK	0.42932	4.02634	3.22934	2.41296	0.04395
C1S	C1S	C1S	chr12:7167979-7178335	control	PGL-treated	OK	10.91	102.402	3.23053	3.37418	0.00455
BUB1B	BUB1B	BUB1B	chr15:40453209-40569688	control	PGL-treated	OK	0.992326	9.42776	3.24803	2.5952	0.0322
NCAPG2	NCAPG2	NCAPG2	chr7:158424002-158497520	control	PGL-treated	OK	2.34624	22.4145	3.25601	3.07933	0.0071
SH3BP2	SH3BP2	SH3BP2	chr4:2794749-2842823	control	PGL-treated	OK	0.596636	5.71994	3.26108	3.04048	0.0078
CENPM	CENPM	CENPM	chr22:42334740-42343148	control	PGL-treated	OK	2.24502	21.5243	3.26117	2.72902	0.02575
TOP2A	TOP2A	TOP2A	chr17:38544772-38574202	control	PGL-treated	OK	5.15646	50.0255	3.27821	3.50008	0.0014
IFITM2	IFITM2	IFITM2	chr11:308106-309410	control	PGL-treated	OK	3.739	36.275	3.27825	2.4725	0.0432
PSRC1	PSRC1	PSRC1	chr1:109822175-109825790	control	PGL-treated	OK	1.3039	12.8445	3.30024	2.91754	0.02
MLXIPL	MLXIPL	MLXIPL	chr7:73007523-73038870	control	PGL-treated	OK	0.225178	2.22231	3.30292	2.48597	0.0301
CACNG4	CACNG4	CACNG4	chr17:64960979-65029518	control	PGL-treated	OK	0.756656	7.48746	3.30677	2.94771	0.00545
PRICKLE4	PRICKLE4	PRICKLE4	chr6:41748499-41755110	control	PGL-treated	OK	0.752376	7.44511	3.30677	2.54121	0.04665
CTDSPL	CTDSPL	CTDSPL	chr3:37903668-38025960	control	PGL-treated	OK	1.45158	14.3676	3.30712	3.10058	0.00665
NEURL1B	NEURL1B	NEURL1B	chr5:172068275-172118533	control	PGL-treated	OK	0.721431	7.14474	3.30795	3.12725	0.0066
SULT1A1	SULT1A1	SULT1A1	chr16:28616907-28634907	control	PGL-treated	OK	0.756968	7.5742	3.32279	2.59206	0.033
DSN1	DSN1	DSN1	chr20:35380193-35402230	control	PGL-treated	OK	1.55468	15.5701	3.32409	2.76228	0.0352
FAM83D	FAM83D	FAM83D	chr20:37554954-37581703	control	PGL-treated	OK	2.01132	20.2127	3.32904	3.14891	0.0062
ST3GAL5	ST3GAL5	ST3GAL5	chr2:86066270-86116157	control	PGL-treated	OK	6.02602	60.6959	3.33232	3.23943	0.00305
LFNG	LFNG	LFNG	chr7:2552162-2568810	control	PGL-treated	OK	0.256009	2.58199	3.33422	2.26115	0.0447
SCG2	SCG2	SCG2	chr2:224461657-224467217	control	PGL-treated	OK	2.54844	25.7311	3.33583	3.15909	0.00665
SKA1	SKA1	SKA1	chr18:47901391-47920538	control	PGL-treated	OK	1.60048	16.1798	3.33762	3.12082	0.00605
C1orf135	C1orf135	C1orf135	chr1:26160496-26185848	control	PGL-treated	OK	0.547711	5.5468	3.34017	2.57647	0.0429
UBE2T	UBE2T	UBE2T	chr1:202300784-202311094	control	PGL-treated	OK	4.14204	42.2497	3.35053	3.04303	0.00545
CCDC74A	CCDC74A	CCDC74A	chr2:132285491-132291239	control	PGL-treated	OK	0.75764	7.75771	3.35605	2.59991	0.0417
CACNG6	CACNG6	CACNG6	chr19:54495541-54515920	control	PGL-treated	OK	1.39402	14.3124	3.35994	2.95852	0.00605
CENPF	CENPF	CENPF	chr1:214776531-214837914	control	PGL-treated	OK	1.19589	12.3837	3.37229	3.28138	0.00545
SHCBP1	SHCBP1	SHCBP1	chr16:46614467-46655311	control	PGL-treated	OK	1.11963	11.5943	3.37232	3.11021	0.00525
RAD51AP1	RAD51AP1	RAD51AP1	chr12:4647949-4669213	control	PGL-treated	OK	0.572333	6.01479	3.39359	2.5008	0.04035
ALX4	ALX4	ALX4	chr11:44282277-44331716	control	PGL-treated	OK	0.103084	1.10278	3.41924	2.56706	0.04725
LRRC45	LRRC45	LRRC45	chr17:79981279-79989027	control	PGL-treated	OK	0.396359	4.27045	3.42951	2.65873	0.03845
GABRQ	GABRQ	GABRQ	chrX:151806636-151821825	control	PGL-treated	OK	0.377543	4.07927	3.4336	2.64241	0.0451
MAP2K6	MAP2K6	MAP2K6	chr17:67410837-67538470	control	PGL-treated	OK	0.40725	4.40024	3.4336	2.64241	0.0451
C16orf59	C16orf59	C16orf59	chr16:2510114-2514964	control	PGL-treated	OK	0.809505	8.7618	3.43611	2.61928	0.0361
SLC44A2	SLC44A2	SLC44A2	chr19:10713120-10755235	control	PGL-treated	OK	1.11189	12.3753	3.47637	3.18189	0.0056
S100P	S100P	S100P	chr4:6695565-6698897	control	PGL-treated	OK	16.8464	188.281	3.48238	3.29441	0.00545
ATP1A3	ATP1A3	ATP1A3	chr19:42470733-42498428	control	PGL-treated	OK	0.359688	4.04704	3.49205	2.67869	0.0283
POM121L9P	POM121L9P	POM121L9P	chr22:24647588-24661492	control	PGL-treated	OK	0.283642	3.19328	3.4929	2.66657	0.0374
IQGAP3	IQGAP3	IQGAP3	chr1:156495196-156542396	control	PGL-treated	OK	1.6348	18.481	3.49886	3.42771	0.00375
SPAG5	SPAG5	SPAG5	chr17:26904582-26926056	control	PGL-treated	OK	2.7468	31.0954	3.50088	3.43219	0.00365
C1QTNF6	C1QTNF6	C1QTNF6	chr22:37576205-37584330	control	PGL-treated	OK	0.967937	10.992	3.5054	3.16078	0.0039
SLC16A13	SLC16A13	SLC16A13	chr17:6939393-6943440	control	PGL-treated	OK	1.054	11.9802	3.5067	2.65719	0.0351
RAD51	RAD51	RAD51	chr15:40987326-41024356	control	PGL-treated	OK	0.314076	3.58376	3.51229	2.58447	0.0316
E2F2	E2F2	E2F2	chr1:23832919-23857712	control	PGL-treated	OK	0.285404	3.25674	3.51235	2.68473	0.0378
ITGB3	ITGB3	ITGB3	chr17:45331207-45390077	control	PGL-treated	OK	3.12274	35.8191	3.51985	3.42558	0.004
IP6K3	IP6K3	IP6K3	chr6:33689442-33714762	control	PGL-treated	OK	0.572896	6.5918	3.52433	2.89334	0.0196
FANCD2	FANCD2	FANCD2	chr3:10068112-10149915	control	PGL-treated	OK	0.881377	10.2158	3.5349	3.22985	0.0177
HSD17B6	HSD17B6	HSD17B6	chr12:57157107-57181574	control	PGL-treated	OK	0.466572	5.49042	3.55674	2.71904	0.04485
PRR11	PRR11	PRR11	chr17:57232859-57284070	control	PGL-treated	OK	2.76882	32.6748	3.56084	3.4589	0.00445
AURKA	AURKA	AURKA	chr20:54944444-54967351	control	PGL-treated	OK	6.27742	74.6335	3.57158	3.46512	0.0226
PPYR1	PPYR1	PPYR1	chr10:47083533-47088320	control	PGL-treated	OK	7.66311	91.2113	3.57321	3.4916	0.0037
NUSAP1	NUSAP1	NUSAP1	chr15:41624891-41673248	control	PGL-treated	OK	1.95889	23.37	3.57655	3.24141	0.00495
DDC	DDC	DDC	chr7:50526133-50633154	control	PGL-treated	OK	0.13818	1.66105	3.58748	1.85402	0.0302
LOC283050	LOC283050	LOC283050	chr10:80703082-80827205	control	PGL-treated	OK	0.300177	3.63251	3.59708	2.66007	0.02535
RPSAP58	RPSAP58	RPSAP58	chr19:23945815-24010919	control	PGL-treated	OK	0.577099	7.03801	3.60827	2.76851	0.0393
KIF22	KIF22	KIF22	chr16:29802033-29816706	control	PGL-treated	OK	3.47284	42.8565	3.62533	3.5791	0.0028
UCP2	UCP2	UCP2	chr11:73685715-73693889	control	PGL-treated	OK	2.77439	35.0624	3.65968	3.4206	0.00255
VSIG10L	VSIG10L	VSIG10L	chr19:51834794-51845378	control	PGL-treated	OK	0.84023	10.6818	3.66823	3.35849	0.00325
CACNG7	CACNG7	CACNG7	chr19:54415990-54446969	control	PGL-treated	OK	0.886768	11.2821	3.66934	2.89425	0.0242
TIMELESS	TIMELESS	TIMELESS	chr12:56810156-56843200	control	PGL-treated	OK	1.62158	20.8315	3.68329	3.62051	0.00325
CDC25B	CDC25B	CDC25B	chr20:3776400-3786761	control	PGL-treated	OK	12.1196	158.938	3.71305	4.02687	0.00045
PBK	PBK	PBK	chr8:27667137-27695349	control	PGL-treated	OK	0.863001	11.4303	3.72736	2.84179	0.03095
ALDOC	ALDOC	ALDOC	chr17:26900132-26903951	control	PGL-treated	OK	0.328027	4.36139	3.7329	2.77992	0.0444
LMNB1	LMNB1	LMNB1	chr5:126112314-126172712	control	PGL-treated	OK	1.78769	23.8717	3.73913	3.34599	0.0059
STMN1	STMN1	STMN1	chr1:26210676-26233368	control	PGL-treated	OK	5.3545	72.0987	3.75115	3.40789	0.01235
CCNB2	CCNB2	CCNB2	chr15:59397283-59417244	control	PGL-treated	OK	3.78113	51.3442	3.76331	3.53802	0.0035
NPTX1	NPTX1	NPTX1	chr17:78440632-78450404	control	PGL-treated	OK	2.39704	32.5736	3.76438	3.69568	0.00245
ZBTB16	ZBTB16	ZBTB16	chr11:113930430-114121397	control	PGL-treated	OK	0.215584	2.97567	3.78689	2.80064	0.04965
WDR62	WDR62	WDR62	chr19:36545782-36596012	control	PGL-treated	OK	1.16466	16.258	3.80317	3.54388	0.00275
NEK2	NEK2	NEK2	chr1:211831598-211848972	control	PGL-treated	OK	1.15799	16.1967	3.80601	3.17767	0.01165
SLC6A6	SLC6A6	SLC6A6	chr3:14444105-14583588	control	PGL-treated	OK	4.916	68.8339	3.80756	3.51522	0.0079
APOC1	APOC1	APOC1	chr19:45417920-45422606	control	PGL-treated	OK	5.2789	74.2615	3.8143	2.89496	0.02515
RASSF4	RASSF4	RASSF4	chr10:45455218-45490172	control	PGL-treated	OK	0.295966	4.21102	3.83067	2.77154	0.0219
CDC20	CDC20	CDC20	chr1:43824625-43828873	control	PGL-treated	OK	3.8286	54.8733	3.84121	3.61851	0.00185
SCARA3	SCARA3	SCARA3	chr8:27491576-27534286	control	PGL-treated	OK	1.21198	17.3999	3.84364	3.27934	0.01175
STRA6	STRA6	STRA6	chr15:74471807-74502046	control	PGL-treated	OK	3.14173	45.4147	3.85353	3.84479	0.0005
OLFML2A	OLFML2A	OLFML2A	chr9:127539436-127577159	control	PGL-treated	OK	1.92624	28.2767	3.87576	3.80013	0.00205
CDT1	CDT1	CDT1	chr16:88870185-88875666	control	PGL-treated	OK	0.631132	9.36434	3.89116	3.09993	0.02105
GINS4	GINS4	GINS4	chr8:41386724-41402565	control	PGL-treated	OK	0.932149	13.9806	3.90673	3.61609	0.00245
EXO1	EXO1	EXO1	chr1:242011492-242053241	control	PGL-treated	OK	0.3772	5.67502	3.91122	3.15949	0.02785
TK1	TK1	TK1	chr17:76170159-76183285	control	PGL-treated	OK	6.04472	91.2613	3.91626	3.87653	0.00185
CLDN2	CLDN2	CLDN2	chrX:106143292-106174091	control	PGL-treated	OK	0.274515	4.19147	3.9325	2.8672	0.02225
NOTCH3	NOTCH3	NOTCH3	chr19:15270443-15311792	control	PGL-treated	OK	0.836014	12.7975	3.93619	3.8854	0.0021
DBC1	DBC1	DBC1	chr9:121928907-122131739	control	PGL-treated	OK	0.385256	5.93964	3.94649	2.98741	0.0224
SYT12	SYT12	SYT12	chr11:66790189-66818334	control	PGL-treated	OK	0.266536	4.14554	3.95915	2.90396	0.02725
PRC1	PRC1	PRC1	chr15:91509267-91537804	control	PGL-treated	OK	4.20703	67.1942	3.99746	3.56451	0.00465
CYP4F12	CYP4F12	CYP4F12	chr19:15783827-15807984	control	PGL-treated	OK	0.343546	5.6506	4.03983	3.03165	0.0325
SERPINF1	SERPINF1	SERPINF1	chr17:1665258-1680859	control	PGL-treated	OK	0.867376	14.4643	4.0597	3.06926	0.0209
PTGES	PTGES	PTGES	chr9:132500614-132515344	control	PGL-treated	OK	1.92756	32.489	4.0751	3.74188	0.00145
POLQ	POLQ	POLQ	chr3:121150272-121264853	control	PGL-treated	OK	0.197654	3.34085	4.07917	3.23364	0.01655
FBLN1	FBLN1	FBLN1	chr22:45898718-45997014	control	PGL-treated	OK	3.76977	63.8001	4.08101	4.01941	0.0013
TNS4	TNS4	TNS4	chr17:38632079-38657854	control	PGL-treated	OK	10.5002	178.714	4.08916	4.41939	0.0002
CIDEC	CIDEC	CIDEC	chr3:9908393-9921938	control	PGL-treated	OK	1.02407	18.5726	4.18079	3.37374	0.00895
KIF15	KIF15	KIF15	chr3:44803208-44894748	control	PGL-treated	OK	0.11708	2.12925	4.18478	3.12758	0.03155
DLGAP5	DLGAP5	DLGAP5	chr14:55614833-55658396	control	PGL-treated	OK	0.388979	7.12772	4.19568	3.25438	0.01725
PADI2	PADI2	PADI2	chr1:17393255-17445948	control	PGL-treated	OK	0.114121	2.09287	4.19685	3.12277	0.03825
KIF2C	KIF2C	KIF2C	chr1:45205489-45233438	control	PGL-treated	OK	1.16556	21.902	4.23196	3.90163	0.00105
C21orf58	C21orf58	C21orf58	chr21:47721046-47743785	control	PGL-treated	OK	0.171721	3.22793	4.23247	3.14682	0.0372
CEP55	CEP55	CEP55	chr10:95256368-95288849	control	PGL-treated	OK	0.70386	13.3447	4.24484	3.48374	0.0093
FOXM1	FOXM1	FOXM1	chr12:2945981-2986321	control	PGL-treated	OK	2.01476	39.8296	4.30516	4.0016	0.0028
P2RY6	P2RY6	P2RY6	chr11:72975569-73009664	control	PGL-treated	OK	0.153177	3.04409	4.31274	2.48042	0.04335
METTL7A	METTL7A	METTL7A	chr12:51318533-51326300	control	PGL-treated	OK	0.212821	4.23469	4.31454	3.28583	0.0267
SDS	SDS	SDS	chr12:113830250-113841692	control	PGL-treated	OK	0.678081	13.5753	4.32338	3.29976	0.0199
BIRC5	BIRC5	BIRC5	chr17:76210276-76221716	control	PGL-treated	OK	2.20762	44.7588	4.34161	3.78383	0.00375
CA9	CA9	CA9	chr9:35673914-35681154	control	PGL-treated	OK	1.15525	23.8038	4.36491	3.50927	0.01375
ID1	ID1	ID1	chr20:30193085-30194317	control	PGL-treated	OK	11.4272	245.71	4.42642	4.44736	0.00115
CENPA	CENPA	CENPA	chr2:27008881-27017455	control	PGL-treated	OK	1.05175	22.8316	4.44017	3.44976	0.01305
SNCG	SNCG	SNCG	chr10:88718287-88723017	control	PGL-treated	OK	0.654167	14.3462	4.45486	3.20977	0.04705
CPLX2	CPLX2	CPLX2	chr5:175223609-175311023	control	PGL-treated	OK	0.379034	8.43434	4.47588	3.9282	0.00455
TRAIP	TRAIP	TRAIP	chr3:49866027-49893992	control	PGL-treated	OK	0.372564	8.3698	4.48963	3.40735	0.0249
PADI3	PADI3	PADI3	chr1:17575592-17610727	control	PGL-treated	OK	0.136337	3.08717	4.50104	3.24131	0.0467
BUB1	BUB1	BUB1	chr2:111395408-111435684	control	PGL-treated	OK	0.61678	14.428	4.54797	3.61825	0.01025
LOC146336	LOC146336	LOC146336	chr16:1114081-1131454	control	PGL-treated	OK	0.372693	8.79796	4.56111	3.59917	0.0176
PTK7	PTK7	PTK7	chr6:43044028-43129457	control	PGL-treated	OK	0.174885	4.19085	4.58277	3.42401	0.01245
ANPEP	ANPEP	ANPEP	chr15:90328125-90358072	control	PGL-treated	OK	0.314821	7.6409	4.60114	3.67145	0.01785
RAB26	RAB26	RAB26	chr16:2198650-2204141	control	PGL-treated	OK	0.286513	6.99854	4.61038	3.32457	0.04665
NRSN1	NRSN1	NRSN1	chr6:24126413-24147757	control	PGL-treated	OK	1.32289	32.9117	4.63683	4.23064	0.0002
KIAA0101	KIAA0101	KIAA0101	chr15:64657210-64673702	control	PGL-treated	OK	1.03128	25.9218	4.65166	3.95193	0.01085
CDCA5	CDCA5	CDCA5	chr11:64844926-64851615	control	PGL-treated	OK	1.34354	34.0973	4.66555	4.26777	0.00065
GPX2	GPX2	GPX2	chr14:65381078-65569227	control	PGL-treated	OK	2.14673	56.2793	4.71239	0.809223	0.04
ACCN2	ACCN2	ACCN2	chr12:50451486-50477394	control	PGL-treated	OK	0.208683	5.49142	4.7178	3.68419	0.02115
C17orf53	C17orf53	C17orf53	chr17:42219273-42239844	control	PGL-treated	OK	0.322948	8.61338	4.73721	3.82604	0.0379
AIF1L	AIF1L	AIF1L	chr9:133971862-133998539	control	PGL-treated	OK	0.107209	2.96157	4.78786	3.1734	0.0276
MYBL2	MYBL2	MYBL2	chr20:42295708-42345122	control	PGL-treated	OK	1.2972	37.6706	4.85997	4.61166	0.00075
CIT	CIT	CIT	chr12:120123594-120315095	control	PGL-treated	OK	0.438612	12.9794	4.88714	4.49872	0.00015
KIF4A	KIF4A	KIF4A	chrX:69509878-69640774	control	PGL-treated	OK	0.568059	17.0831	4.91038	4.42141	0.0007
SAPCD2	SAPCD2	SAPCD2	chr9:139956578-139965028	control	PGL-treated	OK	0.298945	9.17442	4.93966	3.96912	0.0162
CLEC4GP1	CLEC4GP1	CLEC4GP1	chr19:7852369-7855898	control	PGL-treated	OK	1.29268	41.0255	4.98808	4.46749	0.0005
KIFC1	KIFC1	KIFC1	chr6_ssto_hap7:4839528-4857918	control	PGL-treated	OK	0.678055	22.0512	5.02331	4.01154	0.00805
PLK1	PLK1	PLK1	chr16:23690200-23724821	control	PGL-treated	OK	1.4493	47.5095	5.03479	4.12434	0.00535
E2F1	E2F1	E2F1	chr20:32263291-32274210	control	PGL-treated	OK	0.461816	15.5478	5.07325	4.08455	0.00975
UBE2C	UBE2C	UBE2C	chr20:44441254-44445596	control	PGL-treated	OK	4.47826	155.219	5.11523	4.77933	0.0002
ZWINT	ZWINT	ZWINT	chr10:58117198-58121034	control	PGL-treated	OK	0.965663	33.5585	5.11901	4.48773	0.00975
CES1	CES1	CES1	chr16:55836763-55867075	control	PGL-treated	OK	0.338394	11.7756	5.12096	4.07275	0.0334
HPD	HPD	HPD	chr12:122277432-122326517	control	PGL-treated	OK	0.278132	9.69985	5.12412	3.56406	0.04115
CKAP2L	CKAP2L	CKAP2L	chr2:113495443-113522254	control	PGL-treated	OK	0.154654	5.43608	5.13545	3.77104	0.0347
CDC25C	CDC25C	CDC25C	chr5:137620958-137667516	control	PGL-treated	OK	0.319343	11.6814	5.19297	3.98585	0.02015
MCM10	MCM10	MCM10	chr10:13203553-13253104	control	PGL-treated	OK	0.187283	6.9462	5.21293	4.08893	0.0344
CDCA8	CDCA8	CDCA8	chr1:38158158-38175391	control	PGL-treated	OK	0.613776	22.7738	5.21352	4.19786	0.0127
SCNN1A	SCNN1A	SCNN1A	chr12:6456008-6486523	control	PGL-treated	OK	2.15433	84.0739	5.28634	5.19445	0.00045
HHIPL2	HHIPL2	HHIPL2	chr1:222695601-222721444	control	PGL-treated	OK	0.22888	9.15131	5.32131	4.1142	0.02785
RRM2	RRM2	RRM2	chr2:10262694-10271546	control	PGL-treated	OK	0.930043	37.2107	5.32228	5.0154	0.00045
CDC45	CDC45	CDC45	chr22:19467413-19508135	control	PGL-treated	OK	0.397463	16.1724	5.34657	3.98645	0.01175
H19	H19	H19	chr11:2016405-2019065	control	PGL-treated	OK	1.86918	77.7435	5.37824	5.22243	0.00055
NCAPH	NCAPH	NCAPH	chr2:97001483-97041274	control	PGL-treated	OK	0.205419	8.63799	5.39405	4.3584	0.0174
GTSE1	GTSE1	GTSE1	chr22:46692637-46726707	control	PGL-treated	OK	0.419701	17.9844	5.42124	4.36484	0.0096
HJURP	HJURP	HJURP	chr2:234745485-234763212	control	PGL-treated	OK	1.11976	49.9294	5.47863	5.23742	0.0001
GINS2	GINS2	GINS2	chr16:85711279-85722588	control	PGL-treated	OK	0.486346	22.9668	5.56142	4.26086	0.0346
KIF18B	KIF18B	KIF18B	chr17:43003447-43025082	control	PGL-treated	OK	0.550147	26.1604	5.57142	4.4902	0.00985
ESPL1	ESPL1	ESPL1	chr12:53662082-53687427	control	PGL-treated	OK	0.200696	10.0231	5.64218	4.51376	0.0119
ABCA1	ABCA1	ABCA1	chr9:107543283-107690527	control	PGL-treated	OK	0.0855933	4.47264	5.70749	4.63571	0.0173
TROAP	TROAP	TROAP	chr12:49716970-49725514	control	PGL-treated	OK	0.497238	28.4804	5.83989	3.65448	0.0274
TCF19	TCF19	TCF19	chr6_ssto_hap7:2461238-2466929	control	PGL-treated	OK	0.142445	8.41491	5.88447	4.26958	0.04275
ASF1B	ASF1B	ASF1B	chr19:14230320-14247440	control	PGL-treated	OK	0.266435	19.0967	6.1634	4.59632	0.04585
SUSD2	SUSD2	SUSD2	chr22:24577443-24585074	control	PGL-treated	OK	3.619	279.797	6.27265	6.19385	5e-05
MKI67	MKI67	MKI67	chr10:129894924-129924468	control	PGL-treated	OK	0.435344	33.888	6.28247	6.22764	0.0002
AURKB	AURKB	AURKB	chr17:8108048-8113883	control	PGL-treated	OK	0.52566	67.9729	7.01469	5.48571	0.02785
C19orf77	C19orf77	C19orf77	chr19:3474404-3480540	control	PGL-treated	OK	0	1.64877	inf	#NAME?	0.00485
C1orf38	C1orf38	C1orf38	chr1:28199054-28213193	control	PGL-treated	OK	0	1.0541	inf	#NAME?	0.0048
CSAG1	CSAG1	CSAG1	chrX:151903227-151909518	control	PGL-treated	OK	0	1.75402	inf	#NAME?	0.00665
DEFB124	DEFB124	DEFB124	chr20:30053308-30060816	control	PGL-treated	OK	0	9.95369	inf	#NAME?	0.0316
DPEP1	DPEP1	DPEP1	chr16:89679715-89704839	control	PGL-treated	OK	0	1.70798	inf	#NAME?	5e-05
ELANE	ELANE	ELANE	chr19:852290-856246	control	PGL-treated	OK	0	1.10833	inf	#NAME?	0.00845
FMR1NB	FMR1NB	FMR1NB	chrX:147062848-147108187	control	PGL-treated	OK	0	0.710346	inf	#NAME?	0.01345
FPR1	FPR1	FPR1	chr19:52249022-52255150	control	PGL-treated	OK	0	2.41151	inf	#NAME?	5e-05
GTSF1	GTSF1	GTSF1	chr12:54849735-54867386	control	PGL-treated	OK	0	1.55119	inf	#NAME?	0.0077
GUCA2A	GUCA2A	GUCA2A	chr1:42628361-42630395	control	PGL-treated	OK	0	0.782285	inf	#NAME?	0.0383
HIST1H4L	HIST1H4L	HIST1H4L	chr6:27840925-27841289	control	PGL-treated	OK	0	1.80952	inf	#NAME?	0.0383
HSD11B1	HSD11B1	HSD11B1	chr1:209859524-209908295	control	PGL-treated	OK	0	2.42578	inf	#NAME?	5e-05
IFITM1	IFITM1	IFITM1	chr11:313990-315272	control	PGL-treated	OK	0	0.848543	inf	#NAME?	0.01875
LBP	LBP	LBP	chr20:36974884-37005653	control	PGL-treated	OK	0	1.79219	inf	#NAME?	5e-05
LOC100505865	LOC100505865	LOC100505865	chr16:66442426-66444803	control	PGL-treated	OK	0	2.97151	inf	#NAME?	0.00185
LOC283587	LOC283587	LOC283587	chr14:88490893-88553688	control	PGL-treated	OK	0	1.27276	inf	#NAME?	0.00845
LY6D	LY6D	LY6D	chr8:143866297-143868008	control	PGL-treated	OK	0	3.27558	inf	#NAME?	0.0024
MAGEB1	MAGEB1	MAGEB1	chrX:30260056-30270155	control	PGL-treated	OK	0	0.868154	inf	#NAME?	0.00405
MSMB	MSMB	MSMB	chr10:51549552-51562518	control	PGL-treated	OK	0	1.17607	inf	#NAME?	0.0406
MT1E	MT1E	MT1E	chr16:56659584-56661024	control	PGL-treated	OK	0	2.16245	inf	#NAME?	0.0113
MYL9	MYL9	MYL9	chr20:35169886-35178226	control	PGL-treated	OK	0	10.1314	inf	#NAME?	5e-05
NME1-NME2	NME1-NME2	NME1-NME2	chr17:49230896-49249105	control	PGL-treated	OK	0	3.34101	inf	#NAME?	0.0177
P2RX6	P2RX6	P2RX6	chr22:21369441-21382302	control	PGL-treated	OK	0	0.766016	inf	#NAME?	5e-05
PAGE2B	PAGE2B	PAGE2B	chrX:55101503-55105336	control	PGL-treated	OK	0	1.25542	inf	#NAME?	0.0316
PAGE5	PAGE5	PAGE5	chrX:55246790-55250541	control	PGL-treated	OK	0	0.863802	inf	#NAME?	0.0319
PRTN3	PRTN3	PRTN3	chr19:840984-848175	control	PGL-treated	OK	0	0.910218	inf	#NAME?	0.01105
PTGDS	PTGDS	PTGDS	chr9:139871955-139876194	control	PGL-treated	OK	0	1.0739	inf	#NAME?	0.0113
PTGIR	PTGIR	PTGIR	chr19:47123724-47128354	control	PGL-treated	OK	0	0.925034	inf	#NAME?	0.0026
REN	REN	REN	chr1:204123943-204135465	control	PGL-treated	OK	0	0.747839	inf	#NAME?	0.0077
SNAR-E	SNAR-E	SNAR-E	chr19:47333841-47333961	control	PGL-treated	OK	0	92.1796	inf	#NAME?	0.0316
SNAR-G1	SNAR-G1	SNAR-G1	chr19:49540276-49540404	control	PGL-treated	OK	0	56.5276	inf	#NAME?	0.0383
SNORA76	SNORA76	SNORA76	chr17:62223698-62223831	control	PGL-treated	OK	0	48.4122	inf	#NAME?	0.0383
SNORD116-20	SNORD116-20	SNORD116-20	chr15:25332807-25332901	control	PGL-treated	OK	0	271.937	inf	#NAME?	0.0316
SPC24	SPC24	SPC24	chr19:11257830-11266484	control	PGL-treated	OK	0	6.44914	inf	#NAME?	5e-05
SPINK4	SPINK4	SPINK4	chr9:33240195-33248565	control	PGL-treated	OK	0	2.20779	inf	#NAME?	0.0316
SSX3	SSX3	SSX3	chrX:48205862-48216142	control	PGL-treated	OK	0	1.2632	inf	#NAME?	0.00645
SYT3	SYT3	SYT3	chr19:51125233-51143092	control	PGL-treated	OK	0	0.73302	inf	#NAME?	0.0001
ZNF724P	ZNF724P	ZNF724P	chr19:23406606-23433172	control	PGL-treated	OK	0	0.797333	inf	#NAME?	0.0383

## Sheet: Down-regulated genes
Table S2 Down-regulated genes by PGL in A549 cells
test_id	gene_id	gene	locus	sample_1	sample_2	status	value_1	value_2	log2.fold_change.	test_stat	p_value
FGF1	FGF1	FGF1	chr5:141971742-142077635	control	PGL-treated	OK	1.11038	0.0219563	-5.66027	-1.42343	0.02945
TXNIP	TXNIP	TXNIP	chr1:145438461-145442628	control	PGL-treated	OK	12.5252	0.372939	-5.06975	-4.11559	0.0127
MMP25	MMP25	MMP25	chr16:3096681-3110724	control	PGL-treated	OK	12.5602	0.390095	-5.00889	-4.05635	0.0107
SLCO1B3	SLCO1B3	SLCO1B3	chr12:20963637-21069843	control	PGL-treated	OK	37.5247	1.42077	-4.7231	-4.55322	0.00085
C4orf32	C4orf32	C4orf32	chr4:113066552-113110237	control	PGL-treated	OK	14.9215	0.575233	-4.6971	-3.79325	0.01345
COL20A1	COL20A1	COL20A1	chr20:61924537-61962285	control	PGL-treated	OK	2.83657	0.109681	-4.69276	-3.42848	0.03905
SLC6A13	SLC6A13	SLC6A13	chr12:329786-372039	control	PGL-treated	OK	3.58728	0.143497	-4.6438	-2.84043	0.0381
HDAC9	HDAC9	HDAC9	chr7:18126571-19036992	control	PGL-treated	OK	3.07156	0.123501	-4.63638	-3.17382	0.0174
CREB5	CREB5	CREB5	chr7:28338939-28865511	control	PGL-treated	OK	5.87528	0.258749	-4.50503	-4.03962	0.00445
TNC	TNC	TNC	chr9:117781853-117880536	control	PGL-treated	OK	8.01105	0.362845	-4.46457	-4.08653	0.00075
ARRDC4	ARRDC4	ARRDC4	chr15:98503932-98517068	control	PGL-treated	OK	19.4303	0.920075	-4.40042	-4.05853	0.00125
C6orf25	C6orf25	C6orf25	chr6_ssto_hap7:3021937-3025302	control	PGL-treated	OK	3.05403	0.175684	-4.11967	-2.73373	0.01675
RASEF	RASEF	RASEF	chr9:85597316-85678043	control	PGL-treated	OK	6.89997	0.397462	-4.1177	-3.14605	0.02085
SAMD9	SAMD9	SAMD9	chr7:92728825-92747336	control	PGL-treated	OK	1.98814	0.132881	-3.90321	-2.96867	0.02695
SLAMF7	SLAMF7	SLAMF7	chr1:160709076-160724601	control	PGL-treated	OK	7.82266	0.561844	-3.79942	-2.87791	0.0284
CLDN9	CLDN9	CLDN9	chr16:3062456-3064506	control	PGL-treated	OK	3.15892	0.235769	-3.74399	-2.73956	0.04745
RGMA	RGMA	RGMA	chr15:93586635-93632443	control	PGL-treated	OK	2.2347	0.177822	-3.65157	-2.64684	0.03705
SLC8A2	SLC8A2	SLC8A2	chr19:47931278-47975307	control	PGL-treated	OK	2.69447	0.22173	-3.60313	-2.77018	0.03505
LRRC66	LRRC66	LRRC66	chr4:52859865-52883786	control	PGL-treated	OK	1.90939	0.162481	-3.55476	-2.63959	0.0455
FAM135A	FAM135A	FAM135A	chr6:71123106-71270877	control	PGL-treated	OK	10.6972	0.913924	-3.54901	-3.3712	0.00595
CD163L1	CD163L1	CD163L1	chr12:7507556-7596749	control	PGL-treated	OK	3.85638	0.331363	-3.54076	-2.68873	0.0334
TRAM1	TRAM1	TRAM1	chr8:71485452-71520694	control	PGL-treated	OK	610.386	54.6216	-3.48218	-3.97389	0.00055
ARTN	ARTN	ARTN	chr1:44398991-44402912	control	PGL-treated	OK	2.53216	0.227961	-3.47351	-2.35395	0.0458
UBE2W	UBE2W	UBE2W	chr8:74702839-74791110	control	PGL-treated	OK	14.8734	1.36873	-3.44183	-3.00564	0.0136
KIRREL3	KIRREL3	KIRREL3	chr11:126293395-126870766	control	PGL-treated	OK	1.97373	0.18271	-3.4333	-2.51552	0.03805
CATSPERG	CATSPERG	CATSPERG	chr19:38826442-38861589	control	PGL-treated	OK	1.77216	0.164854	-3.42625	-2.59177	0.047
MIR100HG	MIR100HG	MIR100HG	chr11:121959810-122073770	control	PGL-treated	OK	15.6201	1.46182	-3.41757	-3.1595	0.0055
KLHL4	KLHL4	KLHL4	chrX:86772714-86925050	control	PGL-treated	OK	8.79403	0.835674	-3.39551	-2.82508	0.02115
LTN1	LTN1	LTN1	chr21:30300465-30365277	control	PGL-treated	OK	11.6806	1.11414	-3.39011	-3.32085	0.00475
NAP1L2	NAP1L2	NAP1L2	chrX:72432136-72434710	control	PGL-treated	OK	7.35277	0.703947	-3.38475	-2.56414	0.0375
RPL13AP20	RPL13AP20	RPL13AP20	chr12:13028410-13029070	control	PGL-treated	OK	51.0138	4.9323	-3.37056	-2.98547	0.00585
MAP9	MAP9	MAP9	chr4:156263811-156298122	control	PGL-treated	OK	7.41109	0.732776	-3.33824	-3.16207	0.0069
MAF	MAF	MAF	chr16:79627744-79634622	control	PGL-treated	OK	6.5328	0.652964	-3.32263	-2.61321	0.0299
ABCE1	ABCE1	ABCE1	chr4:145915726-146050676	control	PGL-treated	OK	51.4263	5.36304	-3.26138	-3.13942	0.00435
ARL5B	ARL5B	ARL5B	chr10:18948312-18966940	control	PGL-treated	OK	39.3608	4.1143	-3.25804	-3.17898	0.0077
KIAA1033	KIAA1033	KIAA1033	chr12:105501491-105562906	control	PGL-treated	OK	39.6389	4.15633	-3.25354	-3.42867	0.0011
GGN	GGN	GGN	chr19:38874991-38878668	control	PGL-treated	OK	3.85975	0.409188	-3.23767	-2.52728	0.04895
RAP1B	RAP1B	RAP1B	chr12:69004618-69054385	control	PGL-treated	OK	101.582	10.9082	-3.21916	-3.19421	0.00445
BBS10	BBS10	BBS10	chr12:76738265-76742222	control	PGL-treated	OK	9.79245	1.05187	-3.21871	-2.97015	0.00635
LOC375010	LOC375010	LOC375010	chr1:142697420-142713605	control	PGL-treated	OK	117.871	12.6708	-3.21763	-3.11785	0.01015
RLF	RLF	RLF	chr1:40627040-40706593	control	PGL-treated	OK	8.32125	0.899788	-3.20914	-3.05412	0.00705
PSMD12	PSMD12	PSMD12	chr17:65336618-65362721	control	PGL-treated	OK	107.175	11.6117	-3.20632	-3.30506	0.00185
TAF13	TAF13	TAF13	chr1:109606997-109618624	control	PGL-treated	OK	68.1877	7.39184	-3.20551	-2.88554	0.00755
DNAJB9	DNAJB9	DNAJB9	chr7:108210188-108215294	control	PGL-treated	OK	36.8952	4.00912	-3.20207	-3.12436	0.00765
HECTD2	HECTD2	HECTD2	chr10:93066718-93371217	control	PGL-treated	OK	9.07557	0.989024	-3.19791	-2.44027	0.00765
STARD13	STARD13	STARD13	chr13:33677271-34250932	control	PGL-treated	OK	19.2012	2.12966	-3.17251	-2.96693	0.00695
USP53	USP53	USP53	chr4:120133781-120216673	control	PGL-treated	OK	10.5031	1.169	-3.16747	-3.00911	0.0087
SELPLG	SELPLG	SELPLG	chr12:109015679-109027670	control	PGL-treated	OK	6.61723	0.737664	-3.16519	-2.68826	0.0117
HSPA4L	HSPA4L	HSPA4L	chr4:128703452-128754526	control	PGL-treated	OK	16.8959	1.89266	-3.15819	-3.01126	0.0089
IL32	IL32	IL32	chr16:3115312-3119668	control	PGL-treated	OK	91.7365	10.3319	-3.15039	-2.74646	0.0334
C21orf91	C21orf91	C21orf91	chr21:19149720-19191703	control	PGL-treated	OK	4.2619	0.48565	-3.13351	-2.6326	0.02545
FLRT2	FLRT2	FLRT2	chr14:85996487-86094270	control	PGL-treated	OK	16.1562	1.88226	-3.10155	-3.02433	0.0099
DHRS2	DHRS2	DHRS2	chr14:24105572-24114848	control	PGL-treated	OK	31.7238	3.74524	-3.08244	-2.88459	0.01045
ZMYM5	ZMYM5	ZMYM5	chr13:20397623-20437776	control	PGL-treated	OK	20.4616	2.46207	-3.05498	-2.6799	0.01395
SLC22A20	SLC22A20	SLC22A20	chr11:64981310-65010228	control	PGL-treated	OK	3.68563	0.443887	-3.05365	-2.33038	0.0449
TMEM126A	TMEM126A	TMEM126A	chr11:85358962-85367597	control	PGL-treated	OK	64.1165	7.79828	-3.03947	-2.84044	0.0106
ARHGAP5	ARHGAP5	ARHGAP5	chr14:32546494-32628934	control	PGL-treated	OK	21.1421	2.59331	-3.02725	-3.19155	0.00295
GDF6	GDF6	GDF6	chr8:97154557-97173020	control	PGL-treated	OK	11.1295	1.36899	-3.0232	-2.85369	0.0105
CAPZA2	CAPZA2	CAPZA2	chr7:116502562-116559313	control	PGL-treated	OK	70.4843	8.79753	-3.00213	-2.89614	0.0129
KCNQ3	KCNQ3	KCNQ3	chr8:133133104-133493004	control	PGL-treated	OK	3.19795	0.400855	-2.996	-2.78932	0.01175
FRMD6	FRMD6	FRMD6	chr14:51955854-52197444	control	PGL-treated	OK	90.0561	11.3773	-2.98467	-3.22215	0.00295
PAIP2	PAIP2	PAIP2	chr5:138677518-138719039	control	PGL-treated	OK	86.1525	10.8895	-2.98395	-2.45362	0.0388
CHIC1	CHIC1	CHIC1	chrX:72782983-72906937	control	PGL-treated	OK	6.22922	0.789715	-2.97965	-2.83221	0.0106
MAB21L3	MAB21L3	MAB21L3	chr1:116654375-116677861	control	PGL-treated	OK	12.6644	1.60659	-2.9787	-2.81175	0.0093
CCDC144B	CCDC144B	CCDC144B	chr17:18441114-18528930	control	PGL-treated	OK	6.43616	0.820081	-2.97236	-2.83248	0.0115
LYSMD3	LYSMD3	LYSMD3	chr5:89811444-89825401	control	PGL-treated	OK	17.6699	2.27121	-2.95976	-2.79693	0.01265
POMP	POMP	POMP	chr13:29233140-29253093	control	PGL-treated	OK	51.2476	6.63655	-2.94898	-2.80835	0.01205
SEC61G	SEC61G	SEC61G	chr7:54819939-54826939	control	PGL-treated	OK	421.334	55.1761	-2.93285	-2.88437	0.01055
SLC36A4	SLC36A4	SLC36A4	chr11:92880849-92931095	control	PGL-treated	OK	13.2253	1.73243	-2.93243	-2.71065	0.01155
DNTTIP2	DNTTIP2	DNTTIP2	chr1:94335013-94344762	control	PGL-treated	OK	37.0264	4.86844	-2.92702	-2.83676	0.01265
SYTL2	SYTL2	SYTL2	chr11:85405264-85522178	control	PGL-treated	OK	24.6096	3.24671	-2.92217	-2.82311	0.0096
CCDC58	CCDC58	CCDC58	chr3:122078435-122102074	control	PGL-treated	OK	81.8039	10.8684	-2.91202	-2.77761	0.01365
GOLT1B	GOLT1B	GOLT1B	chr12:21654698-21671337	control	PGL-treated	OK	43.8257	5.86343	-2.90196	-2.79059	0.01435
RCHY1	RCHY1	RCHY1	chr4:76404246-76439640	control	PGL-treated	OK	8.88748	1.20122	-2.88728	-2.68728	0.01465
TRIAP1	TRIAP1	TRIAP1	chr12:120881763-120884215	control	PGL-treated	OK	194.141	26.2577	-2.88629	-3.04824	0.00315
ZUFSP	ZUFSP	ZUFSP	chr6:116956780-116989973	control	PGL-treated	OK	8.81786	1.1927	-2.8862	-2.4194	0.02525
TGFBR1	TGFBR1	TGFBR1	chr9:101867411-101916473	control	PGL-treated	OK	131.867	17.8966	-2.88133	-3.18662	0.0034
ALOXE3	ALOXE3	ALOXE3	chr17:7999217-8022234	control	PGL-treated	OK	11.4612	1.55617	-2.8807	-2.71708	0.01915
PLS1	PLS1	PLS1	chr3:142315228-142432505	control	PGL-treated	OK	16.2103	2.20283	-2.87948	-2.70399	0.01315
ZNF432	ZNF432	ZNF432	chr19:52536676-52552073	control	PGL-treated	OK	7.64209	1.04106	-2.87592	-2.41069	0.0229
KSR2	KSR2	KSR2	chr12:117890816-118406028	control	PGL-treated	OK	4.13579	0.565458	-2.87067	-2.72538	0.01765
CD274	CD274	CD274	chr9:5450502-5470567	control	PGL-treated	OK	5.00453	0.687446	-2.86392	-2.4048	0.0259
COPS2	COPS2	COPS2	chr15:49417470-49447854	control	PGL-treated	OK	26.154	3.62397	-2.85139	-2.67951	0.01485
AOC2	AOC2	AOC2	chr17:40996608-41002724	control	PGL-treated	OK	34.3473	4.81641	-2.83416	-2.7153	0.0137
ABCC9	ABCC9	ABCC9	chr12:21950323-22089628	control	PGL-treated	OK	2.02074	0.28585	-2.82155	-2.4715	0.01555
UBA6	UBA6	UBA6	chr4:68481478-68566889	control	PGL-treated	OK	10.1439	1.4407	-2.81577	-2.69518	0.01715
ESCO1	ESCO1	ESCO1	chr18:19109261-19180693	control	PGL-treated	OK	6.77252	0.962636	-2.81463	-2.60713	0.01245
DNAJB4	DNAJB4	DNAJB4	chr1:78470635-78482995	control	PGL-treated	OK	27.9497	3.99618	-2.80614	-2.67652	0.01695
NR1D2	NR1D2	NR1D2	chr3:23986750-24022109	control	PGL-treated	OK	23.7403	3.40144	-2.80312	-2.87322	0.007
ZMYM1	ZMYM1	ZMYM1	chr1:35544971-35581455	control	PGL-treated	OK	4.49635	0.658417	-2.77168	-2.32822	0.02975
ZNF791	ZNF791	ZNF791	chr19:12721731-12740676	control	PGL-treated	OK	18.9122	2.78624	-2.76293	-2.6334	0.01845
COL4A1	COL4A1	COL4A1	chr13:110801309-110959496	control	PGL-treated	OK	73.0753	10.7748	-2.76173	-2.95779	0.0071
NAV3	NAV3	NAV3	chr12:78225068-78606790	control	PGL-treated	OK	8.61555	1.28305	-2.74736	-2.56155	0.0218
ABHD13	ABHD13	ABHD13	chr13:108870762-108886603	control	PGL-treated	OK	4.38903	0.654495	-2.74545	-2.48874	0.0162
DEPDC7	DEPDC7	DEPDC7	chr11:33037409-33055128	control	PGL-treated	OK	17.7935	2.66585	-2.73868	-2.53135	0.01715
VBP1	VBP1	VBP1	chrX:154444700-154468098	control	PGL-treated	OK	59.8558	9.0165	-2.73085	-2.65118	0.01635
ARHGAP29	ARHGAP29	ARHGAP29	chr1:94634462-94703307	control	PGL-treated	OK	9.61553	1.44857	-2.73073	-2.64617	0.0177
SNAPC1	SNAPC1	SNAPC1	chr14:62229074-62263146	control	PGL-treated	OK	67.2525	10.1469	-2.72855	-2.86551	0.00565
VGLL3	VGLL3	VGLL3	chr3:86987122-87040257	control	PGL-treated	OK	8.5153	1.28814	-2.72477	-2.64123	0.0195
PPIL4	PPIL4	PPIL4	chr6:149825630-149867238	control	PGL-treated	OK	39.2866	5.94618	-2.724	-2.62481	0.01865
MMP14	MMP14	MMP14	chr14:23305792-23316803	control	PGL-treated	OK	6.89436	1.04431	-2.72287	-2.47663	0.0162
ANKRD12	ANKRD12	ANKRD12	chr18:9136750-9285983	control	PGL-treated	OK	6.3294	0.959316	-2.72199	-2.54478	0.0201
GADD45A	GADD45A	GADD45A	chr1:68150859-68154021	control	PGL-treated	OK	790.212	120.019	-2.71898	-3.1132	0.00465
TFAM	TFAM	TFAM	chr10:60145175-60155897	control	PGL-treated	OK	59.4681	9.04637	-2.71671	-2.62632	0.0186
AOC3	AOC3	AOC3	chr17:41003200-41010140	control	PGL-treated	OK	10.6826	1.63258	-2.71004	-2.58962	0.0175
CHMP2B	CHMP2B	CHMP2B	chr3:87276412-87304698	control	PGL-treated	OK	42.6924	6.55347	-2.70365	-2.76242	0.00535
FOXN2	FOXN2	FOXN2	chr2:48541794-48606434	control	PGL-treated	OK	16.2322	2.49645	-2.7009	-2.61695	0.02035
ESF1	ESF1	ESF1	chr20:13694968-13765532	control	PGL-treated	OK	49.0978	7.58597	-2.69425	-2.81585	0.0059
GOLGA4	GOLGA4	GOLGA4	chr3:37284681-37408370	control	PGL-treated	OK	53.6742	8.31554	-2.69035	-2.8087	0.00715
GLS	GLS	GLS	chr2:191745546-191830270	control	PGL-treated	OK	171.226	26.5696	-2.68806	-2.99083	0.00325
SCOC	SCOC	SCOC	chr4:141178439-141303710	control	PGL-treated	OK	32.1802	5.01473	-2.68193	-2.51614	0.0172
KLHL28	KLHL28	KLHL28	chr14:45393526-45431179	control	PGL-treated	OK	8.8667	1.38281	-2.68079	-2.55921	0.0218
ZNF845	ZNF845	ZNF845	chr19:53837001-53858122	control	PGL-treated	OK	5.99292	0.936057	-2.67859	-2.45535	0.01975
ZBTB6	ZBTB6	ZBTB6	chr9:125670334-125675609	control	PGL-treated	OK	7.85432	1.2269	-2.67847	-2.50502	0.01755
GAR1	GAR1	GAR1	chr4:110736665-110745893	control	PGL-treated	OK	56.0304	8.82676	-2.66625	-2.47864	0.02165
ATP13A3	ATP13A3	ATP13A3	chr3:194123402-194188968	control	PGL-treated	OK	37.1853	5.86468	-2.66461	-2.89838	0.0085
PSG4	PSG4	PSG4	chr19:43696853-43709790	control	PGL-treated	OK	16.7662	2.65868	-2.65677	-2.45834	0.0236
SUB1	SUB1	SUB1	chr5:32585604-32604185	control	PGL-treated	OK	43.5814	7.00545	-2.63716	-2.75732	0.00625
SERP1	SERP1	SERP1	chr3:150259779-150264428	control	PGL-treated	OK	127.546	20.5536	-2.63355	-2.84425	0.0103
CHIC2	CHIC2	CHIC2	chr4:54875957-54930815	control	PGL-treated	OK	41.0736	6.67147	-2.62213	-2.50171	0.02415
CWC22	CWC22	CWC22	chr2:180809603-180871780	control	PGL-treated	OK	29.4814	4.78857	-2.62213	-2.51878	0.02045
POLK	POLK	POLK	chr5:74666927-74895646	control	PGL-treated	OK	25.1196	4.09149	-2.61812	-2.03906	0.0412
ZNF292	ZNF292	ZNF292	chr6:87865268-87973406	control	PGL-treated	OK	3.91224	0.637681	-2.61709	-2.49316	0.0231
MTERFD1	MTERFD1	MTERFD1	chr8:97251644-97273796	control	PGL-treated	OK	11.734	1.9312	-2.60313	-2.18684	0.03525
SBDS	SBDS	SBDS	chr7:66452689-66460588	control	PGL-treated	OK	118.821	19.6235	-2.59814	-2.74658	0.00735
GMFB	GMFB	GMFB	chr14:54941208-54955744	control	PGL-treated	OK	23.6909	3.94035	-2.58794	-2.49416	0.0235
ZNF800	ZNF800	ZNF800	chr7:127010353-127032767	control	PGL-treated	OK	11.1741	1.85989	-2.58687	-2.48797	0.02565
FGB	FGB	FGB	chr4:155484131-155493915	control	PGL-treated	OK	49.6055	8.28407	-2.58209	-2.59544	0.01875
UHMK1	UHMK1	UHMK1	chr1:162466963-162499419	control	PGL-treated	OK	36.8298	6.19039	-2.57277	-2.66914	0.0126
AASDHPPT	AASDHPPT	AASDHPPT	chr11:105921824-105969419	control	PGL-treated	OK	18.323	3.08493	-2.57035	-2.38889	0.02785
ASCC3	ASCC3	ASCC3	chr6:100956607-101329224	control	PGL-treated	OK	37.0853	6.26944	-2.56444	-2.68898	0.00805
GOLT1A	GOLT1A	GOLT1A	chr1:204167287-204183220	control	PGL-treated	OK	41.0481	6.94478	-2.56331	-2.38356	0.02425
ZFYVE16	ZFYVE16	ZFYVE16	chr5:79703837-79775498	control	PGL-treated	OK	11.9412	2.02046	-2.5632	-2.49418	0.0273
PPP2R3C	PPP2R3C	PPP2R3C	chr14:35554677-35591519	control	PGL-treated	OK	16.2654	2.75914	-2.55952	-2.37309	0.02565
FGF2	FGF2	FGF2	chr4:123747862-123844159	control	PGL-treated	OK	119.68	20.3914	-2.55314	-2.78728	0.0073
CALM2	CALM2	CALM2	chr2:47387220-47403740	control	PGL-treated	OK	568.168	96.854	-2.55244	-2.88047	0.00625
MXD1	MXD1	MXD1	chr2:70142172-70170076	control	PGL-treated	OK	21.2488	3.64552	-2.54319	-2.62784	0.0087
SYT1	SYT1	SYT1	chr12:79257772-79845788	control	PGL-treated	OK	16.7978	2.90109	-2.53361	-2.4267	0.022
C6orf72	C6orf72	C6orf72	chr6:149887527-149912067	control	PGL-treated	OK	26.8997	4.64917	-2.53255	-2.32948	0.0271
CENPC1	CENPC1	CENPC1	chr4:68337988-68411256	control	PGL-treated	OK	4.91558	0.853367	-2.52612	-2.13549	0.04095
LAMTOR3	LAMTOR3	LAMTOR3	chr4:100799494-100815703	control	PGL-treated	OK	6.87961	1.19456	-2.52585	-2.28667	0.0398
DNAJB2	DNAJB2	DNAJB2	chr2:220144039-220151622	control	PGL-treated	OK	238.604	41.4696	-2.52449	-2.67207	0.0126
AASDH	AASDH	AASDH	chr4:57204456-57253638	control	PGL-treated	OK	4.96871	0.864296	-2.52327	-2.1403	0.0436
SMARCAD1	SMARCAD1	SMARCAD1	chr4:95128758-95212443	control	PGL-treated	OK	16.5624	2.89758	-2.51499	-2.48705	0.01685
TMEM45A	TMEM45A	TMEM45A	chr3:100211462-100296285	control	PGL-treated	OK	9.1242	1.60014	-2.5115	-2.12418	0.04175
DDX60L	DDX60L	DDX60L	chr4:169277885-169401638	control	PGL-treated	OK	11.8527	2.08191	-2.50923	-2.34433	0.03315
RANBP6	RANBP6	RANBP6	chr9:6011018-6015640	control	PGL-treated	OK	18.8153	3.31647	-2.50419	-2.26015	0.03525
BEX2	BEX2	BEX2	chrX:102564273-102565974	control	PGL-treated	OK	71.2411	12.5821	-2.50133	-2.3476	0.03615
HELQ	HELQ	HELQ	chr4:84328498-84377025	control	PGL-treated	OK	4.96327	0.877797	-2.49933	-2.12071	0.04555
SNRPG	SNRPG	SNRPG	chr2:70508505-70520869	control	PGL-treated	OK	558.869	98.8705	-2.4989	-2.69228	0.0107
C12orf5	C12orf5	C12orf5	chr12:4430358-4469190	control	PGL-treated	OK	52.3931	9.26916	-2.49887	-2.67964	0.0139
NAA30	NAA30	NAA30	chr14:57857270-57879466	control	PGL-treated	OK	15.1293	2.68335	-2.49524	-2.35459	0.0326
PUS7L	PUS7L	PUS7L	chr12:44122411-44152596	control	PGL-treated	OK	7.27122	1.29094	-2.49377	-2.27987	0.04375
PLOD2	PLOD2	PLOD2	chr3:145787227-145879282	control	PGL-treated	OK	190.098	33.885	-2.48803	-2.60884	0.0126
SGMS2	SGMS2	SGMS2	chr4:108745720-108836204	control	PGL-treated	OK	10.4043	1.85486	-2.4878	-2.30034	0.0322
HAT1	HAT1	HAT1	chr2:172778934-172848600	control	PGL-treated	OK	26.0408	4.65123	-2.48509	-2.31337	0.0302
FAM126B	FAM126B	FAM126B	chr2:201838440-201936392	control	PGL-treated	OK	7.96941	1.43019	-2.47827	-2.31694	0.0373
DENND4A	DENND4A	DENND4A	chr15:65952956-66084631	control	PGL-treated	OK	9.49662	1.70935	-2.47397	-2.40788	0.02525
ARL8B	ARL8B	ARL8B	chr3:5163929-5222601	control	PGL-treated	OK	71.2186	12.8328	-2.47242	-2.65616	0.01255
SYNE1	SYNE1	SYNE1	chr6:152442818-152958534	control	PGL-treated	OK	34.0489	6.1376	-2.47186	-2.81143	0.00565
HCFC2	HCFC2	HCFC2	chr12:104458235-104500304	control	PGL-treated	OK	10.8368	1.95403	-2.47142	-2.32495	0.03395
ZBTB41	ZBTB41	ZBTB41	chr1:197122813-197169672	control	PGL-treated	OK	5.59151	1.00864	-2.47082	-2.37332	0.02835
C5orf51	C5orf51	C5orf51	chr5:41904469-41921738	control	PGL-treated	OK	30.1185	5.43508	-2.47028	-2.60556	0.0113
MRPL1	MRPL1	MRPL1	chr4:78783804-78873944	control	PGL-treated	OK	13.9141	2.51224	-2.4695	-2.09286	0.04605
BCAS2	BCAS2	BCAS2	chr1:115110180-115124265	control	PGL-treated	OK	23.7983	4.29826	-2.46903	-2.29027	0.0288
CCDC68	CCDC68	CCDC68	chr18:52568739-52626739	control	PGL-treated	OK	3.35661	0.606828	-2.46764	-2.08356	0.0473
USP15	USP15	USP15	chr12:62654120-62803501	control	PGL-treated	OK	19.4092	3.50922	-2.46752	-2.09987	0.0311
TMED5	TMED5	TMED5	chr1:93615298-93646246	control	PGL-treated	OK	18.0269	3.26495	-2.46502	-2.54048	0.00895
EIF5A2	EIF5A2	EIF5A2	chr3:170606203-170626426	control	PGL-treated	OK	10.7942	1.95857	-2.46238	-2.33951	0.03445
POF1B	POF1B	POF1B	chrX:84532394-84634748	control	PGL-treated	OK	4.05668	0.736207	-2.46211	-2.09299	0.04625
EEA1	EEA1	EEA1	chr12:93166284-93323107	control	PGL-treated	OK	22.7866	4.13872	-2.46093	-2.62547	0.01115
RRM2B	RRM2B	RRM2B	chr8:103216728-103251346	control	PGL-treated	OK	62.2039	11.3235	-2.45768	-2.55138	0.0136
SACS	SACS	SACS	chr13:23902964-24007841	control	PGL-treated	OK	13.1388	2.39195	-2.45758	-2.64581	0.0127
SOCS4	SOCS4	SOCS4	chr14:55493843-55516206	control	PGL-treated	OK	24.0937	4.38798	-2.45703	-2.45101	0.0218
ACTR6	ACTR6	ACTR6	chr12:100594573-100618201	control	PGL-treated	OK	17.706	3.22708	-2.45594	-2.29249	0.031
TMEM167A	TMEM167A	TMEM167A	chr5:82348664-82373272	control	PGL-treated	OK	33.6777	6.15633	-2.45165	-2.58319	0.0148
SENP7	SENP7	SENP7	chr3:101043117-101232085	control	PGL-treated	OK	4.77911	0.874291	-2.45056	-2.17387	0.0425
PCF11	PCF11	PCF11	chr11:82868136-82896835	control	PGL-treated	OK	55.5449	10.1788	-2.44809	-2.65206	0.01315
CCDC91	CCDC91	CCDC91	chr12:28410132-28703099	control	PGL-treated	OK	19.3141	3.54008	-2.4478	-2.34184	0.0342
MIR22HG	MIR22HG	MIR22HG	chr17:1614797-1619566	control	PGL-treated	OK	217.31	39.9447	-2.44368	-2.58601	0.00945
CLTB	CLTB	CLTB	chr5:175819455-175843570	control	PGL-treated	OK	141.903	26.1996	-2.43728	-2.40645	0.02155
REV3L	REV3L	REV3L	chr6:111620233-111804414	control	PGL-treated	OK	10.4963	1.94171	-2.43448	-2.33614	0.0329
RB1	RB1	RB1	chr13:48877882-49056026	control	PGL-treated	OK	20.3056	3.79509	-2.41967	-2.29289	0.0338
CTNNAL1	CTNNAL1	CTNNAL1	chr9:111704850-111775764	control	PGL-treated	OK	62.1781	11.685	-2.41175	-2.52768	0.01195
GXYLT1	GXYLT1	GXYLT1	chr12:42475647-42538673	control	PGL-treated	OK	8.60949	1.62604	-2.40456	-2.373	0.02865
METTL21D	METTL21D	METTL21D	chr14:50575349-50583297	control	PGL-treated	OK	13.237	2.50813	-2.39989	-2.17986	0.0449
BIRC2	BIRC2	BIRC2	chr11:102217965-102249401	control	PGL-treated	OK	32.7623	6.21034	-2.39929	-2.49129	0.0126
DSC2	DSC2	DSC2	chr18:28645941-28682388	control	PGL-treated	OK	4.27986	0.813192	-2.3959	-2.20756	0.0387
BLOC1S2	BLOC1S2	BLOC1S2	chr10:102033034-102046469	control	PGL-treated	OK	92.2324	17.5907	-2.39046	-2.53127	0.01785
AGR2	AGR2	AGR2	chr7:16832263-16844738	control	PGL-treated	OK	190.99	36.6914	-2.37998	-2.51526	0.01285
SLC19A2	SLC19A2	SLC19A2	chr1:169433148-169455208	control	PGL-treated	OK	16.1214	3.10687	-2.37544	-2.25271	0.0395
NMD3	NMD3	NMD3	chr3:160939098-160969795	control	PGL-treated	OK	51.6063	9.97239	-2.37154	-2.48418	0.01385
STXBP3	STXBP3	STXBP3	chr1:109289284-109352148	control	PGL-treated	OK	18.0796	3.50223	-2.36801	-2.27648	0.03895
SCYL2	SCYL2	SCYL2	chr12:100661548-100733914	control	PGL-treated	OK	37.7822	7.33418	-2.365	-2.48361	0.0139
PRKAA2	PRKAA2	PRKAA2	chr1:57110989-57181008	control	PGL-treated	OK	5.15861	1.00698	-2.35695	-2.25224	0.03845
N4BP2L2	N4BP2L2	N4BP2L2	chr13:33006929-33112936	control	PGL-treated	OK	23.2599	4.54916	-2.35417	-2.19087	0.0409
ISG20	ISG20	ISG20	chr15:89182038-89198879	control	PGL-treated	OK	50.4991	9.93635	-2.34547	-2.24104	0.0402
PTBP2	PTBP2	PTBP2	chr1:97187174-97280605	control	PGL-treated	OK	10.3298	2.03331	-2.34491	-2.22517	0.0368
MOSPD1	MOSPD1	MOSPD1	chrX:134021661-134049297	control	PGL-treated	OK	27.5128	5.42179	-2.34326	-2.20779	0.04475
PPP2R2A	PPP2R2A	PPP2R2A	chr8:26149006-26230195	control	PGL-treated	OK	60.2408	11.8854	-2.34155	-2.48243	0.0194
ZNF765	ZNF765	ZNF765	chr19:53898396-53915262	control	PGL-treated	OK	6.2951	1.24403	-2.3392	-2.19208	0.0357
PFKFB4	PFKFB4	PFKFB4	chr3:48555116-48594227	control	PGL-treated	OK	25.4629	5.03294	-2.33892	-2.15361	0.04785
CCDC82	CCDC82	CCDC82	chr11:96085928-96123083	control	PGL-treated	OK	10.254	2.03884	-2.33037	-2.17317	0.0387
SERPINB8	SERPINB8	SERPINB8	chr18:61637262-61656608	control	PGL-treated	OK	36.8049	7.33723	-2.32659	-2.1355	0.02945
CLDN1	CLDN1	CLDN1	chr3:190023489-190040235	control	PGL-treated	OK	110.913	22.1762	-2.32235	-2.4988	0.02315
ZNF711	ZNF711	ZNF711	chrX:84498996-84528368	control	PGL-treated	OK	7.76764	1.55577	-2.31984	-2.19519	0.03675
FER	FER	FER	chr5:108083522-108523373	control	PGL-treated	OK	7.97563	1.61134	-2.30734	-2.12291	0.03765
RBM7	RBM7	RBM7	chr11:114271383-114279635	control	PGL-treated	OK	21.3752	4.31928	-2.30708	-2.1996	0.0439
ZNF638	ZNF638	ZNF638	chr2:71558884-71662191	control	PGL-treated	OK	38.2177	7.73528	-2.30471	-2.46148	0.01295
TAF2	TAF2	TAF2	chr8:120743013-120845074	control	PGL-treated	OK	30.6498	6.20526	-2.30431	-2.44026	0.0186
HSP90AB2P	HSP90AB2P	HSP90AB2P	chr4:13335036-13339925	control	PGL-treated	OK	39.4378	7.98895	-2.3035	-2.47234	0.01705
KIFAP3	KIFAP3	KIFAP3	chr1:169890469-170043879	control	PGL-treated	OK	15.4905	3.16844	-2.28954	-2.09994	0.0442
MCTP1	MCTP1	MCTP1	chr5:94042288-94620279	control	PGL-treated	OK	11.0352	2.25876	-2.28851	-2.12194	0.04915
GNA13	GNA13	GNA13	chr17:63005406-63052920	control	PGL-treated	OK	42.5119	8.70608	-2.28777	-2.47651	0.02055
COG3	COG3	COG3	chr13:46039029-46110833	control	PGL-treated	OK	19.8997	4.07929	-2.28636	-2.18236	0.0433
OCIAD2	OCIAD2	OCIAD2	chr4:48887404-48908815	control	PGL-treated	OK	194.164	39.8746	-2.28374	-2.2137	0.0337
UFM1	UFM1	UFM1	chr13:38923941-38937143	control	PGL-treated	OK	80.1108	16.4623	-2.28283	-2.46362	0.02025
C1orf9	C1orf9	C1orf9	chr1:172502259-172580973	control	PGL-treated	OK	13.3821	2.75487	-2.28025	-2.21821	0.03895
TRIP11	TRIP11	TRIP11	chr14:92434242-92506403	control	PGL-treated	OK	16.6842	3.44088	-2.27763	-2.39487	0.01785
ZNF461	ZNF461	ZNF461	chr19:37128282-37157739	control	PGL-treated	OK	7.28427	1.50511	-2.27492	-2.09422	0.04045
SIKE1	SIKE1	SIKE1	chr1:115312104-115323308	control	PGL-treated	OK	11.1542	2.30487	-2.27482	-2.12786	0.0472
C9orf72	C9orf72	C9orf72	chr9:27546542-27573864	control	PGL-treated	OK	5.68277	1.17477	-2.27422	-2.00274	0.04905
RIOK3	RIOK3	RIOK3	chr18:21032786-21063099	control	PGL-treated	OK	73.7366	15.2497	-2.2736	-2.46386	0.02255
PAWR	PAWR	PAWR	chr12:79985744-80084790	control	PGL-treated	OK	77.9372	16.1935	-2.2669	-2.39018	0.01935
ZMYM2	ZMYM2	ZMYM2	chr13:20532809-20665968	control	PGL-treated	OK	11.0484	2.2975	-2.2657	-2.32604	0.0256
NEK7	NEK7	NEK7	chr1:198126107-198291548	control	PGL-treated	OK	26.3415	5.50296	-2.25906	-2.33781	0.01645
GFRA1	GFRA1	GFRA1	chr10:117816441-118033126	control	PGL-treated	OK	8.91005	1.87042	-2.25207	-2.18691	0.0451
LMCD1	LMCD1	LMCD1	chr3:8543510-8609806	control	PGL-treated	OK	150.285	31.5759	-2.2508	-2.44214	0.02345
OSBPL8	OSBPL8	OSBPL8	chr12:76745577-76953589	control	PGL-treated	OK	15.784	3.33585	-2.24234	-2.23971	0.03045
GRIN2C	GRIN2C	GRIN2C	chr17:72838167-72856007	control	PGL-treated	OK	7.18124	1.5186	-2.24149	-2.11653	0.04315
SLC41A2	SLC41A2	SLC41A2	chr12:105197274-105322472	control	PGL-treated	OK	12.7083	2.69296	-2.23851	-2.15342	0.0483
ZNF267	ZNF267	ZNF267	chr16:31885078-31928627	control	PGL-treated	OK	8.03827	1.70562	-2.23659	-2.08304	0.0464
PRICKLE2	PRICKLE2	PRICKLE2	chr3:64053639-64211131	control	PGL-treated	OK	11.3005	2.40352	-2.23317	-2.2828	0.01815
SRP9	SRP9	SRP9	chr1:225965514-225978168	control	PGL-treated	OK	203.722	43.4438	-2.22938	-2.45415	0.0193
EID2	EID2	EID2	chr19:40029446-40030838	control	PGL-treated	OK	104.168	22.2263	-2.22857	-2.33559	0.0209
COL4A2	COL4A2	COL4A2	chr13:110959630-111165373	control	PGL-treated	OK	136.659	29.2821	-2.22249	-2.53672	0.0182
IFT80	IFT80	IFT80	chr3:159974773-160117320	control	PGL-treated	OK	13.6544	2.92784	-2.22146	-2.14195	0.03705
PCNP	PCNP	PCNP	chr3:101293041-101313281	control	PGL-treated	OK	127.382	27.3398	-2.22009	-2.40148	0.0243
AMMECR1	AMMECR1	AMMECR1	chrX:109437413-109699562	control	PGL-treated	OK	11.9189	2.56321	-2.21723	-2.10266	0.04705
STK38L	STK38L	STK38L	chr12:27397077-27478890	control	PGL-treated	OK	17.644	3.79579	-2.2167	-2.11203	0.0481
DHX36	DHX36	DHX36	chr3:153993456-154042286	control	PGL-treated	OK	50.5092	10.9315	-2.20805	-2.38127	0.03
RASA1	RASA1	RASA1	chr5:86564069-86687743	control	PGL-treated	OK	37.8129	8.18587	-2.20767	-2.3568	0.0234
AADAC	AADAC	AADAC	chr3:151347319-151546276	control	PGL-treated	OK	38.2085	8.27842	-2.20647	-1.8492	0.049
LOC100507217	LOC100507217	LOC100507217	chr15:93426072-93441977	control	PGL-treated	OK	53.6029	11.6283	-2.20468	-2.154	0.03635
SIRT1	SIRT1	SIRT1	chr10:69644426-69678147	control	PGL-treated	OK	26.6074	5.78296	-2.20195	-2.27986	0.0186
ACSL4	ACSL4	ACSL4	chrX:108884563-108976621	control	PGL-treated	OK	36.3355	7.90226	-2.20104	-2.33399	0.02645
PCDH1	PCDH1	PCDH1	chr5:141232672-141257944	control	PGL-treated	OK	9.77768	2.133	-2.19661	-2.08301	0.03965
TBC1D23	TBC1D23	TBC1D23	chr3:99979685-100044094	control	PGL-treated	OK	24.6178	5.38647	-2.19229	-2.17113	0.04165
H3F3B	H3F3B	H3F3B	chr17:73772514-73775860	control	PGL-treated	OK	457.152	100.235	-2.18929	-2.52448	0.0199
AGL	AGL	AGL	chr1:100315639-100389579	control	PGL-treated	OK	4.70415	1.03231	-2.18807	-2.00155	0.0473
SMARCA5	SMARCA5	SMARCA5	chr4:144434615-144478642	control	PGL-treated	OK	28.8089	6.33104	-2.186	-2.37271	0.02485
BAZ2B	BAZ2B	BAZ2B	chr2:160175489-160473059	control	PGL-treated	OK	19.126	4.21086	-2.18335	-2.32645	0.0255
BDP1	BDP1	BDP1	chr5:70751441-70863649	control	PGL-treated	OK	21.9856	4.84407	-2.18227	-2.36285	0.02745
PPP1CB	PPP1CB	PPP1CB	chr2:28974613-29025806	control	PGL-treated	OK	75.3052	16.7058	-2.1724	-2.41493	0.0167
FNTA	FNTA	FNTA	chr8:42911441-42940932	control	PGL-treated	OK	78.6066	17.4659	-2.17011	-2.18432	0.0357
MOB3B	MOB3B	MOB3B	chr9:27325206-27529850	control	PGL-treated	OK	24.1029	5.35892	-2.16919	-2.31092	0.0266
EIF1AX	EIF1AX	EIF1AX	chrX:20142635-20159966	control	PGL-treated	OK	44.898	9.98715	-2.16851	-2.27727	0.02945
BNIP2	BNIP2	BNIP2	chr15:59955061-59981642	control	PGL-treated	OK	68.5973	15.2726	-2.1672	-2.31759	0.02385
RICTOR	RICTOR	RICTOR	chr5:38938021-39074501	control	PGL-treated	OK	16.7382	3.73207	-2.1651	-2.31295	0.02365
2015-03-07	2015-03-07	2015-03-07	chr2:160569009-160625084	control	PGL-treated	OK	39.6566	8.84478	-2.16466	-2.28218	0.02485
CCNH	CCNH	CCNH	chr5:86690078-86708850	control	PGL-treated	OK	66.8255	14.9643	-2.15887	-2.18087	0.04185
PRKACB	PRKACB	PRKACB	chr1:84543744-84704181	control	PGL-treated	OK	12.0233	2.69462	-2.15768	-2.02087	0.0414
JMJD1C	JMJD1C	JMJD1C	chr10:64926987-65226322	control	PGL-treated	OK	27.6572	6.20079	-2.15713	-2.33355	0.0197
ATP6V1D	ATP6V1D	ATP6V1D	chr14:67804580-67826720	control	PGL-treated	OK	85.3306	19.1988	-2.15205	-2.2786	0.02505
SMC5	SMC5	SMC5	chr9:72873877-72969789	control	PGL-treated	OK	18.937	4.30602	-2.13678	-2.21987	0.0224
FNIP1	FNIP1	FNIP1	chr5:130977406-131132756	control	PGL-treated	OK	27.3569	6.27432	-2.12437	-2.25482	0.0284
RALGAPA1	RALGAPA1	RALGAPA1	chr14:36007557-36278432	control	PGL-treated	OK	10.7636	2.48095	-2.11719	-2.16565	0.02615
TOMM70A	TOMM70A	TOMM70A	chr3:100082302-100175170	control	PGL-treated	OK	49.7696	11.4959	-2.11414	-2.19811	0.0352
FTSJD1	FTSJD1	FTSJD1	chr16:71316202-71323509	control	PGL-treated	OK	19.8343	4.59423	-2.1101	-2.00043	0.04945
PKN2	PKN2	PKN2	chr1:89149921-89301938	control	PGL-treated	OK	20.8467	4.83156	-2.10926	-2.21989	0.0258
SCN9A	SCN9A	SCN9A	chr2:167051696-167232497	control	PGL-treated	OK	12.4381	2.88437	-2.10844	-2.21372	0.0268
SEC61B	SEC61B	SEC61B	chr9:101984569-101992901	control	PGL-treated	OK	471.933	109.647	-2.10571	-2.26651	0.0297
XRN1	XRN1	XRN1	chr3:142025448-142166853	control	PGL-treated	OK	13.8612	3.23204	-2.10054	-2.23144	0.0249
DPH3	DPH3	DPH3	chr3:16298567-16306496	control	PGL-treated	OK	25.3816	5.9258	-2.0987	-2.08975	0.0494
RIF1	RIF1	RIF1	chr2:152266396-152333860	control	PGL-treated	OK	15.2509	3.57291	-2.09373	-2.07666	0.04475
EDEM3	EDEM3	EDEM3	chr1:184659624-184724041	control	PGL-treated	OK	19.4297	4.58138	-2.08441	-2.19798	0.0283
PAIP1	PAIP1	PAIP1	chr5:43526369-43557521	control	PGL-treated	OK	57.4722	13.5551	-2.08402	-2.21922	0.0273
EIF4E	EIF4E	EIF4E	chr4:99799606-99851786	control	PGL-treated	OK	34.2134	8.07286	-2.08341	-2.05805	0.04915
CHD9	CHD9	CHD9	chr16:53088944-53361414	control	PGL-treated	OK	22.615	5.34761	-2.08032	-2.24394	0.0343
SSR3	SSR3	SSR3	chr3:156257928-156272973	control	PGL-treated	OK	155.147	36.7017	-2.07972	-2.35612	0.02335
DMXL1	DMXL1	DMXL1	chr5:118407083-118584822	control	PGL-treated	OK	9.59342	2.27475	-2.07634	-2.16361	0.0278
ARF4	ARF4	ARF4	chr3:57557089-57583215	control	PGL-treated	OK	201.215	47.7927	-2.07388	-2.23027	0.0372
RANBP2	RANBP2	RANBP2	chr2:109335936-109402267	control	PGL-treated	OK	18.7553	4.45656	-2.07329	-2.23624	0.0324
TNFRSF12A	TNFRSF12A	TNFRSF12A	chr16:3070312-3072383	control	PGL-treated	OK	747.325	177.855	-2.07103	-2.35154	0.02395
PTGES3	PTGES3	PTGES3	chr12:57057124-57082078	control	PGL-treated	OK	155.576	37.0743	-2.06913	-2.2361	0.03625
HIST1H1C	HIST1H1C	HIST1H1C	chr6:26055967-26056699	control	PGL-treated	OK	182.003	43.42	-2.06753	-2.14116	0.02685
LEMD3	LEMD3	LEMD3	chr12:65563350-65642141	control	PGL-treated	OK	17.6964	4.31044	-2.03755	-2.08642	0.03175
LACTB2	LACTB2	LACTB2	chr8:71520811-71581447	control	PGL-treated	OK	80.3244	19.5734	-2.03694	-2.12147	0.0354
CRLS1	CRLS1	CRLS1	chr20:5986738-6020697	control	PGL-treated	OK	24.3894	5.96811	-2.03091	-2.09767	0.0336
CLGN	CLGN	CLGN	chr4:141309606-141348815	control	PGL-treated	OK	25.6955	6.2976	-2.02864	-1.94373	0.04995
PURB	PURB	PURB	chr7:44915891-44924960	control	PGL-treated	OK	12.9794	3.19921	-2.02043	-2.12267	0.03595
USP47	USP47	USP47	chr11:11862969-11980872	control	PGL-treated	OK	25.4005	6.26405	-2.01969	-2.18941	0.0374
TDG	TDG	TDG	chr12:104359592-104382656	control	PGL-treated	OK	40.3707	9.97374	-2.0171	-2.12921	0.03215
DYNC2H1	DYNC2H1	DYNC2H1	chr11:102980159-103350591	control	PGL-treated	OK	7.77966	1.92717	-2.01322	-2.10159	0.037
SCFD1	SCFD1	SCFD1	chr14:31091520-31205018	control	PGL-treated	OK	43.0289	10.7023	-2.00738	-2.01376	0.04755
TXNL1	TXNL1	TXNL1	chr18:54270052-54305920	control	PGL-treated	OK	62.7238	15.6093	-2.00661	-2.03508	0.03045
TMEM156	TMEM156	TMEM156	chr4:38968440-39034041	control	PGL-treated	OK	65.7176	16.4363	-1.9994	-2.09359	0.0342
AMD1	AMD1	AMD1	chr6:111195986-111216913	control	PGL-treated	OK	68.5846	17.1588	-1.99893	-2.09569	0.0459
AZIN1	AZIN1	AZIN1	chr8:103838535-103876397	control	PGL-treated	OK	71.1188	17.7932	-1.9989	-2.15651	0.04995
CLK1	CLK1	CLK1	chr2:201717731-201729467	control	PGL-treated	OK	98.2764	24.6684	-1.99418	-2.13117	0.03025
TBK1	TBK1	TBK1	chr12:64845839-64895899	control	PGL-treated	OK	37.5362	9.43502	-1.99219	-2.08579	0.0347
ATP6V1C1	ATP6V1C1	ATP6V1C1	chr8:104033247-104085285	control	PGL-treated	OK	22.3506	5.61817	-1.99214	-2.10489	0.036
TRAPPC6B	TRAPPC6B	TRAPPC6B	chr14:39617014-39639634	control	PGL-treated	OK	23.3052	5.87299	-1.98849	-2.01627	0.04575
UBLCP1	UBLCP1	UBLCP1	chr5:158690088-158713048	control	PGL-treated	OK	41.3406	10.443	-1.98502	-2.05127	0.0328
PRPF40A	PRPF40A	PRPF40A	chr2:153508106-153573975	control	PGL-treated	OK	26.6066	6.77412	-1.97368	-2.13659	0.04325
RAB1A	RAB1A	RAB1A	chr2:65283494-65357435	control	PGL-treated	OK	182.116	46.3951	-1.97282	-2.06207	0.0389
FBXO28	FBXO28	FBXO28	chr1:224301790-224349749	control	PGL-treated	OK	20.2184	5.15836	-1.97068	-2.06169	0.0412
ZDBF2	ZDBF2	ZDBF2	chr2:207139522-207179148	control	PGL-treated	OK	10.4208	2.66295	-1.96836	-2.05488	0.0362
LARP4	LARP4	LARP4	chr12:50794591-50873788	control	PGL-treated	OK	47.143	12.0685	-1.9658	-1.89702	0.0415
TCEB1	TCEB1	TCEB1	chr8:74857372-74884522	control	PGL-treated	OK	63.4874	16.26	-1.96514	-2.00926	0.0418
ABL2	ABL2	ABL2	chr1:179068461-179198819	control	PGL-treated	OK	59.2688	15.2077	-1.96247	-1.91023	0.0202
APPBP2	APPBP2	APPBP2	chr17:58520519-58603580	control	PGL-treated	OK	15.7277	4.04129	-1.96042	-2.04084	0.03435
UBR3	UBR3	UBR3	chr2:170684017-170940639	control	PGL-treated	OK	13.7987	3.56635	-1.95201	-2.04469	0.0378
TRPM7	TRPM7	TRPM7	chr15:50849351-50979012	control	PGL-treated	OK	21.2869	5.51172	-1.94939	-2.10134	0.0446
PIK3C2A	PIK3C2A	PIK3C2A	chr11:17108123-17191354	control	PGL-treated	OK	19.3244	5.02466	-1.94333	-2.09212	0.0416
CD2AP	CD2AP	CD2AP	chr6:47445524-47594996	control	PGL-treated	OK	28.7889	7.53919	-1.93303	-2.07569	0.04315
MKLN1	MKLN1	MKLN1	chr7:130794854-131181398	control	PGL-treated	OK	17.0157	4.46608	-1.92979	-2.04736	0.04585
ZNF770	ZNF770	ZNF770	chr15:35270541-35280497	control	PGL-treated	OK	43.1079	11.3284	-1.92801	-2.07464	0.04785
ETS1	ETS1	ETS1	chr11:128328655-128457453	control	PGL-treated	OK	93.2135	24.5047	-1.92748	-2.13173	0.0376
SF3B14	SF3B14	SF3B14	chr2:24290453-24299314	control	PGL-treated	OK	193.164	51.3088	-1.91255	-2.00946	0.0449
CADM1	CADM1	CADM1	chr11:115044344-115375241	control	PGL-treated	OK	41.5782	11.0492	-1.91189	-2.02414	0.0498
MDM2	MDM2	MDM2	chr12:69201970-69239212	control	PGL-treated	OK	126.232	33.5625	-1.91115	-2.19769	0.0384
SEC24D	SEC24D	SEC24D	chr4:119643977-119757326	control	PGL-treated	OK	26.2678	7.04869	-1.89787	-1.98389	0.04275
TFPI	TFPI	TFPI	chr2:188328957-188419219	control	PGL-treated	OK	111.62	30.0424	-1.89352	-1.93933	0.03885
PRPF38B	PRPF38B	PRPF38B	chr1:109234931-109244422	control	PGL-treated	OK	42.4772	11.5588	-1.8777	-2.02036	0.04865
GADD45B	GADD45B	GADD45B	chr19:2476122-2478257	control	PGL-treated	OK	287.682	78.302	-1.87736	-2.11985	0.0382
CHORDC1	CHORDC1	CHORDC1	chr11:89933596-89956532	control	PGL-treated	OK	29.9778	8.18626	-1.87262	-1.95005	0.0493
ZNF622	ZNF622	ZNF622	chr5:16451627-16465894	control	PGL-treated	OK	100.982	27.5922	-1.87177	-2.01454	0.04805
PRKAB2	PRKAB2	PRKAB2	chr1:146626684-146644129	control	PGL-treated	OK	22.6186	6.19863	-1.86749	-1.97582	0.04825
TM9SF3	TM9SF3	TM9SF3	chr10:98277866-98346809	control	PGL-treated	OK	51.8465	14.4434	-1.84383	-2.07499	0.03955
LAMC2	LAMC2	LAMC2	chr1:183155173-183214262	control	PGL-treated	OK	41.021	11.4445	-1.84171	-1.98405	0.0462
NEMF	NEMF	NEMF	chr14:50250531-50319539	control	PGL-treated	OK	26.4674	7.40727	-1.8372	-1.92751	0.04845
RNF11	RNF11	RNF11	chr1:51701944-51739119	control	PGL-treated	OK	36.2178	10.1854	-1.83019	-1.92098	0.04985
KIF5B	KIF5B	KIF5B	chr10:32297937-32345371	control	PGL-treated	OK	69.3422	19.5596	-1.82586	-2.06885	0.0429
TP53INP1	TP53INP1	TP53INP1	chr8:95938199-95961615	control	PGL-treated	OK	27.8352	8.11065	-1.77902	-1.92634	0.0478
VPS13C	VPS13C	VPS13C	chr15:62144589-62352664	control	PGL-treated	OK	30.888	9.09503	-1.76389	-1.95146	0.04255
MED13	MED13	MED13	chr17:60019965-60142643	control	PGL-treated	OK	32.7154	9.71978	-1.75098	-1.97586	0.04985
AMTN	AMTN	AMTN	chr4:71384297-71398459	control	PGL-treated	OK	0.770597	0	#NAME?	#NAME?	0.01275
FAM132A	FAM132A	FAM132A	chr1:1177825-1182102	control	PGL-treated	OK	0.969897	0	#NAME?	#NAME?	0.0083
FAM209B	FAM209B	FAM209B	chr20:55108301-55111576	control	PGL-treated	OK	1.24565	0	#NAME?	#NAME?	0.01275
FGF8	FGF8	FGF8	chr10:103529886-103540126	control	PGL-treated	OK	0.815056	0	#NAME?	#NAME?	0.00305
GZMM	GZMM	GZMM	chr19:544026-549919	control	PGL-treated	OK	1.46031	0	#NAME?	#NAME?	0.0074
H3F3C	H3F3C	H3F3C	chr12:31944118-31945175	control	PGL-treated	OK	0.79498	0	#NAME?	#NAME?	0.0109
HIST1H1T	HIST1H1T	HIST1H1T	chr6:26107639-26108364	control	PGL-treated	OK	1.43186	0	#NAME?	#NAME?	0.0075
KLK14	KLK14	KLK14	chr19:51581153-51587502	control	PGL-treated	OK	0.875923	0	#NAME?	#NAME?	0.0083
KLRC2	KLRC2	KLRC2	chr12:10583205-10588592	control	PGL-treated	OK	0.940877	0	#NAME?	#NAME?	0.0077
KLRC3	KLRC3	KLRC3	chr12:10564913-10573194	control	PGL-treated	OK	0.990897	0	#NAME?	#NAME?	0.0211
LCE1E	LCE1E	LCE1E	chr1:152758752-152760901	control	PGL-treated	OK	1.80828	0	#NAME?	#NAME?	0.0021
LOC100131234	LOC100131234	LOC100131234	chr1:198777131-198906558	control	PGL-treated	OK	1.35645	0	#NAME?	#NAME?	0.01665
LOC100507582	LOC100507582	LOC100507582	chr3:4939913-4948186	control	PGL-treated	OK	0.949031	0	#NAME?	#NAME?	0.0075
LOC391322	LOC391322	LOC391322	chr22:24373116-24374043	control	PGL-treated	OK	0.944637	0	#NAME?	#NAME?	0.0314
LOC400558	LOC400558	LOC400558	chr16:89232790-89235555	control	PGL-treated	OK	0.785672	0	#NAME?	#NAME?	0.0092
LOC644100	LOC644100	LOC644100	chr5:115387162-115394827	control	PGL-treated	OK	0.929052	0	#NAME?	#NAME?	0.02245
LOC647012	LOC647012	LOC647012	chr2:139654893-139656744	control	PGL-treated	OK	1.2351	0	#NAME?	#NAME?	0.00195
LTA	LTA	LTA	chr6_ssto_hap7:2870676-2872899	control	PGL-treated	OK	0.972558	0	#NAME?	#NAME?	0.00365
MIA	MIA	MIA	chr19:41281081-41314346	control	PGL-treated	OK	5.93584	0	#NAME?	#NAME?	0.03365
MIR3652	MIR3652	MIR3652	chr12:104324188-104341703	control	PGL-treated	OK	150.898	0	#NAME?	#NAME?	0.0405
MRGPRD	MRGPRD	MRGPRD	chr11:68747489-68748455	control	PGL-treated	OK	0.978927	0	#NAME?	#NAME?	0.0075
MRPL42P5	MRPL42P5	MRPL42P5	chr15:40824082-40824749	control	PGL-treated	OK	1.75775	0	#NAME?	#NAME?	0.0083
NPPB	NPPB	NPPB	chr1:11917520-11918992	control	PGL-treated	OK	3.56941	0	#NAME?	#NAME?	0.0021
PSPN	PSPN	PSPN	chr19:6375304-6375860	control	PGL-treated	OK	1.27028	0	#NAME?	#NAME?	0.0314
SNORD58B	SNORD58B	SNORD58B	chr18:47007547-47018935	control	PGL-treated	OK	8046.83	0	#NAME?	#NAME?	0.02815
SULT1B1	SULT1B1	SULT1B1	chr4:70592685-70626430	control	PGL-treated	OK	0.736394	0	#NAME?	#NAME?	0.0083
TAS2R10	TAS2R10	TAS2R10	chr12:10977944-10978868	control	PGL-treated	OK	1.3186	0	#NAME?	#NAME?	0.0077
TTC36	TTC36	TTC36	chr11:118398209-118401740	control	PGL-treated	OK	0.713888	0	#NAME?	#NAME?	0.0314
