# Supplementary material for: Transcriptome Profiling Reveals the Antitumor Mechanism of Polysaccharide from Marine Algae Gracilariopsis lemaneiformis
Source: PLoS One. 2016 Jun 29;11(6):e0158279. doi: 10.1371/journal.pone.0158279 (PMC4927116; doi:10.1371/journal.pone.0158279)
Supplement: S3 Table — (XLSX) [file pone.0158279.s007.xlsx]

## Sheet: All Category
Table S3 GO analysis of up- regulated genes by PGL in A549
Category Term Count % PValue Genes List Total Pop Hits Pop Total Fold Enrichment Bonferroni Benjamini FDR
SP_PIR_KEYWORDS phosphoprotein 178 4.874041621029573 1.306351025657093E-7 CTNNAL1, GNA13, SYT1, CADM1, TBK1, CAPZA2, C6ORF25, LEMD3, RBM7, CLK1, ZNF638, CD2AP, RAB1A, PUS7L, ESF1, N4BP2L2, DMXL1, FNTA, VPS13C, PLOD2, KIFAP3, FBXO28, PLS1, GXYLT1, PTBP2, PRKACB, TXNL1, DEPDC7, POLK, ESCO1, KIF5B, SF3B14, PRKAB2, NAV3, MED13, PPP1CB, ZDBF2, PCF11, RALGAPA1, SEC61B, RIOK3, SCYL2, ASCC3, TFPI, SMARCA…
SP_PIR_KEYWORDS acetylation 82 2.245345016429354 4.774388216222607E-7 PTGES3, SYT1, ZNF292, CAPZA2, VBP1, RAB1A, TRIAP1, SBDS, MKLN1, FNTA, VPS13C, ACTR6, TRAPPC6B, ANKRD12, RANBP6, DHX36, PRKACB, PTBP2, RANBP2, FGF1, USP15, ABCE1, KIF5B, HIST1H1C, PIK3C2A, SF3B14, PKN2, RB1, ZUFSP, PPP1CB, PURB, ATP6V1C1, HIST1H1T, LARP4, RIF1, ASCC3, SMARCA5, JMJD1C, ARL8B, CHORDC1, EIF5A2, PRPF38B, SRP9, PPP2R…
SP_PIR_KEYWORDS nucleus 108 2.9572836801752467 8.115777194080435E-5 LEMD3, CLK1, ZNF638, ISG20, ESF1, DHX36, PRKACB, PTBP2, POLK, ESCO1, SF3B14, ZNF791, FOXN2, NAV3, MED13, PPP1CB, PCF11, RALGAPA1, SMARCA5, VGLL3, DNTTIP2, ZNF432, SNRPG, ZNF845, EID2, BEX2, RRM2B, UHMK1, CENPC1, PPIL4, RNF11, RCHY1, PRPF40A, ZNF622, TAF2, ZMYM2, ZMYM1, SUB1, ZMYM5, ZBTB41, PCNP, SYNE1, DNAJB9, ETS1, PRICKLE2, POM…
SP_PIR_KEYWORDS cytoplasm 88 2.4096385542168677 1.1020964846577348E-4 CTNNAL1, PTGES3, COPS2, TBK1, VBP1, PAWR, DPH3, FER, KLHL4, CD2AP, HSP90AB2P, TRIAP1, MKLN1, SBDS, ARHGAP5, FRMD6, AASDHPPT, ACTR6, ZFYVE16, RANBP6, PLS1, DYNC2H1, DHX36, PRKACB, SEC24D, GOLGA4, TXNL1, ABCE1, IFT80, KIF5B, PIK3C2A, PKN2, STXBP3, PPP1CB, RALGAPA1, KSR2, SIKE1, RIF1, SULT1B1, ASCC3, BNIP2, SCYL2, SERPINB8, MDM2, …
SP_PIR_KEYWORDS Chaperone 12 0.32858707557502737 1.323537690957332E-4 HSP90AB2P, PTGES3, ABCE1, CLGN, DNAJB9, SACS, HSPA4L, POMP, VBP1, DNAJB2, DNAJB4, BBS10 345 158 19235 4.234452394056137 0.04501740133708454 0.009170127549554707 0.18071173238727312
UP_SEQ_FEATURE compositionally biased region:Lys-rich 9 0.24644030668127057 0.0014599160208684648 ESF1, TAF2, CHD9, PCF11, ARHGAP5, VPS13C, SUB1, PPIL4, BAZ2B 344 120 19113 4.167078488372093 0.789010437694921 0.789010437694921 2.2999729301912963
GOTERM_BP_FAT GO:0008104~protein localization 32 0.8762322015334063 0.0015086845435452244 CLTB, CCDC91, RAB1A, CHMP2B, VPS13C, GRIN2C, ZFYVE16, KIFAP3, RANBP6, DYNC2H1, RANBP2, APPBP2, TRAM1, FGF2, SEC24D, NMD3, GOLT1A, RASEF, GOLT1B, STXBP3, GGN, COG3, SCFD1, SEC61B, TOMM70A, ARF4, SYTL2, EIF5A2, SEC61G, SRP9, SERP1, SSR3 271 882 13528 1.811113621340295 0.8824545348982458 0.8824545348982458 2.46…
SP_PIR_KEYWORDS coiled coil 54 1.4786418400876233 0.0027971727890824145 HELQ, TBK1, PAWR, CD2AP, HSP90AB2P, ESF1, N4BP2L2, CHIC1, CHIC2, RANBP6, DYNC2H1, KIAA1033, DHX36, GOLGA4, C1ORF9, KIF5B, TRPM7, UBR3, ZUFSP, ARHGAP29, NAV3, ZDBF2, PCF11, RALGAPA1, SIKE1, SCYL2, ASCC3, DNTTIP2, LAMC2, PRPF38B, EID2, CCDC144B, TNC, BDP1, EEA1, CCDC91, CCDC58, CHMP2B, BLOC1S2, FGB, BAZ2B, TRIP11, BCAS2, COL4A2…
SP_PIR_KEYWORDS protein transport 19 0.52026286966046 0.0029899635839303034 GOLT1A, GOLT1B, STXBP3, CCDC91, RAB1A, CHMP2B, COG3, SCFD1, SEC61B, ARF4, RANBP6, RANBP2, APPBP2, EIF5A2, SEC24D, TRAM1, SEC61G, SERP1, NMD3 345 485 19235 2.1841625578963098 0.6472747925532856 0.13831591633860207 4.009356936176789
UP_SEQ_FEATURE zinc finger region:MYM-type 4 3 0.08214676889375684 0.004592341788970738 ZMYM2, ZMYM1, ZMYM5 344 6 19113 27.780523255813954 0.9925691031411538 0.9137973500474245 7.06858289973169
UP_SEQ_FEATURE zinc finger region:MYM-type 1 3 0.08214676889375684 0.004592341788970738 ZMYM2, ZMYM1, ZMYM5 344 6 19113 27.780523255813954 0.9925691031411538 0.9137973500474245 7.06858289973169
UP_SEQ_FEATURE zinc finger region:MYM-type 2 3 0.08214676889375684 0.004592341788970738 ZMYM2, ZMYM1, ZMYM5 344 6 19113 27.780523255813954 0.9925691031411538 0.9137973500474245 7.06858289973169
UP_SEQ_FEATURE zinc finger region:MYM-type 3 3 0.08214676889375684 0.004592341788970738 ZMYM2, ZMYM1, ZMYM5 344 6 19113 27.780523255813954 0.9925691031411538 0.9137973500474245 7.06858289973169
GOTERM_BP_FAT GO:0015031~protein transport 27 0.7393209200438117 0.005324338849204299 CLTB, CCDC91, RAB1A, CHMP2B, ZFYVE16, RANBP6, APPBP2, RANBP2, TRAM1, FGF2, SEC24D, NMD3, GOLT1A, RASEF, GOLT1B, STXBP3, COG3, SCFD1, SEC61B, TOMM70A, ARF4, SYTL2, EIF5A2, SRP9, SEC61G, SERP1, SSR3 271 762 13528 1.7687770578493187 0.9994843504879974 0.9772920826141506 8.432972426639306
GOTERM_BP_FAT GO:0045184~establishment of protein localization 27 0.7393209200438117 0.006016346059853628 CLTB, CCDC91, RAB1A, CHMP2B, ZFYVE16, RANBP6, APPBP2, RANBP2, TRAM1, FGF2, SEC24D, NMD3, GOLT1A, RASEF, GOLT1B, STXBP3, COG3, SCFD1, SEC61B, TOMM70A, ARF4, SYTL2, EIF5A2, SRP9, SEC61G, SERP1, SSR3 271 769 13528 1.7526763564124588 0.9998077944861982 0.9422894410418392 9.478592941087793
INTERPRO IPR010507:Zinc finger, MYM-type 3 0.08214676889375684 0.007029078807124285 ZMYM2, ZMYM1, ZMYM5 316 7 16659 22.59358047016275 0.9867537420423288 0.9867537420423288 9.921290293675277
GOTERM_BP_FAT GO:0006457~protein folding 10 0.2738225629791895 0.009173500466592766 HSP90AB2P, CLGN, DNAJB9, SACS, HSPA4L, PPIL4, VBP1, DNAJB2, RANBP2, DNAJB4 271 177 13528 2.8202722705193155 0.9999978883810605 0.9618799126479739 14.108311190239043
INTERPRO IPR011017:TRASH 3 0.08214676889375684 0.00925560788774812 ZMYM2, ZMYM1, ZMYM5 316 8 16659 19.769382911392405 0.9966543942038437 0.9421587880818849 12.867279955849732
SP_PIR_KEYWORDS growth factor 8 0.21905805038335158 0.00929987444344 GMFB, MIA, PSPN, FGF8, GDF6, ARTN, FGF1, FGF2 345 131 19235 3.40480141608585 0.9612838757042471 0.33398120602378845 11.98638642414891
GOTERM_BP_FAT GO:0006511~ubiquitin-dependent protein catabolic process 12 0.32858707557502737 0.009429519942309308 USP53, SEC61B, PSMD12, USP47, UBR3, MDM2, RNF11, PCNP, EDEM3, TCEB1, USP15, CD2AP 271 242 13528 2.475313348174804 0.9999985362365552 0.9319082996284241 14.473824494553488
GOTERM_CC_FAT GO:0030867~rough endoplasmic reticulum membrane 3 0.08214676889375684 0.009975666806102755 SEC61B, SRP9, SSR3 223 9 12782 19.10612855007474 0.9672477361989085 0.9672477361989085 12.76713510946056
SP_PIR_KEYWORDS translocation 6 0.16429353778751368 0.010464727597827838 SEC61B, RANBP2, TRAM1, EIF5A2, SEC61G, SERP1 345 74 19235 4.520564042303173 0.9742909966383853 0.3342015119934635 13.39004638775031
SMART SM00746:TRASH 3 0.08214676889375684 0.010888891721990887 ZMYM2, ZMYM1, ZMYM5 188 8 9079 18.10970744680851 0.8147568290502806 0.8147568290502806 12.308009558801103
GOTERM_BP_FAT GO:0065003~macromolecular complex assembly 23 0.6297918948521358 0.013995751507251363 SMARCAD1, TAF2, SYT1, EID2, HIST1H1C, CCNH, CAPZA2, STXBP3, MED13, NAP1L2, CD2AP, BIRC2, TFAM, TAF13, HIST1H1T, FGB, KIFAP3, SMARCA5, MDM2, H3F3B, H3F3C, PRKAA2, SNRPG 271 665 13528 1.7265155508697945 0.9999999979101319 0.9642436527564294 20.75251651643394
UP_SEQ_FEATURE mutagenesis site 51 1.3964950711938664 0.014674583959640934 GNA13, HELQ, SGMS2, TBK1, C6ORF25, LEMD3, SENP7, KCNQ3, FNTA, AASDHPPT, CHIC2, ZFYVE16, DHX36, RANBP2, GOLGA4, ESCO1, POLK, TRPM7, CCNH, PIK3C2A, RB1, RALGAPA1, CLDN1, TFPI, SMARCA5, MDM2, ARL8B, AOC3, BDP1, UBA6, EEA1, UHMK1, STARD13, UFM1, RNF11, C12ORF5, RCHY1, AMD1, STK38L, SELPLG, NMD3, SUB1, RASEF, TGFBR1, SIRT1, SYN…
INTERPRO IPR001650:DNA/RNA helicase, C-terminal 7 0.19167579408543264 0.016024827482274497 SMARCAD1, CHD9, HELQ, ASCC3, DDX60L, SMARCA5, DHX36 316 107 16659 3.448864308529516 0.9999499645113948 0.9631509709989866 21.281443823489365
INTERPRO IPR014021:Helicase, superfamily 1 and 2, ATP-binding 7 0.19167579408543264 0.016024827482274497 SMARCAD1, CHD9, HELQ, ASCC3, DDX60L, SMARCA5, DHX36 316 107 16659 3.448864308529516 0.9999499645113948 0.9631509709989866 21.281443823489365
INTERPRO IPR014001:DEAD-like helicase, N-terminal 7 0.19167579408543264 0.017408938371766734 SMARCAD1, CHD9, HELQ, ASCC3, DDX60L, SMARCA5, DHX36 316 109 16659 3.3855823946115433 0.999978887871934 0.9322150932543151 22.905795128549222
KEGG_PATHWAY hsa05110:Vibrio cholerae infection 5 0.13691128148959475 0.01800723903947559 ATP6V1C1, SEC61B, PRKACB, ATP6V1D, SEC61G 93 56 5085 4.881912442396314 0.8461301656856636 0.8461301656856636 18.356838963782696
GOTERM_CC_FAT GO:0005654~nucleoplasm 25 0.6845564074479736 0.019045444417905188 TAF2, ZMYM2, SUB1, GAR1, CCNH, PRKAB2, RB1, ZNF638, MED13, SIRT1, PPP1CB, ISG20, ESF1, PCF11, TAF13, SMARCA5, TDG, MDM2, PRKAA2, TCEB1, HDAC9, CALM2, PRPF40A, NMD3, SNRPG 223 882 12782 1.6246707950743824 0.9985800568885216 0.9623178674770341 23.0469173134041
GOTERM_CC_FAT GO:0016605~PML body 4 0.10952902519167579 0.01922411227575161 ZMYM2, RB1, SIRT1, ISG20 223 33 12782 6.947683109118086 0.9986655722800568 0.8899056533972326 23.23764906934407
GOTERM_BP_FAT GO:0044265~cellular macromolecule catabolic process 24 0.6571741511500547 0.019363803097309288 ABCE1, CCNH, UBR3, UBA6, SOCS4, PCNP, EDEM3, CD2AP, SENP7, ISG20, USP53, SEC61B, PSMD12, UFM1, FBXO28, USP47, HECTD2, TDG, UBE2W, MDM2, RNF11, RANBP2, TCEB1, USP15 271 725 13528 1.6524850489884209 0.9999999999990917 0.9809564825245914 27.57965833034102
GOTERM_BP_FAT GO:0043632~modification-dependent macromolecule catabolic process 20 0.547645125958379 0.02143172205347591 UBR3, UBA6, PCNP, SOCS4, EDEM3, CD2AP, SENP7, USP53, SEC61B, PSMD12, UFM1, FBXO28, USP47, HECTD2, UBE2W, MDM2, RNF11, TCEB1, RANBP2, USP15 271 574 13528 1.7393316790310762 0.9999999999999545 0.9785079242690561 30.05906702830282
GOTERM_BP_FAT GO:0019941~modification-dependent protein catabolic process 20 0.547645125958379 0.02143172205347591 UBR3, UBA6, PCNP, SOCS4, EDEM3, CD2AP, SENP7, USP53, SEC61B, PSMD12, UFM1, FBXO28, USP47, HECTD2, UBE2W, MDM2, RNF11, TCEB1, RANBP2, USP15 271 574 13528 1.7393316790310762 0.9999999999999545 0.9785079242690561 30.05906702830282
SP_PIR_KEYWORDS atp-binding 35 0.9583789704271631 0.021816715371940274 SMARCAD1, HELQ, PFKFB4, TBK1, UBA6, FER, CLK1, UHMK1, HSP90AB2P, CHD9, DDX60L, DYNC2H1, DHX36, PRKACB, PRKAA2, ACSL4, STK38L, AASDH, ABCE1, KIF5B, TRPM7, PIK3C2A, TGFBR1, PKN2, SMC5, ATP13A3, BBS10, ABCC9, RIOK3, ASCC3, HSPA4L, SMARCA5, UBE2W, ABL2, NEK7 345 1326 19235 1.4716265547467595 0.9995362941640128 0.5358864412875244 2…
BIOCARTA h_ranbp2Pathway:Sumoylation by RanBP2 Regulates Transcriptional Repression 3 0.08214676889375684 0.02195199979455452 MDM2, RANBP2, HDAC9 32 11 1437 12.24715909090909 0.8306389436657265 0.8306389436657265 21.01995390466157
SMART SM00490:HELICc 7 0.19167579408543264 0.022029265199850535 SMARCAD1, CHD9, HELQ, ASCC3, DDX60L, SMARCA5, DHX36 188 106 9079 3.18913087113609 0.9676270495810448 0.8200751534141124 23.449343990582683
UP_SEQ_FEATURE compositionally biased region:Ser-rich 15 0.41073384446878425 0.02220117667071834 ZMYM1, SUB1, BDP1, NAV3, RICTOR, AMMECR1, MED13, MCTP1, CHD9, SYNE1, CHIC1, SYTL2, CWC22, BAZ2B, KIRREL3 344 425 19113 1.9609781121751027 0.999999999958721 0.9974652675874588 30.062714744158892
GOTERM_BP_FAT GO:0006613~cotranslational protein targeting to membrane 3 0.08214676889375684 0.022956346549542473 TRAM1, SRP9, SSR3 271 12 13528 12.479704797047969 0.999999999999995 0.9742433348254983 31.83576065482224
GOTERM_MF_FAT GO:0019905~syntaxin binding 4 0.10952902519167579 0.023140152566206895 SYT1, ABCC9, SCFD1, STXBP3 259 31 12983 6.468053306762984 0.9999734223557134 0.9999734223557134 28.261783405177667
GOTERM_BP_FAT GO:0022610~biological adhesion 23 0.6297918948521358 0.023769983198162987 CTNNAL1, MIA, FLRT2, CLDN9, CADM1, AMTN, TRPM7, TNFRSF12A, TNC, IL32, STXBP3, FER, SLAMF7, CD2AP, PCDH1, ARHGAP5, CLDN1, DSC2, LAMC2, ABL2, SELPLG, COL20A1, AOC3 271 701 13528 1.6378499876296908 0.9999999999999984 0.9670013728167388 32.76647911790887
GOTERM_BP_FAT GO:0007155~cell adhesion 23 0.6297918948521358 0.02416147104153471 CTNNAL1, MIA, FLRT2, CLDN9, CADM1, AMTN, TRPM7, TNFRSF12A, TNC, IL32, STXBP3, FER, SLAMF7, CD2AP, PCDH1, ARHGAP5, CLDN1, DSC2, LAMC2, ABL2, SELPLG, COL20A1, AOC3 271 700 13528 1.640189773326305 0.9999999999999991 0.9572710076208426 33.21003547028489
SMART SM00487:DEXDc 7 0.19167579408543264 0.024876226280925416 SMARCAD1, CHD9, HELQ, ASCC3, DDX60L, SMARCA5, DHX36 188 109 9079 3.1013566269763806 0.9793366518758513 0.7255898123217297 26.080231317424484
GOTERM_CC_FAT GO:0019898~extrinsic to membrane 16 0.43811610076670315 0.02566085998666039 GNA13, CTNNAL1, CCDC91, EEA1, CHMP2B, COG3, SCFD1, KSR2, ARHGAP5, ZFYVE16, DYNC2H1, GFRA1, SYTL2, APPBP2, TRIP11, GOLGA4 223 494 12782 1.8564659319910677 0.9998586939472717 0.8909714613226977 29.823906941630206
GOTERM_BP_FAT GO:0006334~nucleosome assembly 6 0.16429353778751368 0.02628007343011119 HIST1H1T, HIST1H1C, SMARCA5, H3F3B, H3F3C, NAP1L2 271 84 13528 3.5656299420137056 1.0 0.9570175519335328 35.56311057405453
SP_PIR_KEYWORDS nucleotide-binding 42 1.1500547645125958 0.02666100996935583 GNA13, SMARCAD1, HELQ, PFKFB4, TBK1, UBA6, FER, CLK1, RAB1A, UHMK1, HSP90AB2P, CHD9, DDX60L, DYNC2H1, DHX36, PRKACB, PRKAA2, ACSL4, ARL5B, STK38L, AASDH, ABCE1, KIF5B, RASEF, PIK3C2A, TRPM7, TGFBR1, PKN2, SMC5, ATP13A3, BBS10, ABCC9, RIOK3, ASCC3, ARF4, HSPA4L, SMARCA5, UBE2W, RAP1B, ARL8B, ABL2, NEK7 345 1686 19235 1.38…
GOTERM_CC_FAT GO:0005635~nuclear envelope 9 0.24644030668127057 0.026755839781440215 DHRS2, SYNE1, BNIP2, PRICKLE2, LEMD3, NAV3, RANBP2, SIRT1, EIF5A2 223 205 12782 2.516416930985453 0.9999036978433579 0.8427005505422424 30.890762564443275
GOTERM_BP_FAT GO:0043933~macromolecular complex subunit organization 23 0.6297918948521358 0.027065971814500735 SMARCAD1, TAF2, SYT1, EID2, HIST1H1C, CCNH, CAPZA2, STXBP3, MED13, NAP1L2, CD2AP, BIRC2, TFAM, TAF13, HIST1H1T, FGB, KIFAP3, SMARCA5, MDM2, H3F3B, H3F3C, PRKAA2, SNRPG 271 710 13528 1.6170885089132583 1.0 0.9498612874782111 36.41601093606495
GOTERM_MF_FAT GO:0051082~unfolded protein binding 7 0.19167579408543264 0.02714276834079924 HSP90AB2P, PTGES3, CLGN, DNAJB9, VBP1, DNAJB2, DNAJB4 259 115 12983 3.0512338425381906 0.9999958110980651 0.9979533192884744 32.32112654580859
GOTERM_BP_FAT GO:0060341~regulation of cellular localization 11 0.30120481927710846 0.02725049784735826 SYT1, SCFD1, CADM1, TGFBR1, STXBP3, DPH3, FGF2, SIRT1, CALM2, UHMK1, SERP1 271 248 13528 2.2141411736698013 1.0 0.9390919834514366 36.61472561399314
GOTERM_BP_FAT GO:0006323~DNA packaging 7 0.19167579408543264 0.029779485583393397 HIST1H1T, HIST1H1C, SMARCA5, HAT1, H3F3B, H3F3C, NAP1L2 271 117 13528 2.986596019806352 1.0 0.9426121214639215 39.28005201543138
GOTERM_BP_FAT GO:0031497~chromatin assembly 6 0.16429353778751368 0.029995779170218558 HIST1H1T, HIST1H1C, SMARCA5, H3F3B, H3F3C, NAP1L2 271 87 13528 3.4426771853925433 1.0 0.9327313936168032 39.50304979683127
SP_PIR_KEYWORDS angiogenesis 5 0.13691128148959475 0.030451925246503694 COL4A2, COL4A1, TNFRSF12A, FGF1, FGF2 345 66 19235 4.223759332454985 0.9999788098899388 0.5921400130197481 34.465755013127485
GOTERM_BP_FAT GO:0051603~proteolysis involved in cellular protein catabolic process 20 0.547645125958379 0.03212028962464222 UBR3, UBA6, PCNP, SOCS4, EDEM3, CD2AP, SENP7, USP53, SEC61B, PSMD12, UFM1, FBXO28, USP47, HECTD2, UBE2W, MDM2, RNF11, TCEB1, RANBP2, USP15 271 600 13528 1.663960639606396 1.0 0.9343345729324564 41.65289712110142
GOTERM_BP_FAT GO:0044257~cellular protein catabolic process 20 0.547645125958379 0.03333323436635338 UBR3, UBA6, PCNP, SOCS4, EDEM3, CD2AP, SENP7, USP53, SEC61B, PSMD12, UFM1, FBXO28, USP47, HECTD2, UBE2W, MDM2, RNF11, TCEB1, RANBP2, USP15 271 603 13528 1.6556822284640755 1.0 0.9307949082587134 42.847907355750394
KEGG_PATHWAY hsa05200:Pathways in cancer 12 0.32858707557502737 0.03337892606953011 FGF8, COL4A2, COL4A1, ETS1, TGFBR1, MDM2, LAMC2, RB1, TCEB1, FGF1, BIRC2, FGF2 93 328 5085 2.0003933910306846 0.9697033435824614 0.8259406525993542 31.538932394339536
SP_PIR_KEYWORDS helicase 7 0.19167579408543264 0.033523629102501576 SMARCAD1, CHD9, HELQ, ASCC3, DDX60L, SMARCA5, DHX36 345 134 19235 2.912502703871944 0.9999929765303082 0.5985967347483229 37.24674340186866
KEGG_PATHWAY hsa04720:Long-term potentiation 5 0.13691128148959475 0.033931681529253244 GRIN2C, RAP1B, PRKACB, PPP1CB, CALM2 93 68 5085 4.020398481973435 0.9714367569053893 0.6943184885812856 31.974610753364786
KEGG_PATHWAY hsa04115:p53 signaling pathway 5 0.13691128148959475 0.033931681529253244 MDM2, RCHY1, RRM2B, GADD45B, GADD45A 93 68 5085 4.020398481973435 0.9714367569053893 0.6943184885812856 31.974610753364786
KEGG_PATHWAY hsa04910:Insulin signaling pathway 7 0.19167579408543264 0.03470971401013903 EIF4E, PRKAB2, SOCS4, PRKACB, PRKAA2, PPP1CB, CALM2 93 135 5085 2.835125448028674 0.9737114044545654 0.5973368875226355 32.58357470334284
GOTERM_BP_FAT GO:0065004~protein-DNA complex assembly 6 0.16429353778751368 0.035441623554249985 HIST1H1T, HIST1H1C, SMARCA5, H3F3B, H3F3C, NAP1L2 271 91 13528 3.291350715704959 1.0 0.9323274609351399 44.870579877456265
UP_SEQ_FEATURE region of interest:PABPC1-interacting motif-2 (PAM2) 2 0.054764512595837894 0.03557066817499993 PAIP2, PAIP1 344 2 19113 55.56104651162791 1.0 0.9995537302873686 43.83282234312234
UP_SEQ_FEATURE propeptide:N-terminal propeptide (7S domain) 2 0.054764512595837894 0.03557066817499993 COL4A2, COL4A1 344 2 19113 55.56104651162791 1.0 0.9995537302873686 43.83282234312234
UP_SEQ_FEATURE region of interest:PABPC1-interacting motif-1 (PAM1) 2 0.054764512595837894 0.03557066817499993 PAIP2, PAIP1 344 2 19113 55.56104651162791 1.0 0.9995537302873686 43.83282234312234
GOTERM_MF_FAT GO:0000149~SNARE binding 4 0.10952902519167579 0.036690450808759226 SYT1, ABCC9, SCFD1, STXBP3 259 37 12983 5.419179797558177 0.9999999504960969 0.9963281932676533 41.158078940475065
INTERPRO IPR007305:Got1-like protein 2 0.054764512595837894 0.037460970790050965 GOLT1A, GOLT1B 316 2 16659 52.71835443037975 0.9999999999315383 0.9907297912758846 43.1954407881195
GOTERM_BP_FAT GO:0006886~intracellular protein transport 14 0.3833515881708653 0.03759377717704948 CLTB, COG3, SEC61B, TOMM70A, ZFYVE16, SYTL2, APPBP2, RANBP2, SEC24D, TRAM1, FGF2, SEC61G, SRP9, SSR3 271 374 13528 1.8686189000927445 1.0 0.9339135913700585 46.86574824714077
GOTERM_BP_FAT GO:0034728~nucleosome organization 6 0.16429353778751368 0.03837894910487579 HIST1H1T, HIST1H1C, SMARCA5, H3F3B, H3F3C, NAP1L2 271 93 13528 3.220568979883347 1.0 0.9288192167743881 47.57660640314349
KEGG_PATHWAY hsa05218:Melanoma 5 0.13691128148959475 0.03887680030719276 FGF8, MDM2, RB1, FGF1, FGF2 93 71 5085 3.850522489777374 0.9831638330507474 0.5581766698642785 35.76149738010426
PIR_SUPERFAMILY PIRSF009824:Golgi transport protein Got1 2 0.054764512595837894 0.03909373376166825 GOLT1A, GOLT1B 147 2 7396 50.31292517006802 0.9991399147217643 0.9991399147217643 38.72649979590069
GOTERM_MF_FAT GO:0005545~phosphatidylinositol binding 3 0.08214676889375684 0.03930120658590501 SYT1, ZFYVE16, EEA1 259 16 12983 9.398889961389962 0.9999999854031091 0.9890082943241235 43.380530527017356
UP_SEQ_FEATURE short sequence motif:DEAH box 4 0.10952902519167579 0.039306378459690906 CHD9, HELQ, SMARCA5, DHX36 344 42 19113 5.291528239202657 1.0 0.9991893730547943 47.19945247012044
GOTERM_BP_FAT GO:0009057~macromolecule catabolic process 24 0.6571741511500547 0.03978826140798264 ABCE1, CCNH, UBR3, UBA6, SOCS4, PCNP, EDEM3, CD2AP, SENP7, ISG20, USP53, SEC61B, PSMD12, UFM1, FBXO28, USP47, HECTD2, TDG, UBE2W, MDM2, RNF11, RANBP2, TCEB1, USP15 271 781 13528 1.5339970045026954 1.0 0.9269746404990933 48.830175009720655
UP_SEQ_FEATURE nucleotide phosphate-binding region:ATP 26 0.7119386637458927 0.040630516094964896 SMARCAD1, HELQ, PFKFB4, TBK1, UBA6, CLK1, FER, UHMK1, CHD9, DDX60L, DYNC2H1, DHX36, PRKACB, PRKAA2, STK38L, AASDH, KIF5B, TRPM7, TGFBR1, SMC5, PKN2, ASCC3, RIOK3, SMARCA5, ABL2, NEK7 344 962 19113 1.501649905719673 1.0 0.9981832993481712 48.346668759966384
UP_SEQ_FEATURE domain:Helicase C-terminal 6 0.16429353778751368 0.04083453311003029 SMARCAD1, CHD9, HELQ, DDX60L, SMARCA5, DHX36 344 105 19113 3.1749169435215947 1.0 0.9961133381325881 48.52133548742956
GOTERM_MF_FAT GO:0008083~growth factor activity 8 0.21905805038335158 0.0418409791756915 GMFB, MIA, PSPN, FGF8, GDF6, ARTN, FGF1, FGF2 259 161 12983 2.49080313676587 0.999999995564764 0.9786507144786857 45.467461900404906
GOTERM_BP_FAT GO:0006333~chromatin assembly or disassembly 7 0.19167579408543264 0.04187993878092798 CHD9, HIST1H1T, HIST1H1C, SMARCA5, H3F3B, H3F3C, NAP1L2 271 127 13528 2.751430978876718 1.0 0.9284683055425036 50.63889048878152
GOTERM_BP_FAT GO:0060627~regulation of vesicle-mediated transport 6 0.16429353778751368 0.04305654083888816 SYT1, SCFD1, ZFYVE16, STXBP3, CD2AP, FGF2 271 96 13528 3.119926199261992 1.0 0.9257498029126399 51.62974934319906
GOTERM_BP_FAT GO:0030163~protein catabolic process 20 0.547645125958379 0.043162191670538835 UBR3, UBA6, PCNP, SOCS4, EDEM3, CD2AP, SENP7, USP53, SEC61B, PSMD12, UFM1, FBXO28, USP47, HECTD2, UBE2W, MDM2, RNF11, TCEB1, RANBP2, USP15 271 622 13528 1.6051067263084207 1.0 0.9181252583191399 51.71780142388109
GOTERM_MF_FAT GO:0045296~cadherin binding 3 0.08214676889375684 0.04396919792180115 CTNNAL1, FER, CD2AP 259 17 12983 8.846014081308198 0.9999999983693971 0.9656923186117476 47.160920286440046
GOTERM_BP_FAT GO:0018205~peptidyl-lysine modification 3 0.08214676889375684 0.04431971852672884 HDAC9, SIRT1, EIF5A2 271 17 13528 8.809203386151507 1.0 0.9156119652756317 52.67270258894459
GOTERM_BP_FAT GO:0070271~protein complex biogenesis 17 0.4654983570646221 0.04623628955727327 SMARCAD1, TAF2, SYT1, EID2, CCNH, CAPZA2, STXBP3, MED13, CD2AP, BIRC2, TFAM, TAF13, FGB, KIFAP3, SMARCA5, MDM2, PRKAA2 271 505 13528 1.680435497424281 1.0 0.9167736285124656 54.214872831514114
GOTERM_BP_FAT GO:0006461~protein complex assembly 17 0.4654983570646221 0.04623628955727327 SMARCAD1, TAF2, SYT1, EID2, CCNH, CAPZA2, STXBP3, MED13, CD2AP, BIRC2, TFAM, TAF13, FGB, KIFAP3, SMARCA5, MDM2, PRKAA2 271 505 13528 1.680435497424281 1.0 0.9167736285124656 54.214872831514114
SP_PIR_KEYWORDS chromosomal protein 7 0.19167579408543264 0.046297338740650354 HIST1H1T, RIF1, HIST1H1C, CENPC1, SMC5, H3F3B, H3F3C 345 145 19235 2.691554222888555 0.9999999314950284 0.6922019503531374 47.67903530264791
GOTERM_CC_FAT GO:0005791~rough endoplasmic reticulum 3 0.08214676889375684 0.04647211896842238 SEC61B, SRP9, SSR3 223 20 12782 8.597757847533632 0.999999910321542 0.9330966257182843 47.70717942531834
GOTERM_CC_FAT GO:0005604~basement membrane 5 0.13691128148959475 0.04667451755621257 COL4A2, COL4A1, AMTN, TNC, LAMC2 223 78 12782 3.674255490398988 0.9999999165839069 0.9025571499415114 47.85819892700731
UP_SEQ_FEATURE domain:Helicase ATP-binding 6 0.16429353778751368 0.04822237043416351 SMARCAD1, CHD9, HELQ, DDX60L, SMARCA5, DHX36 344 110 19113 3.0306025369978857 1.0 0.997115747103563 54.48595788956576
GOTERM_MF_FAT GO:0019213~deacetylase activity 3 0.08214676889375684 0.04883101386205687 AADAC, HDAC9, SIRT1 259 18 12983 8.354568854568855 0.9999999998355793 0.9599797767810895 50.847862743134264
GOTERM_MF_FAT GO:0016780~phosphotransferase activity, for other substituted phosphate groups 3 0.08214676889375684 0.04883101386205687 CRLS1, AASDHPPT, SGMS2 259 18 12983 8.354568854568855 0.9999999998355793 0.9599797767810895 50.847862743134264
GOTERM_MF_FAT GO:0008320~protein transmembrane transporter activity 3 0.08214676889375684 0.04883101386205687 SEC61B, TOMM70A, SEC61G 259 18 12983 8.354568854568855 0.9999999998355793 0.9599797767810895 50.847862743134264
GOTERM_MF_FAT GO:0003723~RNA binding 22 0.6024096385542169 0.04962967443729425 MRPL1, GAR1, SF3B14, PAIP1, RBM7, ZNF638, UHMK1, PURB, ISG20, PUS7L, SBDS, EIF4E, LARP4, EIF1AX, DDX60L, PPIL4, PTBP2, CWC22, EIF5A2, XRN1, SRP9, SNRPG 259 718 12983 1.5359374495864746 0.9999999998873347 0.9429213370334073 51.43014524829065
BIOCARTA h_p53Pathway:p53 Signaling Pathway 3 0.08214676889375684 0.05009671049037382 MDM2, RB1, GADD45A 32 17 1437 7.924632352941177 0.9836185880864016 0.872010110111781 42.09634767746313
GOTERM_MF_FAT GO:0034061~DNA polymerase activity 4 0.10952902519167579 0.050467082141639016 PTGES3, ESCO1, POLK, REV3L 259 42 12983 4.774039345467917 0.9999999999242275 0.9249239767381122 52.03378669071225
UP_SEQ_FEATURE active site:Proton acceptor 19 0.52026286966046 0.050977814604335606 TRPM7, TBK1, TGFBR1, PKN2, CLK1, FER, SIRT1, UHMK1, DHRS2, RIOK3, SULT1B1, FTSJD1, PRKACB, PRKAA2, AOC2, ABL2, STK38L, AOC3, NEK7 344 658 19113 1.604346327843359 1.0 0.9961986935487054 56.5397821067791
UP_SEQ_FEATURE active site:Schiff-base intermediate with substrate; via topaquinone 2 0.054764512595837894 0.05288003245744998 AOC2, AOC3 344 3 19113 37.04069767441861 1.0 0.9948051347089906 57.906602408868046
GOTERM_BP_FAT GO:0032386~regulation of intracellular transport 5 0.13691128148959475 0.05335343175167967 SCFD1, TGFBR1, SIRT1, CALM2, UHMK1 271 71 13528 3.515409801985344 1.0 0.9377577274436768 59.53836841229321
GOTERM_CC_FAT GO:0005829~cytosol 32 0.8762322015334063 0.05473436366959955 PTGES3, PFKFB4, TBK1, VBP1, EEA1, CHMP2B, AASDHPPT, FNTA, BLOC1S2, EIF1AX, RANBP2, PRKAA2, PRKACB, AMD1, AGL, PIK3C2A, PRKAB2, STXBP3, RICTOR, BIRC2, EIF4E, PSMD12, SULT1B1, SERPINB8, POMP, MDM2, RAP1B, TCEB1, ABL2, EIF5A2, CALM2, SNRPG 223 1330 12782 1.3790889780505073 0.9999999953882082 0.9092213516501201 53.553765407599…
INTERPRO IPR006580:Zinc finger, TTF-type 2 0.054764512595837894 0.0556635159177046 ZMYM1, ZMYM5 316 3 16659 35.14556962025316 0.9999999999999994 0.9971240264974883 57.18818638993214
INTERPRO IPR015798:Copper amine oxidase, C-terminal 2 0.054764512595837894 0.0556635159177046 AOC2, AOC3 316 3 16659 35.14556962025316 0.9999999999999994 0.9971240264974883 57.18818638993214
INTERPRO IPR000269:Copper amine oxidase 2 0.054764512595837894 0.0556635159177046 AOC2, AOC3 316 3 16659 35.14556962025316 0.9999999999999994 0.9971240264974883 57.18818638993214
INTERPRO IPR015801:Copper amine oxidase, N2/N3-terminal 2 0.054764512595837894 0.0556635159177046 AOC2, AOC3 316 3 16659 35.14556962025316 0.9999999999999994 0.9971240264974883 57.18818638993214
INTERPRO IPR015800:Copper amine oxidase, N2-terminal 2 0.054764512595837894 0.0556635159177046 AOC2, AOC3 316 3 16659 35.14556962025316 0.9999999999999994 0.9971240264974883 57.18818638993214
INTERPRO IPR015802:Copper amine oxidase, N3-terminal 2 0.054764512595837894 0.0556635159177046 AOC2, AOC3 316 3 16659 35.14556962025316 0.9999999999999994 0.9971240264974883 57.18818638993214
OMIM_DISEASE Conduct disorder and ADHD: Evaluation of conduct problems as a categorical and quantitative trait in the international multicentre ADHD genetics study 3 0.08214676889375684 0.05676099065078481 ABHD13, PAWR, KIRREL3 47 31 3671 7.558682223747426 0.9875080133420666 0.9875080133420666 45.84304616306265
GOTERM_MF_FAT GO:0005524~ATP binding 39 1.067907995618839 0.05705019635840343 SMARCAD1, HELQ, PFKFB4, TBK1, UBA6, FER, CLK1, RAB1A, UHMK1, HSP90AB2P, CHD9, DDX60L, DYNC2H1, DHX36, PRKACB, PRKAA2, ACSL4, STK38L, AASDH, ABCE1, KIF5B, TRPM7, PIK3C2A, TGFBR1, PKN2, SACS, SMC5, ATP13A3, BBS10, ABCC9, KSR2, RIOK3, SCYL2, ASCC3, HSPA4L, SMARCA5, UBE2W, ABL2, NEK7 259 1477 12983 1.323608064975702 0.99999…
GOTERM_CC_FAT GO:0016023~cytoplasmic membrane-bounded vesicle 16 0.43811610076670315 0.05706422734490704 GNA13, SYT1, CLTB, CADM1, PIK3C2A, STXBP3, MMP14, CD2AP, SCFD1, CHIC1, CHIC2, SCYL2, FGB, MDM2, SYTL2, SEC24D 223 550 12782 1.6674439461883408 0.999999998012074 0.8920666688128166 55.08937676642536
UP_SEQ_FEATURE domain:J 4 0.10952902519167579 0.0576305587705416 DNAJB9, SACS, DNAJB2, DNAJB4 344 49 19113 4.535595633602278 1.0 0.9948461589999408 61.14618139627842
PIR_SUPERFAMILY PIRSF037617:amine oxidase (copper-containing) 2 0.054764512595837894 0.05806753885688272 AOC2, AOC3 147 3 7396 33.54195011337868 0.9999747943317184 0.9949794752981801 52.039109196196385
PIR_SUPERFAMILY PIRSF010369:growth arrest and DNA-damage-inducible protein GADD45 2 0.054764512595837894 0.05806753885688272 GADD45B, GADD45A 147 3 7396 33.54195011337868 0.9999747943317184 0.9949794752981801 52.039109196196385
PIR_SUPERFAMILY PIRSF500650:amine oxidase (copper-containing), animal 2 0.054764512595837894 0.05806753885688272 AOC2, AOC3 147 3 7396 33.54195011337868 0.9999747943317184 0.9949794752981801 52.039109196196385
PIR_SUPERFAMILY PIRSF005558:natural killer cell receptor CD94/NKG2 2 0.054764512595837894 0.05806753885688272 KLRC2, KLRC3 147 3 7396 33.54195011337868 0.9999747943317184 0.9949794752981801 52.039109196196385
GOTERM_CC_FAT GO:0005694~chromosome 14 0.3833515881708653 0.058191593801173405 MAF, PTGES3, HIST1H1C, SMC5, RB1, BIRC2, PURB, CHD9, HIST1H1T, RIF1, CENPC1, SMARCA5, H3F3B, H3F3C 223 460 12782 1.7444726067459544 0.9999999986779928 0.8705436434752296 55.81540944096746
GOTERM_CC_FAT GO:0000785~chromatin 8 0.21905805038335158 0.060126506475438976 MAF, CHD9, HIST1H1T, HIST1H1C, H3F3B, RB1, H3F3C, BIRC2 223 200 12782 2.2927354260089685 0.9999999993443591 0.853731282490221 57.03621045019693
SMART SM00597:ZnF_TTF 2 0.054764512595837894 0.06053350673851294 ZMYM1, ZMYM5 188 3 9079 32.195035460992905 0.9999333623804005 0.9096496438681513 52.71931356751496
GOTERM_MF_FAT GO:0004386~helicase activity 7 0.19167579408543264 0.06061980134515057 SMARCAD1, CHD9, HELQ, ASCC3, DDX60L, SMARCA5, DHX36 259 140 12983 2.5063706563706565 0.9999999999993994 0.9225598081658354 58.818532841616374
SP_PIR_KEYWORDS er-golgi transport 5 0.13691128148959475 0.06159841954493511 SCFD1, TRAPPC6B, ARF4, SEC24D, RAB1A 345 83 19235 3.3586519993015544 0.9999999997538056 0.7712197402839419 58.05422612947804
INTERPRO IPR001623:Heat shock protein DnaJ, N-terminal 4 0.10952902519167579 0.06210978109812416 DNAJB9, SACS, DNAJB2, DNAJB4 316 48 16659 4.393196202531645 1.0 0.9963582389736686 61.31881534498582
SP_PIR_KEYWORDS rna-binding 16 0.43811610076670315 0.062301792445826676 GAR1, SF3B14, RBM7, ZNF638, UHMK1, ISG20, EIF4E, LARP4, EIF1AX, DDX60L, PPIL4, PTBP2, EIF5A2, XRN1, SRP9, SNRPG 345 540 19235 1.651959205582394 0.9999999998103496 0.753184677826882 58.48182725072502
GOTERM_CC_FAT GO:0032993~protein-DNA complex 5 0.13691128148959475 0.06256558917173419 HIST1H1T, HIST1H1C, H3F3B, H3F3C, PURB 223 86 12782 3.33246428198978 0.9999999997297013 0.8405393016654688 58.53057949854208
UP_SEQ_FEATURE compositionally biased region:Poly-Glu 15 0.41073384446878425 0.06270413117481807 ZNF622, SLC8A2, SNAPC1, CCNH, CCDC82, LEMD3, SIRT1, ZDBF2, CHIC1, CHIC2, PRICKLE2, DENND4A, BAZ2B, CWC22, RASA1 344 494 19113 1.687076311081819 1.0 0.9950334711238981 64.34715853608766
INTERPRO IPR006688:ADP-ribosylation factor 3 0.08214676889375684 0.06422765771271216 ARF4, ARL8B, ARL5B 316 22 16659 7.188866513233601 1.0 0.9938210175721327 62.59266538868366
SP_PIR_KEYWORDS ubl conjugation 17 0.4654983570646221 0.06436493595766074 TXNIP, MAF, HIST1H1C, CCDC144B, PCNP, VPS13C, ETS1, SCN9A, TDG, MDM2, RNF11, H3F3B, RCHY1, RANBP2, BAZ2B, HDAC9, CALM2 345 588 19235 1.6119244799369024 0.9999999999118833 0.7438273053134039 59.7128814576571
KEGG_PATHWAY hsa05222:Small cell lung cancer 5 0.13691128148959475 0.06483194705098366 COL4A2, COL4A1, LAMC2, RB1, BIRC2 93 84 5085 3.254608294930876 0.9989962277209892 0.6835737292004316 52.67434082420503
INTERPRO IPR011991:Winged helix repressor DNA-binding 8 0.21905805038335158 0.06499867753884797 COPS2, DEPDC7, HIST1H1T, LARP4, PSMD12, HIST1H1C, ETS1, FOXN2 316 187 16659 2.255330670818385 1.0 0.9897201157827243 63.046620356538675
INTERPRO IPR018253:Heat shock protein DnaJ, conserved site 4 0.10952902519167579 0.0652716252212261 DNAJB9, SACS, DNAJB2, DNAJB4 316 49 16659 4.303539137173857 1.0 0.984040597095083 63.20608935687362
GOTERM_BP_FAT GO:0006605~protein targeting 9 0.24644030668127057 0.06683213706310037 SEC61B, TOMM70A, ZFYVE16, RANBP2, TRAM1, FGF2, SRP9, SEC61G, SSR3 271 215 13528 2.0896249892731484 1.0 0.966026794320218 68.06513061435156
GOTERM_MF_FAT GO:0032559~adenyl ribonucleotide binding 39 1.067907995618839 0.06701367789381374 SMARCAD1, HELQ, PFKFB4, TBK1, UBA6, FER, CLK1, RAB1A, UHMK1, HSP90AB2P, CHD9, DDX60L, DYNC2H1, DHX36, PRKACB, PRKAA2, ACSL4, STK38L, AASDH, ABCE1, KIF5B, TRPM7, PIK3C2A, TGFBR1, PKN2, SACS, SMC5, ATP13A3, BBS10, ABCC9, KSR2, RIOK3, SCYL2, ASCC3, HSPA4L, SMARCA5, UBE2W, ABL2, NEK7 259 1497 12983 1.30592…
GOTERM_BP_FAT GO:0051302~regulation of cell division 4 0.10952902519167579 0.06708980588994648 FGF8, FGF1, FGF2, CALM2 271 47 13528 4.248410143675905 1.0 0.9624655798833261 68.21033650795081
GOTERM_BP_FAT GO:0006351~transcription, DNA-dependent 11 0.30120481927710846 0.06840277542598276 MAF, TAF2, COPS2, TFAM, TAF13, ETS1, CCNH, SMARCA5, CREB5, MED13, TRIP11 271 292 13528 1.8805034625688724 1.0 0.9608765027261803 68.94066073167674
GOTERM_BP_FAT GO:0034613~cellular protein localization 14 0.3833515881708653 0.06885929505204852 CLTB, COG3, SEC61B, TOMM70A, ZFYVE16, SYTL2, APPBP2, RANBP2, SEC24D, TRAM1, FGF2, SEC61G, SRP9, SSR3 271 411 13528 1.7003977339043463 1.0 0.9576365787124482 69.19088008305991
UP_SEQ_FEATURE domain:FF 3 2 0.054764512595837894 0.06987962161981298 ARHGAP5, PRPF40A 344 4 19113 27.780523255813954 1.0 0.9959567655258799 68.45440331466237
UP_SEQ_FEATURE domain:FF 4 2 0.054764512595837894 0.06987962161981298 ARHGAP5, PRPF40A 344 4 19113 27.780523255813954 1.0 0.9959567655258799 68.45440331466237
UP_SEQ_FEATURE binding site:Heparin 2 0.054764512595837894 0.06987962161981298 FGF1, FGF2 344 4 19113 27.780523255813954 1.0 0.9959567655258799 68.45440331466237
GOTERM_CC_FAT GO:0031988~membrane-bounded vesicle 16 0.43811610076670315 0.07030585044422466 GNA13, SYT1, CLTB, CADM1, PIK3C2A, STXBP3, MMP14, CD2AP, SCFD1, CHIC1, CHIC2, SCYL2, FGB, MDM2, SYTL2, SEC24D 223 568 12782 1.6146024126823721 0.9999999999840053 0.8522469627882916 62.959961121115384
GOTERM_MF_FAT GO:0016887~ATPase activity 12 0.32858707557502737 0.07030925656398995 ATP6V1C1, ABCE1, ABCC9, HELQ, ASCC3, CCNH, DDX60L, SMARCA5, DYNC2H1, DHX36, ATP13A3, ATP6V1D 259 334 12983 1.8009849027813098 0.9999999999999943 0.9198275347239371 64.4516545165545
KEGG_PATHWAY hsa00300:Lysine biosynthesis 2 0.054764512595837894 0.07044950031810306 AASDHPPT, AASDH 93 4 5085 27.338709677419356 0.9994603429784206 0.6586816085019727 55.75219582495444
KEGG_PATHWAY hsa04510:Focal adhesion 8 0.21905805038335158 0.07048477028761174 COL4A2, ARHGAP5, COL4A1, TNC, LAMC2, RAP1B, BIRC2, PPP1CB 93 201 5085 2.1762156957149736 0.9994624479537575 0.6097862533087323 55.77093053667809
COG_ONTOLOGY Intracellular trafficking and secretion 4 0.10952902519167579 0.07053487719708676 SCFD1, VPS13C, RANBP6, STXBP3 46 42 1950 4.037267080745342 0.6897372999884264 0.6897372999884264 40.51433548003762
GOTERM_BP_FAT GO:0016338~calcium-independent cell-cell adhesion 3 0.08214676889375684 0.07056899790591159 CLDN9, CADM1, CLDN1 271 22 13528 6.80711170748071 1.0 0.9569175126688221 70.1112465607034
GOTERM_BP_FAT GO:0070727~cellular macromolecule localization 14 0.3833515881708653 0.07144543114475647 CLTB, COG3, SEC61B, TOMM70A, ZFYVE16, SYTL2, APPBP2, RANBP2, SEC24D, TRAM1, FGF2, SEC61G, SRP9, SSR3 271 414 13528 1.6880760111948945 1.0 0.9545660480301661 70.5729725002471
GOTERM_BP_FAT GO:0033365~protein localization in organelle 7 0.19167579408543264 0.07242010664702916 COG3, SEC61B, TOMM70A, RANBP2, FGF2, SRP9, SEC61G 271 146 13528 2.393368043269474 1.0 0.9524377602792775 71.07858212558445
GOTERM_CC_FAT GO:0016604~nuclear body 7 0.19167579408543264 0.0728324100369935 ZMYM2, GAR1, RB1, ZNF638, SIRT1, PRPF40A, ISG20 223 168 12782 2.3882660687593424 0.9999999999936765 0.8414856407023525 64.30806858262758
INTERPRO IPR019383:Golgin subfamily A member 7/ERF4 2 0.054764512595837894 0.07352290547925976 CHIC1, CHIC2 316 4 16659 26.359177215189874 1.0 0.9858163653091387 67.73463272721625
GOTERM_BP_FAT GO:0032774~RNA biosynthetic process 11 0.30120481927710846 0.07357604920958193 MAF, TAF2, COPS2, TFAM, TAF13, ETS1, CCNH, SMARCA5, CREB5, MED13, TRIP11 271 296 13528 1.8550912536152389 1.0 0.9507196380945895 71.66764375514202
GOTERM_CC_FAT GO:0030658~transport vesicle membrane 3 0.08214676889375684 0.0743242571548997 SYT1, CLTB, SEC24D 223 26 12782 6.613659882718179 0.9999999999963485 0.8272179537147106 65.08258237992229
GOTERM_CC_FAT GO:0044427~chromosomal part 12 0.32858707557502737 0.07440727290066335 PTGES3, MAF, CHD9, HIST1H1T, RIF1, HIST1H1C, CENPC1, H3F3B, RB1, H3F3C, BIRC2, PURB 223 386 12782 1.7819187248774369 0.9999999999964584 0.8075469350590739 65.12522035216136
SMART SM00177:ARF 3 0.08214676889375684 0.07447478138976878 ARF4, ARL8B, ARL5B 188 22 9079 6.585348162475821 0.999993335131942 0.9077941849228319 60.4821575586565
SP_PIR_KEYWORDS ubl conjugation pathway 15 0.41073384446878425 0.074540232051851 UBA6, UBR3, SOCS4, SENP7, UFM1, FBXO28, USP47, HECTD2, UBE2W, RNF11, MDM2, TCEB1, RCHY1, RANBP2, USP15 345 509 19235 1.6430340821730587 0.9999999999980392 0.776344708914777 65.30465472188945
SMART SM00271:DnaJ 4 0.10952902519167579 0.07580388407317855 DNAJB9, SACS, DNAJB2, DNAJB4 188 48 9079 4.024379432624113 0.999994658325679 0.8677853536649878 61.15757803918158
SP_PIR_KEYWORDS DNA damage 8 0.21905805038335158 0.07596552764520573 POLK, RIF1, TDG, SMC5, RRM2B, PPP1CB, GADD45A, REV3L 345 205 19235 2.175751148815836 0.9999999999988533 0.7647379869885389 66.02776038805894
GOTERM_MF_FAT GO:0032553~ribonucleotide binding 46 1.2595837897042717 0.07683893652044566 GNA13, SMARCAD1, HELQ, PFKFB4, TBK1, UBA6, FER, CLK1, RAB1A, UHMK1, HSP90AB2P, CHD9, ARHGAP5, DDX60L, DYNC2H1, DHX36, PRKACB, PRKAA2, ACSL4, STK38L, ARL5B, AASDH, ABCE1, KIF5B, RASEF, PIK3C2A, TRPM7, TGFBR1, PKN2, SACS, SMC5, ATP13A3, BBS10, ABCC9, KSR2, RIOK3, SCYL2, ASCC3, ARF4, HSPA4L, SMARCA5, UBE2W, RAP…
GOTERM_MF_FAT GO:0032555~purine ribonucleotide binding 46 1.2595837897042717 0.07683893652044566 GNA13, SMARCAD1, HELQ, PFKFB4, TBK1, UBA6, FER, CLK1, RAB1A, UHMK1, HSP90AB2P, CHD9, ARHGAP5, DDX60L, DYNC2H1, DHX36, PRKACB, PRKAA2, ACSL4, STK38L, ARL5B, AASDH, ABCE1, KIF5B, RASEF, PIK3C2A, TRPM7, TGFBR1, PKN2, SACS, SMC5, ATP13A3, BBS10, ABCC9, KSR2, RIOK3, SCYL2, ASCC3, ARF4, HSPA4L, SMARCA5, UBE…
GOTERM_BP_FAT GO:0034983~peptidyl-lysine deacetylation 2 0.054764512595837894 0.07748431923332559 HDAC9, SIRT1 271 4 13528 24.959409594095938 1.0 0.9545385899541712 73.57688223480316
GOTERM_BP_FAT GO:0006325~chromatin organization 13 0.3559693318729463 0.07766236446748799 SMARCAD1, HIST1H1C, HAT1, RB1, NAP1L2, SIRT1, CHD9, HIST1H1T, SMARCA5, H3F3B, JMJD1C, H3F3C, HDAC9 271 378 13528 1.716784786895488 1.0 0.9510401559411557 73.66091281084384
GOTERM_BP_FAT GO:0051223~regulation of protein transport 6 0.16429353778751368 0.07804741059216976 CADM1, TGFBR1, DPH3, SIRT1, UHMK1, LTA 271 114 13528 2.6273062730627306 1.0 0.947899670338336 73.84178218979008
GOTERM_MF_FAT GO:0008092~cytoskeletal protein binding 16 0.43811610076670315 0.07805965259156342 KIF5B, TRPM7, CAPZA2, FER, KLHL4, GMFB, SBDS, SYNE1, FNTA, BLOC1S2, KIFAP3, PLS1, POF1B, ARL8B, STK38L, CALM2 259 504 12983 1.5913464484893058 0.9999999999999999 0.9126858460488649 68.43251080395045
SP_PIR_KEYWORDS heparin binding 3 0.08214676889375684 0.07823734456319736 TFPI, FGF1, FGF2 345 26 19235 6.433110367892977 0.9999999999995131 0.7576893532449516 67.151520924427
UP_SEQ_FEATURE splice variant 148 4.052573932092004 0.07919464920692926 CTNNAL1, KLRC3, CADM1, C6ORF25, CLK1, ZNF638, KLHL4, RAB1A, ISG20, N4BP2L2, CHIC1, FNTA, VPS13C, PLOD2, DYNC2H1, GXYLT1, DHX36, PRKACB, PTBP2, MTERFD1, DEPDC7, POLK, ESCO1, FOXN2, UBR3, SLC22A20, ZUFSP, NAV3, PPP1CB, RALGAPA1, CD163L1, RIOK3, TFPI, LAMC2, VGLL3, CHORDC1, XRN1, EID2, AMTN, TNFRSF12A, UBA6, CCDC91, IL32, RRM2B,…
PIR_SUPERFAMILY PIRSF001711:ADP-ribosylation factor 3 0.08214676889375684 0.08052152396205033 ARF4, ARL8B, ARL5B 147 24 7396 6.2891156462585025 0.9999996477447941 0.9929375973673391 64.33973611688644
UP_SEQ_FEATURE domain:Protein kinase 14 0.3833515881708653 0.08132124511724009 TBK1, TGFBR1, PKN2, FER, CLK1, UHMK1, KSR2, SCYL2, RIOK3, PRKAA2, PRKACB, ABL2, STK38L, NEK7 344 469 19113 1.6585387018396391 1.0 0.9964675014547645 74.09843351986704
GOTERM_BP_FAT GO:0006904~vesicle docking during exocytosis 3 0.08214676889375684 0.08217842715971213 SCFD1, SYTL2, STXBP3 271 24 13528 6.239852398523984 1.0 0.9521611905071773 75.7102448684524
SP_PIR_KEYWORDS blocked amino end 5 0.13691128148959475 0.08295805187563925 COL4A1, ARF4, FER, PRKACB, AMD1 345 92 19235 3.0300882167611847 0.9999999999999184 0.7619131838531101 69.37731405286316
GOTERM_CC_FAT GO:0031588~AMP-activated protein kinase complex 2 0.054764512595837894 0.08388894482176909 PRKAB2, PRKAA2 223 5 12782 22.927354260089686 0.9999999999998942 0.8275258017228988 69.68982950490417
GOTERM_BP_FAT GO:0006352~transcription initiation 5 0.13691128148959475 0.08423097757831 TAF2, TAF13, CCNH, SMARCA5, MED13 271 83 13528 3.0071577824211975 1.0 0.9523181549024593 76.59127954608267
SP_PIR_KEYWORDS polyamine biosynthesis 2 0.054764512595837894 0.08628727174143291 AZIN1, AMD1 345 5 19235 22.30144927536232 0.999999999999977 0.7600723444560693 70.862061370447
GOTERM_CC_FAT GO:0012505~endomembrane system 20 0.547645125958379 0.08691572556631713 SYT1, CLTB, SGMS2, LEMD3, NAV3, SIRT1, AADAC, DHRS2, SYNE1, SEC61B, BNIP2, PRICKLE2, MDM2, RANBP2, EIF5A2, SEC24D, TRAM1, SRP9, SEC61G, SSR3 223 782 12782 1.465943367013407 0.9999999999999658 0.8213922735930271 71.02606992382714
GOTERM_BP_FAT GO:0000186~activation of MAPKK activity 3 0.08214676889375684 0.08818776106988835 TGFBR1, GADD45B, FGF2 271 25 13528 5.990258302583026 1.0 0.9557074670522409 78.20562316554127
GOTERM_BP_FAT GO:0046777~protein amino acid autophosphorylation 5 0.13691128148959475 0.09007393095473663 TRPM7, TGFBR1, CLK1, FER, UHMK1 271 85 13528 2.9364011287171694 1.0 0.9555210120867553 78.93780077079688
INTERPRO IPR000164:Histone H3 2 0.054764512595837894 0.09104558844255912 H3F3B, H3F3C 316 5 16659 21.0873417721519 1.0 0.9923758335826537 75.68343899436843
GOTERM_CC_FAT GO:0031981~nuclear lumen 33 0.9036144578313252 0.09173344776670078 SMARCAD1, COPS2, GAR1, ZNF638, CD2AP, ISG20, ESF1, SBDS, PRKAA2, FGF1, PRPF40A, NMD3, BCAS2, TAF2, ZMYM2, SUB1, CCNH, PRKAB2, RB1, MED13, SIRT1, PPP1CB, GGN, PCF11, TAF13, DNAJB9, SMARCA5, TDG, MDM2, TCEB1, HDAC9, CALM2, SNRPG 223 1450 12782 1.3044873975568272 0.9999999999999943 0.8221560563606003 73.04085429763359
GOTERM_CC_FAT GO:0031410~cytoplasmic vesicle 17 0.4654983570646221 0.09337941914737219 GNA13, SYT1, CLTB, CADM1, PIK3C2A, STXBP3, MMP14, CD2AP, ATP6V1C1, SCFD1, CHIC1, CHIC2, FGB, SCYL2, MDM2, SYTL2, SEC24D 223 642 12782 1.5177765670620118 0.999999999999997 0.8120224306199111 73.69889467351724
GOTERM_BP_FAT GO:0048278~vesicle docking 3 0.08214676889375684 0.09432324441288782 SCFD1, SYTL2, STXBP3 271 26 13528 5.759863752483678 1.0 0.9589451680902189 80.50351657722321
GOTERM_BP_FAT GO:0070201~regulation of establishment of protein localization 6 0.16429353778751368 0.0948173609938753 CADM1, TGFBR1, DPH3, SIRT1, UHMK1, LTA 271 121 13528 2.475313348174804 1.0 0.95667784132593 80.6783092146561
PIR_SUPERFAMILY PIRSF002051:histone H3 2 0.054764512595837894 0.09490599033090735 H3F3B, H3F3C 147 5 7396 20.12517006802721 0.9999999783836071 0.9878746074763415 70.6185830933565
GOTERM_MF_FAT GO:0008565~protein transporter activity 5 0.13691128148959475 0.09493439666601308 COG3, SEC61B, TOMM70A, ZFYVE16, SEC61G 259 87 12983 2.8808858119202947 1.0 0.9395179242271839 75.71034350511773
GOTERM_MF_FAT GO:0008131~amine oxidase activity 2 0.054764512595837894 0.0955035101958069 AOC2, AOC3 259 5 12983 20.050965250965252 1.0 0.9298440316488082 75.92613289831381
GOTERM_MF_FAT GO:0015399~primary active transmembrane transporter activity 6 0.16429353778751368 0.09597454237537972 ATP6V1C1, ABCC9, SEC61B, ATP13A3, ATP6V1D, SEC61G 259 122 12983 2.465282612823596 1.0 0.9197367922076736 76.10338383053907
GOTERM_MF_FAT GO:0015405~P-P-bond-hydrolysis-driven transmembrane transporter activity 6 0.16429353778751368 0.09597454237537972 ATP6V1C1, ABCC9, SEC61B, ATP13A3, ATP6V1D, SEC61G 259 122 12983 2.465282612823596 1.0 0.9197367922076736 76.10338383053907
GOTERM_CC_FAT GO:0000786~nucleosome 4 0.10952902519167579 0.09635831228031778 HIST1H1T, HIST1H1C, H3F3B, H3F3C 223 63 12782 3.6392625809666166 0.999999999999999 0.8070418853895136 74.85212613769188
GOTERM_MF_FAT GO:0000166~nucleotide binding 54 1.4786418400876233 0.09672011511559223 GNA13, HELQ, TBK1, LEMD3, RBM7, FER, CLK1, RAB1A, HSP90AB2P, ARHGAP5, DYNC2H1, DHX36, PTBP2, PRKACB, ARL5B, AASDH, ABCE1, KIF5B, TRPM7, SF3B14, PIK3C2A, PKN2, NAV3, BBS10, KSR2, RIOK3, SCYL2, ASCC3, SMARCA5, UBE2W, ARL8B, NEK7, REV3L, SMARCAD1, PFKFB4, UBA6, UHMK1, CHD9, DDX60L, PPIL4, PRKAA2, ACSL4, STK38L, RAS…
GOTERM_BP_FAT GO:0051592~response to calcium ion 4 0.10952902519167579 0.09690409028025301 TXNIP, SYT1, FGB, CALM2 271 55 13528 3.630459577323046 1.0 0.956803496932115 81.40037723133631
GOTERM_BP_FAT GO:0006366~transcription from RNA polymerase II promoter 9 0.24644030668127057 0.09731458223599498 MAF, TAF2, COPS2, TAF13, ETS1, CCNH, CREB5, MED13, TRIP11 271 234 13528 1.9199545841612264 1.0 0.9544462078145419 81.53940185400761
SP_PIR_KEYWORDS alternative splicing 147 4.025191675794085 0.09849929616197207 CTNNAL1, KLRC3, CADM1, C6ORF25, CLK1, ZNF638, KLHL4, RAB1A, ISG20, N4BP2L2, CHIC1, FNTA, VPS13C, PLOD2, DYNC2H1, GXYLT1, DHX36, PRKACB, PTBP2, MTERFD1, DEPDC7, POLK, ESCO1, FOXN2, UBR3, SLC22A20, ZUFSP, NAV3, PPP1CB, RALGAPA1, CD163L1, RIOK3, TFPI, LAMC2, VGLL3, CHORDC1, XRN1, EID2, AMTN, TNFRSF12A, UBA6, CCDC91, IL32,…
SMART SM00428:H3 2 0.054764512595837894 0.09884991811386651 H3F3B, H3F3C 188 5 9079 19.317021276595746 0.9999998906654349 0.8987169471985945 71.30898445350684
GOTERM_CC_FAT GO:0005587~collagen type IV 2 0.054764512595837894 0.09980634751818081 COL4A2, COL4A1 223 6 12782 19.10612855007474 0.9999999999999998 0.804022069460106 76.12840171132358

## Sheet: GOTERM_BP_FAT
Table S4 GO analysis (GOTERM_BP_FAT) of up- regulated genes by PGL in A549
Category	Term	Count	%	P-Value	Fold Enrichment	Bonferroni	Benjamini	FDR
GOTERM_BP_FAT	protein localization	32	0.9	0.0015	1.8	0.88	0.88	2.5
GOTERM_BP_FAT	protein transport	27	0.7	0.0053	1.8	1	0.98	8.4
GOTERM_BP_FAT	establishment of protein localization	27	0.7	0.006	1.8	1	0.94	9.5
GOTERM_BP_FAT	protein folding	10	0.3	0.0092	2.8	1	0.96	14
GOTERM_BP_FAT	ubiquitin-dependent protein catabolic process	12	0.3	0.0094	2.5	1	0.93	14
GOTERM_BP_FAT	macromolecular complex assembly	23	0.6	0.014	1.7	1	0.96	21
GOTERM_BP_FAT	cellular macromolecule catabolic process	24	0.7	0.019	1.7	1	0.98	28
GOTERM_BP_FAT	modification-dependent protein catabolic process	20	0.5	0.021	1.7	1	0.98	30
GOTERM_BP_FAT	modification-dependent macromolecule catabolic process	20	0.5	0.021	1.7	1	0.98	30
GOTERM_BP_FAT	cotranslational protein targeting to membrane	3	0.1	0.023	12.5	1	0.97	32
GOTERM_BP_FAT	cell adhesion	23	0.6	0.024	1.6	1	0.96	33
GOTERM_BP_FAT	biological adhesion	23	0.6	0.024	1.6	1	0.97	33
GOTERM_BP_FAT	nucleosome assembly	6	0.2	0.026	3.6	1	0.96	36
GOTERM_BP_FAT	regulation of cellular localization	11	0.3	0.027	2.2	1	0.94	37
GOTERM_BP_FAT	macromolecular complex subunit organization	23	0.6	0.027	1.6	1	0.95	36
GOTERM_BP_FAT	chromatin assembly	6	0.2	0.03	3.4	1	0.93	40
GOTERM_BP_FAT	DNA packaging	7	0.2	0.03	3	1	0.94	39
GOTERM_BP_FAT	proteolysis involved in cellular protein catabolic process	20	0.5	0.032	1.7	1	0.93	42
GOTERM_BP_FAT	cellular protein catabolic process	20	0.5	0.033	1.7	1	0.93	43
GOTERM_BP_FAT	protein-DNA complex assembly	6	0.2	0.035	3.3	1	0.93	45
GOTERM_BP_FAT	nucleosome organization	6	0.2	0.038	3.2	1	0.93	48
GOTERM_BP_FAT	intracellular protein transport	14	0.4	0.038	1.9	1	0.93	47
GOTERM_BP_FAT	macromolecule catabolic process	24	0.7	0.04	1.5	1	0.93	49
GOTERM_BP_FAT	chromatin assembly or disassembly	7	0.2	0.042	2.8	1	0.93	51
GOTERM_BP_FAT	protein catabolic process	20	0.5	0.043	1.6	1	0.92	52
GOTERM_BP_FAT	regulation of vesicle-mediated transport	6	0.2	0.043	3.1	1	0.93	52
GOTERM_BP_FAT	peptidyl-lysine modification	3	0.1	0.044	8.8	1	0.92	53
GOTERM_BP_FAT	protein complex assembly	17	0.5	0.046	1.7	1	0.92	54
GOTERM_BP_FAT	protein complex biogenesis	17	0.5	0.046	1.7	1	0.92	54
GOTERM_BP_FAT	regulation of intracellular transport	5	0.1	0.053	3.5	1	0.94	60
GOTERM_BP_FAT	regulation of cell division	4	0.1	0.067	4.2	1	0.96	68
GOTERM_BP_FAT	protein targeting	9	0.2	0.067	2.1	1	0.97	68
GOTERM_BP_FAT	transcription, DNA-dependent	11	0.3	0.068	1.9	1	0.96	69
GOTERM_BP_FAT	cellular protein localization	14	0.4	0.069	1.7	1	0.96	69
GOTERM_BP_FAT	cellular macromolecule localization	14	0.4	0.071	1.7	1	0.95	71
GOTERM_BP_FAT	calcium-independent cell-cell adhesion	3	0.1	0.071	6.8	1	0.96	70
GOTERM_BP_FAT	protein localization in organelle	7	0.2	0.072	2.4	1	0.95	71
GOTERM_BP_FAT	RNA biosynthetic process	11	0.3	0.074	1.9	1	0.95	72
GOTERM_BP_FAT	peptidyl-lysine deacetylation	2	0.1	0.077	25	1	0.95	74
GOTERM_BP_FAT	regulation of protein transport	6	0.2	0.078	2.6	1	0.95	74
GOTERM_BP_FAT	chromatin organization	13	0.4	0.078	1.7	1	0.95	74
GOTERM_BP_FAT	vesicle docking during exocytosis	3	0.1	0.082	6.2	1	0.95	76
GOTERM_BP_FAT	transcription initiation	5	0.1	0.084	3	1	0.95	77
GOTERM_BP_FAT	activation of MAPKK activity	3	0.1	0.088	6	1	0.96	78
GOTERM_BP_FAT	protein amino acid autophosphorylation	5	0.1	0.09	2.9	1	0.96	79
GOTERM_BP_FAT	vesicle docking	3	0.1	0.094	5.8	1	0.96	81
GOTERM_BP_FAT	regulation of establishment of protein localization	6	0.2	0.095	2.5	1	0.96	81
GOTERM_BP_FAT	transcription from RNA polymerase II promoter	9	0.2	0.097	1.9	1	0.95	82
GOTERM_BP_FAT	response to calcium ion	4	0.1	0.097	3.6	1	0.96	81

## Sheet: GOTERM_CC_FAT
Table S4 GO analysis (GOTERM_CC_FAT) of up- regulated genes by PGL in A549
Category	Term	Count	%	P-Value	Fold Enrichment	Bonferroni	Benjamini	FDR
GOTERM_CC_FAT	rough endoplasmic reticulum membrane	3	0.1	0.01	19.1	0.97	0.97	13
GOTERM_CC_FAT	PML body	4	0.1	0.019	6.9	1	0.89	23
GOTERM_CC_FAT	nucleoplasm	25	0.7	0.019	1.6	1	0.96	23
GOTERM_CC_FAT	extrinsic to membrane	16	0.4	0.026	1.9	1	0.89	30
GOTERM_CC_FAT	nuclear envelope	9	0.2	0.027	2.5	1	0.84	31
GOTERM_CC_FAT	rough endoplasmic reticulum	3	0.1	0.046	8.6	1	0.93	48
GOTERM_CC_FAT	basement membrane	5	0.1	0.047	3.7	1	0.9	48
GOTERM_CC_FAT	cytosol	32	0.9	0.055	1.4	1	0.91	54
GOTERM_CC_FAT	cytoplasmic membrane-bounded vesicle	16	0.4	0.057	1.7	1	0.89	55
GOTERM_CC_FAT	chromosome	14	0.4	0.058	1.7	1	0.87	56
GOTERM_CC_FAT	chromatin	8	0.2	0.06	2.3	1	0.85	57
GOTERM_CC_FAT	protein-DNA complex	5	0.1	0.063	3.3	1	0.84	59
GOTERM_CC_FAT	membrane-bounded vesicle	16	0.4	0.07	1.6	1	0.85	63
GOTERM_CC_FAT	nuclear body	7	0.2	0.073	2.4	1	0.84	64
GOTERM_CC_FAT	chromosomal part	12	0.3	0.074	1.8	1	0.81	65
GOTERM_CC_FAT	transport vesicle membrane	3	0.1	0.074	6.6	1	0.83	65
GOTERM_CC_FAT	AMP-activated protein kinase complex	2	0.1	0.084	22.9	1	0.83	70
GOTERM_CC_FAT	endomembrane system	20	0.5	0.087	1.5	1	0.82	71
GOTERM_CC_FAT	nuclear lumen	33	0.9	0.092	1.3	1	0.82	73
GOTERM_CC_FAT	cytoplasmic vesicle	17	0.5	0.093	1.5	1	0.81	74
GOTERM_CC_FAT	nucleosome	4	0.1	0.096	3.6	1	0.81	75
GOTERM_CC_FAT	collagen type IV	2	0.1	0.1	19.1	1	0.8	76

## Sheet: GOTERM_MF_FAT
Table S4 GO analysis (GOTERM_MF_FAT) of up- regulated genes by PGL in A549
Category	Term	Count	%	P-Value	Fold Enrichment	Bonferroni	Benjamini	FDR
GOTERM_MF_FAT	syntaxin binding	4	0.1	0.023	6.5	1	1	28
GOTERM_MF_FAT	unfolded protein binding	7	0.2	0.027	3.1	1	1	32
GOTERM_MF_FAT	SNARE binding	4	0.1	0.037	5.4	1	1	41
GOTERM_MF_FAT	phosphatidylinositol binding	3	0.1	0.039	9.4	1	0.99	43
GOTERM_MF_FAT	growth factor activity	8	0.2	0.042	2.5	1	0.98	45
GOTERM_MF_FAT	cadherin binding	3	0.1	0.044	8.8	1	0.97	47
GOTERM_MF_FAT	phosphotransferase activity, for other substituted phosphate groups	3	0.1	0.049	8.4	1	0.96	51
GOTERM_MF_FAT	deacetylase activity	3	0.1	0.049	8.4	1	0.96	51
GOTERM_MF_FAT	protein transmembrane transporter activity	3	0.1	0.049	8.4	1	0.96	51
GOTERM_MF_FAT	DNA polymerase activity	4	0.1	0.05	4.8	1	0.92	52
GOTERM_MF_FAT	RNA binding	22	0.6	0.05	1.5	1	0.94	51
GOTERM_MF_FAT	ATP binding	39	1.1	0.057	1.3	1	0.93	57
GOTERM_MF_FAT	helicase activity	7	0.2	0.061	2.5	1	0.92	59
GOTERM_MF_FAT	adenyl ribonucleotide binding	39	1.1	0.067	1.3	1	0.93	63
GOTERM_MF_FAT	ATPase activity	12	0.3	0.07	1.8	1	0.92	64
GOTERM_MF_FAT	ribonucleotide binding	46	1.3	0.077	1.3	1	0.92	68
GOTERM_MF_FAT	purine ribonucleotide binding	46	1.3	0.077	1.3	1	0.92	68
GOTERM_MF_FAT	cytoskeletal protein binding	16	0.4	0.078	1.6	1	0.91	68
GOTERM_MF_FAT	protein transporter activity	5	0.1	0.095	2.9	1	0.94	76
GOTERM_MF_FAT	primary active transmembrane transporter activity	6	0.2	0.096	2.5	1	0.92	76
GOTERM_MF_FAT	P-P-bond-hydrolysis-driven transmembrane transporter activity	6	0.2	0.096	2.5	1	0.92	76
GOTERM_MF_FAT	amine oxidase activity	2	0.1	0.096	20.1	1	0.93	76
GOTERM_MF_FAT	nucleotide binding	54	1.5	0.097	1.2	1	0.91	76

## Sheet: Fig
Category	Term	Count	%	P-Value	Fold Enrichment	Bonferroni	Benjamini	FDR	(-LOG10(I)
GOTERM_MF_FAT	growth factor activity	8	0.2	0.042	2.5	1	0.98	45	13.7675
GOTERM_MF_FAT	phosphatidylinositol binding	3	0.1	0.039	9.4	1	0.99	43	14.0894
GOTERM_MF_FAT	Apoptosis	4	0.1	0.037	5.4	1	1	41	14.318
GOTERM_BP_FAT	chromatin assembly	6	0.2	0.03	3.4	1	0.93	40	15.2288
GOTERM_BP_FAT	regulation of cellular localization	11	0.3	0.027	2.2	1	0.94	37	15.6864
GOTERM_CC_FAT	nuclear envelope	9	0.2	0.027	2.5	1	0.84	31	15.6864
GOTERM_MF_FAT	unfolded protein binding	7	0.2	0.027	3.1	1	1	32	15.6864
GOTERM_BP_FAT	nucleosome assembly	6	0.2	0.026	3.6	1	0.96	36	15.8503
GOTERM_CC_FAT	extrinsic to membrane	16	0.4	0.026	1.9	1	0.89	30	15.8503
GOTERM_BP_FAT	cell adhesion	23	0.6	0.024	1.6	1	0.96	33	16.1979
GOTERM_BP_FAT	biological adhesion	23	0.6	0.024	1.6	1	0.97	33	16.1979
GOTERM_CC_FAT	nucleoplasm	25	0.7	0.019	1.6	1	0.96	23	17.2125
GOTERM_BP_FAT	protein folding	10	0.3	0.0092	2.8	1	0.96	14	20.3621
GOTERM_BP_FAT	protein transport	27	0.7	0.0053	1.8	1	0.98	8.4	22.7572
GOTERM_BP_FAT	protein localization	32	0.9	0.0015	1.8	0.88	0.88	2.5	28.2391
