# Supplementary material for: Transcriptome Profiling Reveals the Antitumor Mechanism of Polysaccharide from Marine Algae Gracilariopsis lemaneiformis
Source: PLoS One. 2016 Jun 29;11(6):e0158279. doi: 10.1371/journal.pone.0158279 (PMC4927116; doi:10.1371/journal.pone.0158279)
Supplement: S4 Table — (XLSX) [file pone.0158279.s008.xlsx]

## Sheet: All Category
Table S4 GO analysis of down-regulated genes by PGL in A549
Category Term Count % PValue Genes List Total Pop Hits Pop Total Fold Enrichment Bonferroni Benjamini FDR
GOTERM_BP_FAT GO:0000279~M phase 54 1.4007782101167316 3.4109135671574334E-30 KIF22, KIFC1, PRC1, AURKA, AURKB, FAM83D, KIF2C, CDCA8, INCENP, CDCA5, ASPM, CDC6, DSN1, CCNF, KIF15, SGOL1, TPX2, MND1, NUSAP1, ESPL1, PBK, TACC3, UBE2C, NCAPD2, RAD51, TIMELESS, FANCD2, SPAG5, ZWINT, BUB1B, STMN1, HAUS4, NEK2, CEP55, SPC24, TUBB, NCAPH, NCAPG2, BUB1, SKA1, LFNG, TRIP13, EXO1, MKI67, DLGAP5, CENPF, BIR…
GOTERM_BP_FAT GO:0007049~cell cycle 79 2.0492866407263293 4.711906075446596E-30 E2F1, E2F2, KIFC1, KIF22, CLSPN, DBF4B, PRC1, AURKA, AURKB, GTSE1, CDT1, FAM83D, KIF2C, CDC45, CDCA8, INCENP, CDCA5, ASPM, MAP2K6, DHCR24, CDC6, DSN1, SGOL1, POLE, CCNF, KIF15, TPX2, NUSAP1, MND1, ESPL1, PBK, MCM2, TACC3, MCM3, UBE2C, NCAPD2, RAD51, TIMELESS, CCND3, SPAG5, FANCD2, ZWINT, BUB1B, STMN1, HAUS4, NEK2, FOX…
GOTERM_BP_FAT GO:0022403~cell cycle phase 59 1.530479896238651 1.0558421964964371E-29 E2F1, KIF22, KIFC1, PRC1, AURKA, AURKB, GTSE1, FAM83D, KIF2C, CDCA8, INCENP, CDCA5, ASPM, CDC6, DSN1, SGOL1, POLE, CCNF, KIF15, TPX2, MND1, NUSAP1, ESPL1, PBK, TACC3, UBE2C, NCAPD2, RAD51, TIMELESS, FANCD2, SPAG5, ZWINT, BUB1B, STMN1, HAUS4, NEK2, CEP55, SPC24, TUBB, NCAPH, NCAPG2, BUB1, SKA1, LFNG, TRIP13, EXO1…
SP_PIR_KEYWORDS cell cycle 58 1.5045395590142672 2.007539812386796E-29 E2F1, E2F2, CLSPN, KIFC1, DBF4B, PRC1, AURKA, AURKB, CDT1, FAM83D, KIF2C, CDCA8, CDC45, INCENP, CDCA5, ASPM, CDC6, DSN1, SGOL1, CCNF, NUSAP1, MCM2, MCM3, UBE2C, NCAPD2, CCND3, TIMELESS, FANCD2, SPAG5, ZWINT, BUB1B, HAUS4, NEK2, CEP55, SPC24, NCAPH, HJURP, NCAPG2, BUB1, SKA1, MKI67, DLGAP5, CENPF, DBC1, BIRC5, CDC20, RACGAP1, C…
GOTERM_BP_FAT GO:0007067~mitosis 44 1.1413748378728923 4.110872788228946E-28 HAUS4, KIF22, KIFC1, NEK2, AURKA, CEP55, AURKB, SPC24, FAM83D, KIF2C, TUBB, NCAPH, CDCA8, NCAPG2, INCENP, BUB1, SKA1, CDCA5, ASPM, CDC6, DSN1, DLGAP5, SGOL1, KIF15, CCNF, TPX2, CENPF, NUSAP1, CDC20, BIRC5, ESPL1, PBK, CDC25C, UBE2C, NCAPD2, CDC25B, CCNB1, CCNB2, TIMELESS, SPAG5, PLK1, ZWINT, BUB1B, CIT 310 220 13528 8.72…
GOTERM_BP_FAT GO:0000280~nuclear division 44 1.1413748378728923 4.110872788228946E-28 HAUS4, KIF22, KIFC1, NEK2, AURKA, CEP55, AURKB, SPC24, FAM83D, KIF2C, TUBB, NCAPH, CDCA8, NCAPG2, INCENP, BUB1, SKA1, CDCA5, ASPM, CDC6, DSN1, DLGAP5, SGOL1, KIF15, CCNF, TPX2, CENPF, NUSAP1, CDC20, BIRC5, ESPL1, PBK, CDC25C, UBE2C, NCAPD2, CDC25B, CCNB1, CCNB2, TIMELESS, SPAG5, PLK1, ZWINT, BUB1B, CIT 310 220 1…
GOTERM_BP_FAT GO:0000087~M phase of mitotic cell cycle 44 1.1413748378728923 8.952197901460085E-28 HAUS4, KIF22, KIFC1, NEK2, AURKA, CEP55, AURKB, SPC24, FAM83D, KIF2C, TUBB, NCAPH, CDCA8, NCAPG2, INCENP, BUB1, SKA1, CDCA5, ASPM, CDC6, DSN1, DLGAP5, SGOL1, KIF15, CCNF, TPX2, CENPF, NUSAP1, CDC20, BIRC5, ESPL1, PBK, CDC25C, UBE2C, NCAPD2, CDC25B, CCNB1, CCNB2, TIMELESS, SPAG5, PLK1, ZWINT, BUB1B, …
GOTERM_BP_FAT GO:0022402~cell cycle process 65 1.6861219195849546 2.0741722549468866E-27 E2F1, KIF22, KIFC1, PRC1, AURKA, AURKB, GTSE1, FAM83D, KIF2C, CDCA8, INCENP, CDCA5, MAP2K6, ASPM, DHCR24, CDC6, DSN1, SGOL1, POLE, CCNF, KIF15, TPX2, NUSAP1, MND1, ESPL1, PBK, TACC3, UBE2C, NCAPD2, RAD51, TIMELESS, FANCD2, SPAG5, ZWINT, BUB1B, STMN1, HAUS4, NEK2, CEP55, SPC24, TUBB, NCAPH, NCAPG2, CENPA, BUB1…
GOTERM_BP_FAT GO:0048285~organelle fission 44 1.1413748378728923 2.3127510444797688E-27 HAUS4, KIF22, KIFC1, NEK2, AURKA, CEP55, AURKB, SPC24, FAM83D, KIF2C, TUBB, NCAPH, CDCA8, NCAPG2, INCENP, BUB1, SKA1, CDCA5, ASPM, CDC6, DSN1, DLGAP5, SGOL1, KIF15, CCNF, TPX2, CENPF, NUSAP1, CDC20, BIRC5, ESPL1, PBK, CDC25C, UBE2C, NCAPD2, CDC25B, CCNB1, CCNB2, TIMELESS, SPAG5, PLK1, ZWINT, BUB1B, CIT 310 229…
GOTERM_BP_FAT GO:0000278~mitotic cell cycle 52 1.3488975356679638 8.812849635871411E-26 E2F1, KIF22, KIFC1, PRC1, AURKA, AURKB, GTSE1, FAM83D, KIF2C, CDCA8, INCENP, CDCA5, ASPM, CDC6, DSN1, KIF15, CCNF, POLE, SGOL1, TPX2, NUSAP1, ESPL1, PBK, UBE2C, NCAPD2, TIMELESS, SPAG5, ZWINT, BUB1B, STMN1, HAUS4, NEK2, CEP55, SPC24, TUBB, NCAPH, NCAPG2, CENPA, BUB1, SKA1, DLGAP5, CENPF, BIRC5, CDC20, CDC25C, …
SP_PIR_KEYWORDS mitosis 36 0.933852140077821 9.089115248031762E-25 HAUS4, KIFC1, NEK2, CEP55, AURKB, SPC24, FAM83D, KIF2C, CDCA8, NCAPH, NCAPG2, INCENP, BUB1, SKA1, CDCA5, ASPM, CDC6, DSN1, SGOL1, CCNF, CENPF, NUSAP1, CDC20, BIRC5, UBE2C, CDC25C, NCAPD2, CDC25B, CCNB1, CCNB2, TIMELESS, SPAG5, PLK1, ZWINT, BUB1B, CIT 376 183 19235 10.063655388908266 4.017388939630039E-22 2.0086944698150195E-22 1.2…
SP_PIR_KEYWORDS cell division 40 1.0376134889753565 3.543537434955741E-23 HAUS4, KIFC1, PRC1, NEK2, CEP55, AURKB, SPC24, FAM83D, KIF2C, CDCA8, NCAPH, NCAPG2, INCENP, BUB1, SKA1, CDCA5, ASPM, CDC6, DSN1, SGOL1, CCNF, CENPF, NUSAP1, CDC20, BIRC5, RACGAP1, UBE2C, CDC25C, MCM5, NCAPD2, CDC25B, CCNB1, CCNB2, CCND3, TIMELESS, SPAG5, PLK1, ZWINT, BUB1B, CIT 376 264 19235 7.7510477111540945 1.56624354625…
GOTERM_BP_FAT GO:0051301~cell division 41 1.0635538261997406 4.50094866485933E-20 HAUS4, KIFC1, PRC1, NEK2, ZBTB16, CEP55, AURKB, SPC24, FAM83D, CDCA8, NCAPH, NCAPG2, INCENP, BUB1, SKA1, CDCA5, ASPM, CDC6, DSN1, SGOL1, CCNF, CENPF, NUSAP1, CDC20, BIRC5, ESPL1, RACGAP1, CDC25C, UBE2C, MCM5, NCAPD2, CDC25B, CCNB1, CCNB2, CCND3, TIMELESS, SPAG5, PLK1, ZWINT, BUB1B, CIT 310 295 13528 6.06504100601421…
GOTERM_CC_FAT GO:0005819~spindle 29 0.7522697795071336 1.4416585843646727E-18 HAUS4, KIFC1, SNCG, KIF22, KIF4A, PRC1, NEK2, AURKA, AURKB, FAM83D, CDCA8, INCENP, BUB1, SKA1, ASPM, KIF14, CDC6, DLGAP5, KIF15, PSRC1, TPX2, CENPF, NUSAP1, BIRC5, CDC20, RACGAP1, PLK1, SPAG5, BUB1B 287 147 12782 8.786129085780654 4.3826420964686053E-16 4.3826420964686053E-16 1.9303821880215515E-15
GOTERM_CC_FAT GO:0015630~microtubule cytoskeleton 46 1.1932555123216602 2.6476633475746214E-14 HAUS4, KIF22, SNCG, KIFC1, KIF4A, PRC1, NEK2, TTLL6, AURKA, CEP55, AURKB, GTSE1, FAM83D, KIF2C, TUBB, CDCA8, CDC45, INCENP, BUB1, SKA1, TOP2A, ASPM, KIF14, CDC6, DLGAP5, KIF15, PSRC1, TPX2, CENPF, KIF18B, NUSAP1, CDC20, BIRC5, ESPL1, RACGAP1, MCM3, BRCA1, CDC25B, CCNB1, G6PD, CCNB2, NME1-NME2, SPAG5, PL…
GOTERM_CC_FAT GO:0000793~condensed chromosome 23 0.5966277561608301 9.325835165100394E-14 CENPM, HMGB2, MKI67, DSN1, NEK2, SGOL1, CENPF, AURKB, BRCA1, RAD51, NCAPD2, SPC24, KIF2C, NCAPH, FANCD2, HJURP, CENPA, SPAG5, ZWINT, INCENP, BUB1, BUB1B, SKA1 287 129 12782 7.940631499338248 2.8350655156827997E-11 9.450218385609332E-12 1.248778858098376E-10
GOTERM_BP_FAT GO:0006260~DNA replication 26 0.6744487678339819 1.3691997307532416E-12 CLSPN, HMGB2, POLA2, MCM10, TK1, CDT1, CDC45, POLQ, TOP2A, CDC6, GINS2, GINS4, POLE, CENPF, MCM2, RNASEH2A, MCM3, CDC25C, MCM4, MCM5, BRCA1, RAD51, POLD1, RRM2, CHAF1A, CHAF1B 310 190 13528 5.971612903225807 2.5002286907493954E-9 2.5002289127940003E-10 2.329136883361116E-9
GOTERM_BP_FAT GO:0007059~chromosome segregation 18 0.4669260700389105 2.7767141442549364E-12 KIFC1, NEK2, DSN1, DLGAP5, SGOL1, CENPF, NUSAP1, BIRC5, ESPL1, BRCA1, NCAPD2, NCAPH, HJURP, ZWINT, INCENP, SKA1, CDCA5, TOP2A 310 81 13528 9.697491039426524 5.070195374656805E-9 4.6092685224152774E-10 4.72323291589305E-9
SP_PIR_KEYWORDS kinetochore 15 0.38910505836575876 1.4164949851019753E-11 CENPM, NEK2, DSN1, SGOL1, CENPF, SPC24, KIF2C, CENPA, SPAG5, PLK1, INCENP, ZWINT, BUB1, BUB1B, SKA1 376 63 19235 12.180217831813577 6.260931106893963E-9 1.5652327212123396E-9 2.0044332860180702E-8
GOTERM_CC_FAT GO:0000775~chromosome, centromeric region 20 0.5188067444876783 3.3757272112794804E-11 KIF22, CENPM, MKI67, DSN1, SGOL1, CENPF, BIRC5, AURKB, SPC24, STRA13, KIF2C, CDCA8, HJURP, CENPA, SPAG5, ZWINT, INCENP, BUB1, BUB1B, SKA1 287 124 12782 7.1833202202989765 1.0262194649612866E-8 2.5655486624032164E-9 4.52009429885436E-8
GOTERM_CC_FAT GO:0005694~chromosome 37 0.959792477302205 4.993327099086032E-11 CLSPN, KIF22, HMGB2, HIST1H4L, NEK2, AURKB, POLA2, SPC24, KIF2C, CDCA8, NCAPH, CENPA, HJURP, INCENP, BUB1, SKA1, ASF1B, CDCA5, TOP2A, CENPM, MKI67, DSN1, SGOL1, CENPF, BIRC5, MCM2, MCM3, BRCA1, NCAPD2, RAD51, STRA13, TIMELESS, ID2, SPAG5, FANCD2, ZWINT, BUB1B 287 460 12782 3.582290562036055 1.5179716927882225E-8 3.0359…
SP_PIR_KEYWORDS dna replication 16 0.4150453955901427 1.4743243200205426E-10 GINS2, CDC6, GINS4, POLE, POLA2, MCM2, MCM3, MCM10, MCM4, MCM5, CDT1, CDC45, POLD1, RRM2, CHAF1A, CHAF1B 376 88 19235 9.301257253384913 6.516511852350249E-8 1.3033023993358483E-8 2.086257611111364E-7
GOTERM_CC_FAT GO:0000779~condensed chromosome, centromeric region 14 0.3631647211413748 1.900901755989155E-9 CENPM, DSN1, SGOL1, CENPF, AURKB, SPC24, KIF2C, HJURP, CENPA, SPAG5, ZWINT, BUB1, BUB1B, SKA1 287 66 12782 9.447154471544716 5.778739714523695E-7 9.631235176055242E-8 2.545309207846458E-6
SP_PIR_KEYWORDS phosphoprotein 198 5.136186770428015 3.130268684339083E-9 KIFC1, SNCG, DBF4B, PRR11, AURKA, AURKB, GLDC, MAGED1, CDCA8, INCENP, CDCA5, MAP2K6, PTPRJ, C20ORF112, POLE, ESPL1, NCAPD2, SERPINF1, SPAG5, ZWINT, BIN1, KIF4A, GNAI2, LMNB1, NEK2, ALDOC, PPYR1, MYBL2, ZNF618, C1ORF135, TK1, SGK223, SLC29A3, NCAPG2, SLC29A4, CDC42EP4, FCHO1, ST6GAL1, MKI67, MAOA, CDC20, NOTCH3, WDR62, TCF19…
GOTERM_CC_FAT GO:0044427~chromosomal part 30 0.7782101167315175 1.089968852745511E-8 KIF22, HIST1H4L, POLA2, AURKB, SPC24, KIF2C, CDCA8, NCAPH, CENPA, HJURP, INCENP, BUB1, SKA1, ASF1B, CDCA5, CENPM, MKI67, DSN1, SGOL1, CENPF, BIRC5, MCM2, MCM3, NCAPD2, STRA13, TIMELESS, ID2, SPAG5, ZWINT, BUB1B 287 386 12782 3.4613926450145334 3.3134998278505634E-6 4.7335779052026794E-7 1.4594692054892278E-5
GOTERM_BP_FAT GO:0007017~microtubule-based process 24 0.622568093385214 1.7799876125823403E-8 HAUS4, KIF14, KIFC1, KIF22, KIF4A, PRC1, NEK2, PSRC1, KIF15, NUSAP1, KIF18B, ESPL1, AURKA, TACC3, UBE2C, BRCA1, GTSE1, KIF2C, TUBB, SPAG5, CENPA, ZWINT, BUB1B, STMN1 310 253 13528 4.139640443707765 3.2502045897109255E-5 2.7085441736129923E-6 3.0278386742299546E-5
GOTERM_CC_FAT GO:0044430~cytoskeletal part 50 1.297016861219196 2.8672479588391014E-8 KIF22, KIFC1, SNCG, PRC1, AURKA, TTLL6, AURKB, GTSE1, FAM83D, KIF2C, CDCA8, CDC45, INCENP, AIF1L, TOP2A, ASPM, KIF14, CDC6, KIF15, TPX2, NUSAP1, ESPL1, MCM3, G6PD, SPAG5, BUB1B, STMN1, HAUS4, KIF4A, LMNB1, NEK2, CEP55, MYL9, TUBB, BUB1, SKA1, SCNN1A, DLGAP5, PSRC1, CENPF, KIF18B, BIRC5, CDC20, RACGAP1, BRCA1, CD…
SP_PIR_KEYWORDS centromere 10 0.25940337224383914 3.6578822353230364E-8 KIF2C, STRA13, CDCA8, NEK2, HJURP, CENPA, INCENP, SGOL1, BIRC5, AURKB 376 38 19235 13.462346024636057 1.6167709055436852E-5 2.3096887261653265E-6 5.176123347716555E-5
GOTERM_BP_FAT GO:0051726~regulation of cell cycle 27 0.7003891050583658 4.213595457582112E-8 E2F1, E2F2, NEK2, GTSE1, CDT1, CDC45, BUB1, FANCG, HSPA8, CDC6, DLGAP5, NUSAP1, DBC1, CENPF, BIRC5, ESPL1, CDKN3, CDC25C, UBE2C, TACC3, BRCA1, CCNB1, CCND3, ID2, TIMELESS, ZWINT, BUB1B 310 331 13528 3.5596530552577725 7.693729492130874E-5 5.918463620191439E-6 7.167513256245428E-5
GOTERM_CC_FAT GO:0000777~condensed chromosome kinetochore 12 0.311284046692607 5.19845687890508E-8 SPC24, KIF2C, CENPM, HJURP, DSN1, SPAG5, CENPA, ZWINT, BUB1, BUB1B, CENPF, SKA1 287 58 12782 9.214465937762828 1.580318444238671E-5 1.755921715473896E-6 6.96073636063943E-5
GOTERM_BP_FAT GO:0007051~spindle organization 11 0.2853437094682231 5.2532103030253575E-8 HAUS4, TUBB, PRC1, SPAG5, ZWINT, BUB1B, ESPL1, AURKA, STMN1, UBE2C, TACC3 310 45 13528 10.667240143369176 9.591902207561898E-5 6.851663855722556E-6 8.935943583976425E-5
GOTERM_BP_FAT GO:0006259~DNA metabolic process 34 0.8819714656290532 5.6449975806085126E-8 CLSPN, KIF22, HMGB2, POLA2, MCM10, CDT1, TK1, CDC45, FANCG, POLQ, TOP2A, TRIP13, RECQL4, EXO1, GINS2, CDC6, RAD51AP1, GINS4, POLE, CENPF, MND1, MCM2, RNASEH2A, MCM3, CDC25C, MCM4, MCM5, BRCA1, RAD51, FANCD2, RRM2, POLD1, CHAF1A, CHAF1B 310 506 13528 2.932245314293 1.0307234640971608E-4 6.871820304232834E-6 …
KEGG_PATHWAY hsa04110:Cell cycle 18 0.4669260700389105 1.0168678705170393E-7 E2F1, E2F2, CDC6, CDC20, ESPL1, MCM2, CDC25C, MCM3, MCM4, MCM5, CDC25B, CCNB1, CDC45, CCNB2, CCND3, PLK1, BUB1, BUB1B 151 125 5085 4.849271523178808 1.3930993504107647E-5 1.3930993504107647E-5 1.1952426230976698E-4
SP_PIR_KEYWORDS cytoskeleton 35 0.9079118028534372 1.1582361840392278E-7 HAUS4, TRIOBP, KIFC1, SNCG, KIF4A, PRC1, ITGB4, ITGB5, TTLL6, AURKA, ITGB3, CEP55, AURKB, FAM83D, KIF2C, CDCA8, INCENP, AIF1L, SKA1, CDC42EP4, KIF14, DLGAP5, KIF15, SGOL1, TPX2, CENPF, NUSAP1, BIRC5, RACGAP1, CDC25B, CCNB1, TNS4, SPAG5, FHOD3, BUB1B 376 636 19235 2.8152390271644587 5.1192731888582976E-5 6.399234809939536E-6 …
GOTERM_CC_FAT GO:0000776~kinetochore 13 0.33722438391699094 1.2571684555533508E-7 KIF22, CENPM, DSN1, CENPF, SPC24, KIF2C, HJURP, CENPA, SPAG5, ZWINT, BUB1, BUB1B, SKA1 287 77 12782 7.519163763066202 3.821719316932093E-5 3.821785043434112E-6 1.6833484232092744E-4
GOTERM_BP_FAT GO:0000226~microtubule cytoskeleton organization 17 0.4409857328145266 2.445441598361143E-7 HAUS4, PRC1, NEK2, PSRC1, NUSAP1, AURKA, ESPL1, TACC3, UBE2C, BRCA1, KIF2C, TUBB, CENPA, SPAG5, ZWINT, BUB1B, STMN1 310 147 13528 5.046653500109721 4.4643800729726735E-4 2.7908216209349135E-5 4.159798165592754E-4
GOTERM_CC_FAT GO:0005815~microtubule organizing center 22 0.5706874189364461 2.447302629751062E-7 HAUS4, KIFC1, SNCG, NEK2, DLGAP5, KIF15, ESPL1, TTLL6, AURKA, BIRC5, CEP55, MCM3, BRCA1, CDC25B, CCNB1, CDC45, G6PD, NME1-NME2, PLK1, BUB1, BUB1B, TOP2A 287 253 12782 3.8727465535524916 7.439524157537569E-5 6.763432495060506E-6 3.276935533369496E-4
UP_SEQ_FEATURE mutagenesis site 74 1.91958495460441 2.519963516202679E-7 F2RL2, E2F1, CLSPN, IMPA2, PRC1, ELF3, LGMN, HINT2, ANPEP, VTN, AURKB, FAH, CDT1, CDCA8, PTGIR, PLOD1, HTRA1, SULT1A1, INCENP, PDGFD, TOP2A, DPEP1, AKR1C1, MAP2K6, SLC43A2, IP6K3, SGOL1, ESPL1, PBK, MCM2, MCM3, SIGMAR1, UBE2C, NCAPD2, RAD51, TNS4, PODXL2, AKR1B15, SDS, FANCD2, RRM2, AKR1B10, HSD11B1, BUB1B, MELK, NEK2, C3, K…
GOTERM_CC_FAT GO:0005856~cytoskeleton 60 1.556420233463035 6.539248680595275E-7 KIF22, KIFC1, SNCG, PRC1, AURKA, TTLL6, AURKB, GTSE1, FAM83D, KIF2C, CDCA8, CDC45, INCENP, AIF1L, TOP2A, ASPM, KIF14, CDC6, KIF15, TPX2, NUSAP1, ESPL1, MCM3, TNS4, G6PD, SPAG5, FHOD3, BUB1B, STMN1, BIN1, HAUS4, TRIOBP, KIF4A, LMNB1, NEK2, ALDOC, CDH1, CEP55, MYL9, TUBB, BUB1, CNN2, SKA1, CDC42EP4, SCNN1A, DLGAP5, PSRC…
GOTERM_BP_FAT GO:0000070~mitotic sister chromatid segregation 9 0.23346303501945526 1.1734891393276156E-6 KIFC1, NCAPH, NEK2, ZWINT, DLGAP5, NUSAP1, ESPL1, CDCA5, NCAPD2 310 36 13528 10.90967741935484 0.0021404982848693965 1.260386697325977E-4 0.0019961391317879773
GOTERM_BP_FAT GO:0000819~sister chromatid segregation 9 0.23346303501945526 1.4677456778755967E-6 KIFC1, NCAPH, NEK2, ZWINT, DLGAP5, NUSAP1, ESPL1, CDCA5, NCAPD2 310 37 13528 10.61482127288579 0.002676517298099701 1.4888366987486634E-4 0.0024966721749342113
SP_PIR_KEYWORDS Chromosome partition 8 0.20752269779507135 1.7779302876034811E-6 KIF2C, NEK2, DSN1, INCENP, SGOL1, BUB1, BIRC5, ESPL1 376 31 19235 13.201784488675361 7.855371896765551E-4 8.73123975715373E-5 0.0025158494783683594
GOTERM_BP_FAT GO:0006323~DNA packaging 14 0.3631647211413748 2.6350775247230622E-6 HIST1H4L, HMGB2, NUSAP1, MCM2, NCAPD2, NCAPH, NCAPG2, HJURP, CENPA, ASF1B, CHAF1A, CDCA5, TOP2A, CHAF1B 310 117 13528 5.2217259443065895 0.004800100418160036 2.532130887699102E-4 0.004482291009977324
GOTERM_CC_FAT GO:0005813~centrosome 19 0.4928664072632944 2.870335131783708E-6 HAUS4, KIFC1, SNCG, NEK2, DLGAP5, KIF15, ESPL1, AURKA, BIRC5, CEP55, MCM3, CDC25B, CCNB1, CDC45, G6PD, NME1-NME2, PLK1, BUB1B, TOP2A 287 224 12782 3.777656794425087 8.722025424160451E-4 6.711952679694377E-5 0.003843313075235777
GOTERM_CC_FAT GO:0043232~intracellular non-membrane-bounded organelle 91 2.3605706874189365 4.537484469613902E-6 S100A4, SNCG, KIFC1, KIF22, CLSPN, PRC1, BTD, AURKA, TTLL6, AURKB, GTSE1, FAM83D, KIF2C, CDCA8, CDC45, TMEM109, INCENP, AIF1L, CDCA5, TOP2A, ASPM, KIF14, CDC6, DSN1, SGOL1, KIF15, TPX2, NUSAP1, ESPL1, MCM2, MCM3, MCM4, NCAPD2, RAD51, TNS4, TNS3, STRA13, G6PD, TIMELESS, CA9, SPAG5, FANC…
GOTERM_CC_FAT GO:0043228~non-membrane-bounded organelle 91 2.3605706874189365 4.537484469613902E-6 S100A4, SNCG, KIFC1, KIF22, CLSPN, PRC1, BTD, AURKA, TTLL6, AURKB, GTSE1, FAM83D, KIF2C, CDCA8, CDC45, TMEM109, INCENP, AIF1L, CDCA5, TOP2A, ASPM, KIF14, CDC6, DSN1, SGOL1, KIF15, TPX2, NUSAP1, ESPL1, MCM2, MCM3, MCM4, NCAPD2, RAD51, TNS4, TNS3, STRA13, G6PD, TIMELESS, CA9, SPAG5, FANCD2, ZWINT, FHO…
GOTERM_BP_FAT GO:0010564~regulation of cell cycle process 13 0.33722438391699094 1.1231060071635547E-5 TIMELESS, NEK2, DLGAP5, BUB1, CENPF, NUSAP1, BIRC5, ESPL1, CDC25C, UBE2C, GTSE1, BRCA1, CDT1 310 114 13528 4.976344086021506 0.020299171391831572 0.0010248759982072198 0.019102821526317815
SP_PIR_KEYWORDS microtubule 17 0.4409857328145266 1.3029736244672077E-5 HAUS4, KIF14, KIFC1, KIF22, KIF4A, PRC1, KIF15, NUSAP1, KIF18B, RACGAP1, GTSE1, KIF2C, TUBB, SPAG5, INCENP, STMN1, SKA1 376 231 19235 3.7647946025605603 0.005742628649079262 5.757522850575736E-4 0.01843628528142016
GOTERM_BP_FAT GO:0051327~M phase of meiotic cell cycle 12 0.311284046692607 1.4142849885839845E-5 EXO1, MKI67, NEK2, FANCD2, PLK1, SGOL1, MND1, ESPL1, LFNG, TRIP13, CDC25B, RAD51 310 98 13528 5.3435154707044115 0.02549441266607233 0.0012290073183740535 0.024054901163039766
GOTERM_BP_FAT GO:0007126~meiosis 12 0.311284046692607 1.4142849885839845E-5 EXO1, MKI67, NEK2, FANCD2, PLK1, SGOL1, MND1, ESPL1, LFNG, TRIP13, CDC25B, RAD51 310 98 13528 5.3435154707044115 0.02549441266607233 0.0012290073183740535 0.024054901163039766
GOTERM_BP_FAT GO:0051321~meiotic cell cycle 12 0.311284046692607 1.7167932767277785E-5 EXO1, MKI67, NEK2, FANCD2, PLK1, SGOL1, MND1, ESPL1, LFNG, TRIP13, CDC25B, RAD51 310 100 13528 5.236645161290323 0.030862631840118504 0.0014239358913208378 0.029199413761116233
SP_PIR_KEYWORDS chromosomal protein 13 0.33722438391699094 2.789164728321573E-5 CLSPN, CENPM, HIST1H4L, HMGB2, CENPF, BIRC5, AURKB, STRA13, KIF2C, CDCA8, FANCD2, HJURP, CENPA 376 145 19235 4.586482024944974 0.012252598112318935 0.0011201249210394115 0.039461130327733684
GOTERM_BP_FAT GO:0048015~phosphoinositide-mediated signaling 11 0.2853437094682231 3.1216339081173405E-5 P2RY6, HMGB2, HIST1H4L, SPAG5, ZWINT, PIK3C2B, TGM2, BUB1B, AURKA, UBE2C, TOP2A 310 88 13528 5.45483870967742 0.055407748845544225 0.0024752759988740936 0.05308713147162969
GOTERM_BP_FAT GO:0000910~cytokinesis 8 0.20752269779507135 3.4970338207201013E-5 PRC1, PLK1, INCENP, NUSAP1, BIRC5, ESPL1, AURKB, RACGAP1 310 41 13528 8.514870180959875 0.06186081312377811 0.0026571698797018817 0.05946947051223006
GOTERM_CC_FAT GO:0030496~midbody 6 0.1556420233463035 3.6530694737435337E-5 NEK2, INCENP, PSRC1, CENPF, BIRC5, AURKB 287 18 12782 14.845528455284555 0.01104409525181027 7.400949310678584E-4 0.04890356606899182
GOTERM_BP_FAT GO:0000075~cell cycle checkpoint 11 0.2853437094682231 4.184618667388218E-5 CDC6, CDC45, ZWINT, BUB1, BUB1B, CENPF, BIRC5, FANCG, GTSE1, BRCA1, CDT1 310 91 13528 5.275008862105636 0.07356624461616978 0.0030518430572806787 0.07115840820092201
GOTERM_BP_FAT GO:0007346~regulation of mitotic cell cycle 14 0.3631647211413748 4.564720368175351E-5 CDC6, NEK2, DLGAP5, NUSAP1, CENPF, ESPL1, BIRC5, UBE2C, CDC25C, GTSE1, CDT1, ZWINT, BUB1, BUB1B 310 152 13528 4.019354838709678 0.0799743200770412 0.0032007779521113777 0.07761958222385346
SP_PIR_KEYWORDS oxidoreductase 27 0.7003891050583658 4.616191135546746E-5 CYP24A1, CYP2S1, PGD, GLDC, ALDH3A1, GPX2, GSR, PLOD1, IDH2, HSD17B6, CAT, AKR1C1, IMPDH2, HPD, DHCR24, TBXAS1, MAOA, FOXRED2, FADS2, CYP4F11, CYP4F12, ALDH7A1, AKR1B15, G6PD, RRM2, AKR1B10, HSD11B1, CYP4F3 376 562 19235 2.4577165518285757 0.02019728202094173 0.0016988915611281241 0.06530207318528047
GOTERM_BP_FAT GO:0008283~cell proliferation 25 0.648508430609598 6.473644296225418E-5 E2F1, CRIP1, MKI67, GNAI2, DLGAP5, KIF15, TPX2, CENPF, TACC3, CDC25C, RACGAP1, TRAIP, KIF2C, LRP1, CCND3, SERPINF1, PLK1, BUB1, BUB1B, TCF19, SCARB1, BIN1, EMP2, ASPM, IMPDH2 310 436 13528 2.5022195915951464 0.11149283851327196 0.004368672843486743 0.11006255663419395
KEGG_PATHWAY hsa03030:DNA replication 8 0.20752269779507135 6.872790815369754E-5 POLD1, POLE, POLA2, MCM2, MCM3, RNASEH2A, MCM4, MCM5 151 36 5085 7.483443708609272 0.009371854836791038 0.004696958126215178 0.08075406995595724
SP_PIR_KEYWORDS disease mutation 54 1.4007782101167316 8.461526271468891E-5 BTD, HR, FAH, GLDC, SLC7A7, PLOD1, SERPINA3, STRA6, FANCG, MAN2B1, ALX4, HPD, DHCR24, PTPRJ, DDC, CRTAP, ELANE, RNASEH2A, RAD51, SMO, ALDH7A1, G6PD, FANCD2, BUB1B, BIN1, TRIOBP, ASS1, C3, SLC37A4, ITGB4, CDH1, CTSA, ITGB3, ABCA1, ZBTB16, G6PC3, TNFRSF1A, REN, TGM2, BUB1, COL6A1, LFNG, SCNN1A, RECQL4, TBXAS1, RFX5, ATP1A3,…
SP_PIR_KEYWORDS cytoplasm 95 2.4643320363164722 8.50696115780737E-5 SNCG, KIFC1, PRC1, ELF3, NIT2, PGD, ANPEP, QARS, AURKA, TTLL6, AURKB, GTSE1, CAMKK1, GPX2, FAM83D, MAGED1, GSR, KIF2C, CDCA8, CDC45, GSTM4, SULT1A1, INCENP, AIF1L, FANCG, TOP2A, ERRFI1, ASPM, IP6K3, AKR1C1, KIF14, CDC6, PIK3C2B, SGOL1, KIF15, TPX2, PADI3, PADI2, NUSAP1, ESPL1, TACC3, DDIT4, NCAPD2, TNS4, AKR1B15, CCND3, PTGDS, SP…
SMART SM00129:KISc 7 0.1815823605706874 8.762068425990871E-5 KIF14, KIF2C, KIF22, KIFC1, KIF4A, KIF15, KIF18B 162 42 9079 9.340534979423868 0.012798202382099944 0.012798202382099944 0.10421807879129608
KEGG_PATHWAY hsa00480:Glutathione metabolism 9 0.23346303501945526 8.924003393226466E-5 GPX2, GGT5, GSR, G6PD, GSTM4, RRM2, PGD, IDH2, ANPEP 151 50 5085 6.06158940397351 0.012151991086363445 0.00406718324861155 0.10484388959038915
GOTERM_CC_FAT GO:0000922~spindle pole 7 0.1815823605706874 9.448339288440765E-5 NEK2, PLK1, DLGAP5, BUB1, TPX2, CENPF, ASPM 287 34 12782 9.169296987087519 0.02831568729604539 0.00179365874573989 0.12643932624891718
GOTERM_BP_FAT GO:0051329~interphase of mitotic cell cycle 11 0.2853437094682231 1.2070888316069896E-4 E2F1, CCNB1, CDC6, POLD1, POLE, CENPF, BIRC5, CDKN3, CDC25C, CDCA5, GTSE1 310 103 13528 4.660444722831193 0.19782438575946326 0.007841512406995488 0.20513295520151464
GOTERM_CC_FAT GO:0005874~microtubule 18 0.4669260700389105 1.4757950540719998E-4 HAUS4, KIF14, KIFC1, KIF22, KIF4A, PRC1, KIF15, NUSAP1, KIF18B, BIRC5, RACGAP1, GTSE1, KIF2C, TUBB, SPAG5, INCENP, STMN1, SKA1 287 274 12782 2.9257610824283424 0.04387582145006019 0.002635783763945576 0.19742853122081128
UP_SEQ_FEATURE sequence variant 269 6.977950713359274 1.5273616585184197E-4 CYP24A1, KIFC1, SNCG, BTD, PGD, SYT3, AURKA, AURKB, GLDC, FAH, MAGED1, CDCA8, PLOD1, SULT1A1, INCENP, CDCA5, PTPRJ, SLC12A8, CRTAP, POLE, OLFML2A, ESPL1, TOX2, NCAPD2, SERPINF1, ZWINT, HSD11B1, BIN1, KIF4A, LMNB1, NEK2, PPYR1, MYBL2, C1ORF135, SGK223, CD68, SLC29A3, NCAPG2, SLC29A4, PIR, SKA1, LFNG, RECQL4, MKI67, MAOA, F…
GOTERM_BP_FAT GO:0051325~interphase 11 0.2853437094682231 1.53465403083625E-4 E2F1, CCNB1, CDC6, POLD1, POLE, CENPF, BIRC5, CDKN3, CDC25C, CDCA5, GTSE1 310 106 13528 4.52854534388314 0.24440467527124843 0.009617225855763523 0.2607311009443891
INTERPRO IPR019821:Kinesin, motor region, conserved site 7 0.1815823605706874 1.7720390867552143E-4 KIF14, KIF2C, KIF22, KIFC1, KIF4A, KIF15, KIF18B 335 42 16659 8.288059701492537 0.11807539130646671 0.11807539130646671 0.2673570743418674
INTERPRO IPR001752:Kinesin, motor region 7 0.1815823605706874 1.7720390867552143E-4 KIF14, KIF2C, KIF22, KIFC1, KIF4A, KIF15, KIF18B 335 42 16659 8.288059701492537 0.11807539130646671 0.11807539130646671 0.2673570743418674
UP_SEQ_FEATURE domain:Kinesin-motor 7 0.1815823605706874 1.7833074582926804E-4 KIF14, KIF2C, KIF22, KIFC1, KIF4A, KIF15, KIF18B 375 43 19113 8.297116279069769 0.1935279663961681 0.069185577330526 0.28809051520729545
GOTERM_BP_FAT GO:0030261~chromosome condensation 6 0.1556420233463035 2.196252985390931E-4 NCAPH, NCAPG2, NUSAP1, CDCA5, TOP2A, NCAPD2 310 25 13528 10.473290322580645 0.3304034019462512 0.013280355489366902 0.37293641498371555
GOTERM_CC_FAT GO:0000228~nuclear chromosome 13 0.33722438391699094 2.842857887323393E-4 HMGB2, NEK2, SGOL1, BIRC5, POLA2, MCM2, MCM3, RAD51, NCAPD2, TIMELESS, INCENP, BUB1, TOP2A 287 162 12782 3.573923517012948 0.08280498818155646 0.004790442747272139 0.3799892609413602
SP_PIR_KEYWORDS cell cycle control 6 0.1556420233463035 3.068996563930244E-4 CCNB1, MKI67, CCND3, CDKN3, CDC25C, CDC25B 376 31 19235 9.90133836650652 0.126869690362159 0.009003917614679557 0.43340630212510556
GOTERM_BP_FAT GO:0006261~DNA-dependent DNA replication 8 0.20752269779507135 3.357011564581837E-4 HMGB2, CDC45, POLD1, MCM2, MCM3, MCM4, MCM5, RAD51 310 58 13528 6.019132369299221 0.45832724096681277 0.01958291490516395 0.5695107633239882
UP_SEQ_FEATURE domain:MCM 4 0.10376134889753567 3.869044375211896E-4 MCM2, MCM3, MCM4, MCM5 375 8 19113 25.483999999999998 0.3729299618829556 0.11012498638919199 0.6240500689781547
GOTERM_BP_FAT GO:0006270~DNA replication initiation 5 0.12970168612191957 3.910120679828806E-4 CDC45, MCM2, MCM3, MCM4, MCM5 310 16 13528 13.637096774193546 0.5103809609071066 0.022069318647537806 0.6630512605657946
GOTERM_CC_FAT GO:0005876~spindle microtubule 6 0.1556420233463035 4.1385167903228E-4 KIF4A, PRC1, SPAG5, NUSAP1, BIRC5, SKA1 287 29 12782 9.214465937762828 0.11824139520049248 0.0066011137194679215 0.5527292825154961
INTERPRO IPR018525:DNA-dependent ATPase MCM, conserved site 4 0.10376134889753567 4.1505266141487725E-4 MCM2, MCM3, MCM4, MCM5 335 8 16659 24.86417910447761 0.2549719595363751 0.13684993166679016 0.6251631621856935
SMART SM00350:MCM 4 0.10376134889753567 4.2508374365249373E-4 MCM2, MCM3, MCM4, MCM5 162 9 9079 24.90809327846365 0.06058749637362981 0.03076705399250368 0.5046757279853042
SP_PIR_KEYWORDS gluconeogenesis 5 0.12970168612191957 4.3694296428488713E-4 GPI, SDS, ALDOC, PCK2, G6PC3 376 19 19235 13.462346024636057 0.17565899663204787 0.012000598721232159 0.6165274637373597
SP_PIR_KEYWORDS polymorphism 257 6.666666666666667 5.393965906768365E-4 CYP24A1, KIFC1, SNCG, BTD, PGD, SYT3, AURKA, AURKB, MAGED1, CDCA8, PLOD1, INCENP, SULT1A1, CDCA5, PTPRJ, SLC12A8, CRTAP, POLE, OLFML2A, ESPL1, TOX2, NCAPD2, SERPINF1, ZWINT, HSD11B1, KIF4A, LMNB1, NEK2, PPYR1, MYBL2, C1ORF135, SGK223, CD68, SLC29A3, NCAPG2, SLC29A4, PIR, SKA1, LFNG, RECQL4, MKI67, MAOA, FOXRED2, MAGEB1, CDC20…
INTERPRO IPR001208:DNA-dependent ATPase MCM 4 0.10376134889753567 6.133446547097845E-4 MCM2, MCM3, MCM4, MCM5 335 9 16659 22.101492537313433 0.3527319507546688 0.13497620021810153 0.9225456940097798
GOTERM_BP_FAT GO:0032392~DNA geometric change 5 0.12970168612191957 6.341182367942689E-4 RECQL4, HMGB2, MCM2, MCM4, RAD51 310 18 13528 12.121863799283153 0.6859701325661245 0.034490179165906354 1.0732054413372327
GOTERM_BP_FAT GO:0032508~DNA duplex unwinding 5 0.12970168612191957 6.341182367942689E-4 RECQL4, HMGB2, MCM2, MCM4, RAD51 310 18 13528 12.121863799283153 0.6859701325661245 0.034490179165906354 1.0732054413372327
GOTERM_BP_FAT GO:0008202~steroid metabolic process 14 0.3631647211413748 7.58082393321874E-4 CYP24A1, APOC1, ABCA1, SIGMAR1, G6PD, AKR1B15, SULT1A1, AKR1B10, HSD11B1, HSD17B6, SCARB1, PBX1, CAT, AKR1C1, DHCR24 310 202 13528 3.024465027147876 0.7496219758304414 0.0399106478745932 1.2817362201963722
GOTERM_BP_FAT GO:0006281~DNA repair 17 0.4409857328145266 8.353967447711453E-4 RECQL4, EXO1, CLSPN, KIF22, HMGB2, RAD51AP1, POLE, BRCA1, RAD51, FANCD2, POLD1, FANCG, POLQ, CHAF1A, TOP2A, CHAF1B, TRIP13 310 284 13528 2.612176283507497 0.78261210411017 0.042665153276014944 1.4115837880061766
GOTERM_BP_FAT GO:0006974~response to DNA damage stimulus 20 0.5188067444876783 9.576115709000239E-4 RECQL4, EXO1, CLSPN, KIF22, HMGB2, RAD51AP1, POLE, BRCA1, GTSE1, RAD51, TIMELESS, FANCD2, POLD1, FANCG, POLQ, CHAF1A, TOP2A, CHAF1B, MAP2K6, TRIP13 310 373 13528 2.339877194499697 0.8261281077786196 0.04743359550278603 1.6165127590251682
SP_PIR_KEYWORDS nadp 11 0.2853437094682231 9.934664953327953E-4 GSR, CYP24A1, AKR1B15, G6PD, AKR1B10, PGD, HSD11B1, IDH2, CYP4F3, CAT, AKR1C1, ALDH3A1 376 156 19235 3.607218357883251 0.35553222453659183 0.024111799324605387 1.3966687603606198
GOTERM_BP_FAT GO:0033559~unsaturated fatty acid metabolic process 7 0.1815823605706874 0.001026128449225535 TNFRSF1A, GGT5, TBXAS1, PTGDS, PTGES, FADS2, CYP4F3 310 51 13528 5.989626818469323 0.8465948073570451 0.04940466801502752 1.731225923194546
GOTERM_BP_FAT GO:0019932~second-messenger-mediated signaling 15 0.38910505836575876 0.0010283957724109356 HIST1H4L, HMGB2, GNAI2, PIK3C2B, FPR1, AURKA, VIPR1, UBE2C, P2RY6, PTGIR, SPAG5, ZWINT, TGM2, BUB1B, TOP2A 310 235 13528 2.785449553877831 0.8472292626053992 0.04824016557768929 1.7350197959523084
SP_PIR_KEYWORDS beta-hydroxyasparagine 4 0.10376134889753567 0.0010796534554139258 LRP1, C1R, NID1, C1S 376 11 19235 18.602514506769825 0.37964576781453707 0.02481659398395719 1.5169764755666337
GOTERM_BP_FAT GO:0065004~protein-DNA complex assembly 9 0.23346303501945526 0.0011122468021729675 HMGB2, HIST1H4L, HJURP, CENPA, CENPF, MCM2, ASF1B, CHAF1A, CHAF1B 310 91 13528 4.315916341722794 0.8689390720205046 0.050770757920605925 1.875229491886743
GOTERM_BP_FAT GO:0051640~organelle localization 9 0.23346303501945526 0.0011945212626865243 CENPA, DLGAP5, CENPF, NUSAP1, BIRC5, ESPL1, TACC3, CDCA5, ASPM 310 92 13528 4.269004207573633 0.8872406758465944 0.05310066488264864 2.0126199242265996
SP_PIR_KEYWORDS atp-binding 43 1.1154345006485085 0.0013041983189241851 KIF22, KIFC1, BCKDK, KIF4A, ASS1, NEK2, AURKA, QARS, AURKB, ABCA1, CAMKK1, TK1, KIF2C, SGK223, BUB1, POLQ, TOP2A, HSPA8, IP6K3, MAP2K6, TRIP13, RECQL4, KIF14, CDC6, MKI67, PIK3C2B, KIF15, ATP1A3, KIF18B, MCM2, PBK, MCM3, UBE2C, MCM4, MCM5, RAD51, ABCG2, NME1-NME2, PLK1, BUB1B, CIT, MELK, UBE2T 376 1326 19235 1.658934645871441…
GOTERM_BP_FAT GO:0046364~monosaccharide biosynthetic process 6 0.1556420233463035 0.0014403455828231315 GPI, G6PD, SDS, PGD, PCK2, G6PC3 310 37 13528 7.076547515257193 0.9280631739129626 0.062177252245697257 2.4220450020344564
GOTERM_CC_FAT GO:0032133~chromosome passenger complex 3 0.07782101167315175 0.0014746412298643318 CDCA8, BIRC5, AURKB 287 3 12782 44.53658536585366 0.36149245915696726 0.022181383321370762 1.9566083010321367
GOTERM_BP_FAT GO:0051783~regulation of nuclear division 7 0.1815823605706874 0.0016819543960576566 NEK2, DLGAP5, BUB1, CENPF, NUSAP1, ESPL1, CDC25C 310 56 13528 5.454838709677419 0.9537565051665612 0.0705725570517498 2.822879684357127
GOTERM_BP_FAT GO:0007088~regulation of mitosis 7 0.1815823605706874 0.0016819543960576566 NEK2, DLGAP5, BUB1, CENPF, NUSAP1, ESPL1, CDC25C 310 56 13528 5.454838709677419 0.9537565051665612 0.0705725570517498 2.822879684357127
SP_PIR_KEYWORDS nucleus 109 2.827496757457847 0.0016925313766981763 KIFC1, DBF4B, PRC1, CTDSPL, AURKB, MCM10, CDCA8, INCENP, CDCA5, ASPM, SGOL1, POLE, MLXIPL, MND1, ESPL1, RNASEH2A, TOX2, NCAPD2, STRA13, TIMELESS, ZWINT, BIN1, KIF4A, HMGB2, HIST1H4L, LMNB1, NEK2, MYBL2, ZNF618, SPC24, NCAPG2, PIR, RPSAP58, ASF1B, RECQL4, GINS2, S100P, MKI67, RFX5, GINS4, BRCA1, NOTCH3, PLK1, POLD1, SALL1, TCF19, …
GOTERM_BP_FAT GO:0051276~chromosome organization 23 0.5966277561608301 0.0017637915067375237 KAT2A, KIFC1, HMGB2, HIST1H4L, NEK2, DLGAP5, CENPF, NUSAP1, ESPL1, MCM2, NCAPD2, NCAPH, CDCA8, CENPA, NCAPG2, FANCD2, HJURP, ZWINT, CHAF1A, ASF1B, CDCA5, TOP2A, CHAF1B 310 485 13528 2.0694645826405056 0.9601856127154084 0.07222473127714901 2.958297633584661
SP_PIR_KEYWORDS homodimer 8 0.20752269779507135 0.0017721391890676238 GSR, G6PD, PLOD1, SDS, C1R, C1S, DPEP1, HPD 376 89 19235 4.598374372459957 0.5434149959683443 0.035008004201320775 2.4786724170828722
GOTERM_BP_FAT GO:0007143~female meiosis 4 0.10376134889753567 0.0022277683569168543 PLK1, LFNG, TRIP13, CDC25B 310 12 13528 14.546236559139786 0.9829642795366538 0.08840140354746506 3.722700034153792
SP_PIR_KEYWORDS plasma 8 0.20752269779507135 0.0022808068641911455 C3, REN, CLU, SERPINA3, APOC1, C1R, C1S, TCN2 376 93 19235 4.400594829558453 0.6355143308396068 0.04293236814988821 3.179521464226265
INTERPRO IPR004367:Cyclin, C-terminal 4 0.10376134889753567 0.002467028940656612 CCNB1, CCNB2, CCND3, CCNF 335 14 16659 14.20810234541578 0.8264491507352749 0.35455879727530626 3.6626395245989096
GOTERM_BP_FAT GO:0007010~cytoskeleton organization 21 0.5447470817120622 0.0024852193242471893 HAUS4, TRIOBP, PRC1, NEK2, PSRC1, NUSAP1, ESPL1, AURKA, TACC3, UBE2C, RACGAP1, BRCA1, KIF2C, TUBB, CENPA, SPAG5, ZWINT, FHOD3, BUB1B, CNN2, STMN1 310 436 13528 2.101864456939923 0.9893655741851493 0.09604002593128602 4.144402367050104
GOTERM_CC_FAT GO:0005654~nucleoplasm 34 0.8819714656290532 0.00250474980991821 E2F1, E2F2, CLSPN, HMGB2, HIST1H4L, HR, ZBTB16, POLA2, MCM10, CDT1, CDC45, POLQ, ALX4, TOP2A, KAT2A, CDC6, POLE, MLXIPL, CDC20, MCM2, MCM3, UBE2C, CDC25C, MCM4, MCM5, BRCA1, CDC25B, RAD51, CCNB1, PLK1, FANCD2, POLD1, PBX1, CHAF1B 287 882 12782 1.716829821359438 0.5334542304557467 0.03565360834386666 3.3023123564656753
GOTERM_CC_FAT GO:0030173~integral to Golgi membrane 6 0.1556420233463035 0.0025995825581326586 ST6GAL1, ST3GAL5, ST3GAL4, B3GNT1, LFNG, B4GALNT1 287 43 12782 6.214407260351674 0.5467457584940972 0.03532910375681797 3.4253360328399984
SP_PIR_KEYWORDS ubl conjugation 23 0.5966277561608301 0.0028370557850422367 KIF14, KIF22, HIST1H4L, DLGAP5, GABRA5, SGOL1, NUSAP1, BIRC5, AURKA, CDC20, UBE2C, MCM10, CDT1, CCNB1, CDCA8, TUBB, NME1-NME2, CENPA, FANCD2, BUB1, BUB1B, CDCA5, SCNN1A 376 588 19235 2.0010357866550876 0.7151409641829254 0.05097806611487554 3.9405688423326146
GOTERM_BP_FAT GO:0007076~mitotic chromosome condensation 4 0.10376134889753567 0.002847447476354415 NCAPH, NUSAP1, CDCA5, NCAPD2 310 13 13528 13.4272952853598 0.9945211263585962 0.10702126918535182 4.734785775221173
INTERPRO IPR002401:Cytochrome P450, E-class, group I 6 0.1556420233463035 0.0029101647464161383 CYP24A1, TBXAS1, CYP2S1, CYP4F11, CYP4F3, CYP4F12 335 49 16659 6.089186719463905 0.8733483562668526 0.3385117014259649 4.3071132069732565
GOTERM_BP_FAT GO:0006334~nucleosome assembly 8 0.20752269779507135 0.003056289083365453 HMGB2, HIST1H4L, HJURP, CENPA, MCM2, ASF1B, CHAF1A, CHAF1B 310 84 13528 4.156067588325653 0.9962624670605645 0.1121228630308172 5.073612453857068
GOTERM_BP_FAT GO:0046165~alcohol biosynthetic process 6 0.1556420233463035 0.0031512655231800283 GPI, G6PD, SDS, PGD, PCK2, G6PC3 310 44 13528 5.950733137829912 0.9968592588156049 0.1131404715781813 5.2273276620426685
GOTERM_BP_FAT GO:0055114~oxidation reduction 27 0.7003891050583658 0.003182925871710286 CYP24A1, CYP2S1, PGD, GLDC, ALDH3A1, GPX2, GSR, PLOD1, IDH2, HSD17B6, CAT, AKR1C1, IMPDH2, HPD, DHCR24, TBXAS1, MAOA, FOXRED2, FADS2, CYP4F11, CYP4F12, ALDH7A1, AKR1B15, G6PD, RRM2, AKR1B10, HSD11B1, CYP4F3 310 639 13528 1.8438891412994092 0.9970362263313456 0.11201628597106406 5.2785164627292325
SP_PIR_KEYWORDS signal 85 2.204928664072633 0.0033133408096491534 F2RL2, BTD, LGMN, SUSD2, VTN, SPINK4, VIPR1, C19ORF77, TMEM109, SRPX, PLOD1, HTRA1, SERPINA3, PDGFD, GUCA2A, LBP, MAN2B1, TSKU, DPEP1, DHCR24, PTPRJ, HHIPL2, LTBR, CA12, ELANE, CRTAP, C8ORF55, SLC24A6, OLFML2A, MMP15, METTL7A, TCN2, PCOLCE2, TNS4, SMO, PODXL2, SERPINF1, CA9, PTGDS, INHBE, TMEM139, GRN, CTSL2, FKBP9, DEFB124, MSMB, …
GOTERM_CC_FAT GO:0031981~nuclear lumen 49 1.2710765239948119 0.003427281760398235 E2F1, S100A4, E2F2, CLSPN, BTD, HR, MCM10, CDT1, CDCA8, CDC45, TMEM109, ALX4, TOP2A, CDC6, POLE, MLXIPL, TPX2, NUSAP1, MCM2, UBE2C, MCM3, MCM4, MCM5, RAD51, TNS3, CA9, FANCD2, HIST1H4L, KIF4A, HMGB2, LMNB1, NEK2, POLA2, ZBTB16, HJURP, POLQ, KAT2A, MKI67, CENPF, BIRC5, CDC20, CDC25C, BRCA1, CDC25B, CCNB1, PLK1, POLD1…
GOTERM_CC_FAT GO:0031228~intrinsic to Golgi membrane 6 0.1556420233463035 0.0035059166774655515 ST6GAL1, ST3GAL5, ST3GAL4, B3GNT1, LFNG, B4GALNT1 287 46 12782 5.809119830328739 0.6561918046846706 0.0435113020338147 4.593811546875449
GOTERM_BP_FAT GO:0006268~DNA unwinding during replication 4 0.10376134889753567 0.00356321406131285 HMGB2, MCM2, MCM4, RAD51 310 14 13528 12.468202764976958 0.9985234520553249 0.12222147597566901 5.891340568859937
GOTERM_MF_FAT GO:0030554~adenyl nucleotide binding 51 1.3229571984435797 0.003653248619224286 KIF22, KIFC1, BCKDK, KIF4A, ASS1, NEK2, PTK7, AURKA, QARS, ABCA1, AURKB, CAMKK1, TK1, KIF2C, GSR, SGK223, TGM2, BUB1, RAB26, POLQ, TOP2A, HSPA8, IP6K3, MAP2K6, DHCR24, TRIP13, RECQL4, KIF14, CDC6, MKI67, PIK3C2B, KIF15, FOXRED2, TPX2, ATP1A3, KIF18B, MCM2, PBK, UBE2C, MCM3, MCM4, MCM5, RAD51, ABCG2, P2RX…
UP_SEQ_FEATURE signal peptide 85 2.204928664072633 0.003658950920060309 F2RL2, BTD, LGMN, SUSD2, VTN, SPINK4, VIPR1, C19ORF77, TMEM109, SRPX, PLOD1, HTRA1, SERPINA3, PDGFD, GUCA2A, LBP, MAN2B1, TSKU, DPEP1, DHCR24, PTPRJ, HHIPL2, LTBR, CA12, ELANE, CRTAP, C8ORF55, SLC24A6, OLFML2A, MMP15, METTL7A, TCN2, PCOLCE2, TNS4, SMO, PODXL2, SERPINF1, CA9, PTGDS, INHBE, TMEM139, GRN, CTSL2, FKBP9, DEFB124, …
UP_SEQ_FEATURE short sequence motif:KEN box 3 0.07782101167315175 0.0036724424867665847 SGOL1, NUSAP1, CDCA5 375 5 19113 30.5808 0.9881700185110014 0.5226568688989549 5.778087100241514
GOTERM_BP_FAT GO:0031497~chromatin assembly 8 0.20752269779507135 0.003721464287939762 HMGB2, HIST1H4L, HJURP, CENPA, MCM2, ASF1B, CHAF1A, CHAF1B 310 87 13528 4.012754912866147 0.9988951764673528 0.1249651474018274 6.145255320545484
SP_PIR_KEYWORDS transmembrane protein 24 0.622568093385214 0.003870786248419111 PTPRJ, ST6GAL1, TBXAS1, GABRA5, ITGB4, FPR1, ATP1A3, PTK7, EPHX1, ITGB5, CDH1, ANPEP, ITGB3, VIPR1, GGT5, TNFRSF1A, CD68, PTGIR, P2RY6, LRP1, SLC6A6, HSD11B1, SCARB1, B4GALNT1 376 642 19235 1.9124080334062437 0.8198935711373968 0.06380458838938596 5.340150372259389
SP_PIR_KEYWORDS calcium binding 8 0.20752269779507135 0.004045485454525011 ANXA6, S100A4, LRP1, S100P, CDH1, C1R, NID1, C1S 376 103 19235 3.973352613096468 0.8333286268601278 0.06420647141369062 5.574797542829646
GOTERM_BP_FAT GO:0006690~icosanoid metabolic process 6 0.1556420233463035 0.00421062190264419 TNFRSF1A, GGT5, TBXAS1, PTGDS, PTGES, CYP4F3 310 47 13528 5.570899107755662 0.9995493538249424 0.13771528790237075 6.9260448133934505
GOTERM_BP_FAT GO:0051303~establishment of chromosome localization 4 0.10376134889753567 0.004379366636142962 DLGAP5, CENPF, BIRC5, CDCA5 310 15 13528 11.636989247311828 0.9996692954107721 0.1403353655019347 7.193972552030625
GOTERM_BP_FAT GO:0050000~chromosome localization 4 0.10376134889753567 0.004379366636142962 DLGAP5, CENPF, BIRC5, CDCA5 310 15 13528 11.636989247311828 0.9996692954107721 0.1403353655019347 7.193972552030625
UP_SEQ_FEATURE nucleotide phosphate-binding region:ATP 32 0.8300907911802854 0.004501546857017919 KIFC1, KIF22, KIF4A, ASS1, NEK2, AURKA, AURKB, CAMKK1, TK1, KIF2C, SGK223, BUB1, TOP2A, MAP2K6, TRIP13, RECQL4, KIF14, CDC6, MKI67, KIF15, KIF18B, MCM2, PBK, MCM3, MCM4, MCM5, RAD51, ABCG2, PLK1, BUB1B, CIT, MELK 375 962 19113 1.6954012474012474 0.9956653805154111 0.540356028558076 7.038488839712431
GOTERM_MF_FAT GO:0005524~ATP binding 48 1.245136186770428 0.004546795019228177 KIF22, KIFC1, BCKDK, KIF4A, ASS1, NEK2, PTK7, AURKA, QARS, ABCA1, AURKB, CAMKK1, TK1, KIF2C, SGK223, TGM2, BUB1, RAB26, POLQ, TOP2A, HSPA8, IP6K3, MAP2K6, TRIP13, RECQL4, KIF14, CDC6, MKI67, PIK3C2B, KIF15, TPX2, ATP1A3, KIF18B, MCM2, PBK, MCM3, UBE2C, MCM4, MCM5, RAD51, ABCG2, P2RX6, NME1-NME2, PLK1, BUB1B, CIT, MELK,…
GOTERM_BP_FAT GO:0006909~phagocytosis 6 0.1556420233463035 0.004614139129462895 LRP1, ELANE, SCARB1, ABCA1, LBP, CD14 310 48 13528 5.45483870967742 0.9997850093623954 0.14477213326828553 7.565529774847956
GOTERM_BP_FAT GO:0051656~establishment of organelle localization 7 0.1815823605706874 0.004853080578528318 CENPA, DLGAP5, CENPF, NUSAP1, BIRC5, ESPL1, CDCA5 310 69 13528 4.427115474520804 0.999861314016958 0.14914581831305973 7.942246963038723
GOTERM_BP_FAT GO:0034637~cellular carbohydrate biosynthetic process 7 0.1815823605706874 0.004853080578528318 GPI, G6PD, SDS, PGD, B3GNT1, PCK2, G6PC3 310 69 13528 4.427115474520804 0.999861314016958 0.14914581831305973 7.942246963038723
GOTERM_MF_FAT GO:0001883~purine nucleoside binding 51 1.3229571984435797 0.004925660510288145 KIF22, KIFC1, BCKDK, KIF4A, ASS1, NEK2, PTK7, AURKA, QARS, ABCA1, AURKB, CAMKK1, TK1, KIF2C, GSR, SGK223, TGM2, BUB1, RAB26, POLQ, TOP2A, HSPA8, IP6K3, MAP2K6, DHCR24, TRIP13, RECQL4, KIF14, CDC6, MKI67, PIK3C2B, KIF15, FOXRED2, TPX2, ATP1A3, KIF18B, MCM2, PBK, UBE2C, MCM3, MCM4, MCM5, RAD51, ABCG2, P2RX…
UP_SEQ_FEATURE glycosylation site:N-linked (GlcNAc...) 103 2.6718547341115433 0.005125835992577404 F2RL2, SLC44A2, BTD, LGMN, VTN, VIPR1, SLC7A7, PTGIR, PLOD1, ST3GAL5, ST3GAL4, PDGFD, PTPRJ, HHIPL2, SLC12A8, CA12, CRTAP, ERGIC1, LPCAT4, PCOLCE2, PODXL2, SERPINF1, HSD11B1, EMP2, CTSL2, ADAMTSL4, PPYR1, CLU, ITGB4, UNC93B1, PTK7, ITGB5, CTSA, ITGB3, ABCA1, SLC29A3, P2RY6, LGALS3BP, CD68, SLC29A4, …
GOTERM_BP_FAT GO:0002455~humoral immune response mediated by circulating immunoglobulin 5 0.12970168612191957 0.005164310560370208 EXO1, C3, CLU, C1R, C1S 310 31 13528 7.0385015608740895 0.9999216610041102 0.15534729236140676 8.43076819346119
INTERPRO IPR017973:Cytochrome P450, C-terminal region 6 0.1556420233463035 0.005203457294478829 CYP24A1, TBXAS1, CYP2S1, CYP4F11, CYP4F3, CYP4F12 335 56 16659 5.328038379530917 0.9752488438900481 0.4601589384753928 7.578518698434989
GOTERM_BP_FAT GO:0034728~nucleosome organization 8 0.20752269779507135 0.005375771980166019 HMGB2, HIST1H4L, HJURP, CENPA, MCM2, ASF1B, CHAF1A, CHAF1B 310 93 13528 3.7538674991328476 0.999946863118048 0.15859139626295837 8.761294735555747
GOTERM_MF_FAT GO:0001882~nucleoside binding 51 1.3229571984435797 0.005625963442506125 KIF22, KIFC1, BCKDK, KIF4A, ASS1, NEK2, PTK7, AURKA, QARS, ABCA1, AURKB, CAMKK1, TK1, KIF2C, GSR, SGK223, TGM2, BUB1, RAB26, POLQ, TOP2A, HSPA8, IP6K3, MAP2K6, DHCR24, TRIP13, RECQL4, KIF14, CDC6, MKI67, PIK3C2B, KIF15, FOXRED2, TPX2, ATP1A3, KIF18B, MCM2, PBK, UBE2C, MCM3, MCM4, MCM5, RAD51, ABCG2, P2RX6, NME1…
GOTERM_MF_FAT GO:0032559~adenyl ribonucleotide binding 48 1.245136186770428 0.0058459689988435955 KIF22, KIFC1, BCKDK, KIF4A, ASS1, NEK2, PTK7, AURKA, QARS, ABCA1, AURKB, CAMKK1, TK1, KIF2C, SGK223, TGM2, BUB1, RAB26, POLQ, TOP2A, HSPA8, IP6K3, MAP2K6, TRIP13, RECQL4, KIF14, CDC6, MKI67, PIK3C2B, KIF15, TPX2, ATP1A3, KIF18B, MCM2, PBK, MCM3, UBE2C, MCM4, MCM5, RAD51, ABCG2, P2RX6, NME1-NME2, PLK1…
GOTERM_BP_FAT GO:0043392~negative regulation of DNA binding 6 0.1556420233463035 0.005988912793091096 SMO, ID2, ID1, HR, PBX1, CAT 310 51 13528 5.133965844402277 0.9999827661095121 0.17230815149651801 9.713332684644826
GOTERM_MF_FAT GO:0015631~tubulin binding 8 0.20752269779507135 0.006080163844911836 NME1-NME2, PSRC1, NUSAP1, BIRC5, SKA1, STMN1, RACGAP1, BRCA1 283 100 12983 3.6701060070671376 0.9709070534056375 0.44541947022738415 8.575396941805135
GOTERM_MF_FAT GO:0003777~microtubule motor activity 7 0.1815823605706874 0.006504624425309259 KIF14, KIF2C, KIF22, KIFC1, KIF4A, KIF15, KIF18B 283 77 12983 4.170575008030838 0.9772912638353384 0.4176683115771177 9.147688470229731
SP_PIR_KEYWORDS DNA damage 11 0.2853437094682231 0.007105370718915495 EXO1, CLSPN, RAD51AP1, TIMELESS, FANCD2, POLE, FANCG, CHAF1A, CHAF1B, BRCA1, RAD51 376 205 19235 2.7450051894135967 0.9572242730138375 0.10645960079410322 9.59803662388562
GOTERM_MF_FAT GO:0046906~tetrapyrrole binding 9 0.23346303501945526 0.007113510441893031 CYP24A1, TBXAS1, CYP2S1, FADS2, CYP4F11, CYP4F3, CYP4F12, CAT, TCN2 283 129 12983 3.200673843372504 0.9840863907874552 0.40403454578114495 9.962809337446233
SP_PIR_KEYWORDS pentose phosphate pathway 3 0.07782101167315175 0.007460933148747157 G6PD, ALDOC, PGD 376 7 19235 21.924392097264437 0.9634873340729065 0.10786806102017676 10.055065070301305
GOTERM_BP_FAT GO:0008610~lipid biosynthetic process 16 0.4150453955901427 0.007461952585405063 TBXAS1, FADS2, SIGMAR1, LPCAT4, BRCA1, GGT5, G6PD, ST3GAL5, PTGDS, HSD11B1, HSD17B6, SCARB1, PBX1, PTDSS1, DHCR24, B4GALNT1 310 323 13528 2.1616698292220113 0.9999988509973471 0.20690086701237442 11.962481952697024
INTERPRO IPR001128:Cytochrome P450 6 0.1556420233463035 0.007474318441179768 CYP24A1, TBXAS1, CYP2S1, CYP4F11, CYP4F3, CYP4F12 335 61 16659 4.891313922192317 0.9951033075443952 0.5322798090283394 10.71477403404385
GOTERM_BP_FAT GO:0050727~regulation of inflammatory response 7 0.1815823605706874 0.00775499304899909 GPX2, TNFRSF1A, SERPINF1, C3, ELANE, TGM2, LBP 310 76 13528 4.019354838709678 0.9999993298810387 0.21095361987370254 12.403582793283363
INTERPRO IPR012896:Integrin beta subunit, tail 3 0.07782101167315175 0.007873847798119556 ITGB4, ITGB5, ITGB3 335 7 16659 21.31215351812367 0.9963192997111215 0.503703392068905 11.256170017625443
INTERPRO IPR017972:Cytochrome P450, conserved site 6 0.1556420233463035 0.007999693977250184 CYP24A1, TBXAS1, CYP2S1, CYP4F11, CYP4F3, CYP4F12 335 62 16659 4.812421762156958 0.9966358872255063 0.46886143185975726 11.42606631179448
SP_PIR_KEYWORDS calcium 27 0.7003891050583658 0.008155482707236249 S100A4, FKBP9, SYT3, CDH1, C1S, TPCN1, MYL9, FAH, ANXA6, NPTX1, TTYH2, AIF1L, TGM2, GALNT14, SCG2, S100P, CACNG7, CACNG6, PADI3, CACNG4, SLC24A6, PADI2, NID1, MMP15, ACCN2, FBLN1, LRP1 376 803 19235 1.7200955194615937 0.973204006452587 0.11365595984079235 10.941629156968913
SMART SM00187:INB 3 0.07782101167315175 0.008157828959149743 ITGB4, ITGB5, ITGB3 162 8 9079 21.016203703703702 0.7000438737663305 0.33059968544751495 9.28755207193258
COG_ONTOLOGY Secondary metabolites biosynthesis, transport, and catabolism 6 0.1556420233463035 0.008439345223713307 CYP24A1, TBXAS1, CYP2S1, CYP4F11, CYP4F3, CYP4F12 40 65 1950 4.5 0.14148647656508007 0.14148647656508007 6.056095811074114
BIOCARTA h_eicosanoidPathway:Eicosanoid Metabolism 5 0.12970168612191957 0.00855732179706378 PTGIR, TBXAS1, PTGDS, PTGES, EPHX1 59 21 1437 5.799031476997579 0.5099824684964561 0.5099824684964561 8.79238520069231
GOTERM_BP_FAT GO:0006692~prostanoid metabolic process 4 0.10376134889753567 0.008718610658989212 TNFRSF1A, TBXAS1, PTGDS, PTGES 310 19 13528 9.187096774193549 0.9999998863326964 0.23058976358782557 13.839452152541964
GOTERM_BP_FAT GO:0006693~prostaglandin metabolic process 4 0.10376134889753567 0.008718610658989212 TNFRSF1A, TBXAS1, PTGDS, PTGES 310 19 13528 9.187096774193549 0.9999998863326964 0.23058976358782557 13.839452152541964
SP_PIR_KEYWORDS glycoprotein 105 2.7237354085603114 0.008965425452041565 F2RL2, SLC44A2, BTD, LGMN, VTN, VIPR1, SLC7A7, PTGIR, PLOD1, ST3GAL5, ST3GAL4, PDGFD, PTPRJ, HHIPL2, SLC12A8, CA12, CRTAP, OLFML2A, ERGIC1, LPCAT4, PCOLCE2, PODXL2, SERPINF1, HSD11B1, EMP2, CTSL2, ADAMTSL4, PPYR1, CLU, ITGB4, UNC93B1, PTK7, ITGB5, CTSA, ITGB3, ABCA1, SLC29A3, P2RY6, LGALS3BP, CD68, SLC29A4, TTYH2, B3GNT1, SC…
GOTERM_MF_FAT GO:0016860~intramolecular oxidoreductase activity 5 0.12970168612191957 0.009001142790389629 GPI, TBXAS1, PTGDS, PTGES, SIGMAR1 283 38 12983 6.036358564255161 0.9947224892252234 0.44161136573128357 12.446689835894208
GOTERM_BP_FAT GO:0006959~humoral immune response 7 0.1815823605706874 0.00931848800458451 EXO1, GPI, ST6GAL1, C3, CLU, C1R, C1S 310 79 13528 3.866721110657411 0.999999962365126 0.2409830767868557 14.722099372045584
GOTERM_BP_FAT GO:0045787~positive regulation of cell cycle 6 0.1556420233463035 0.009558478886189093 ID2, CCND3, DLGAP5, NUSAP1, BIRC5, ESPL1 310 57 13528 4.593548387096774 0.9999999758198465 0.24298841702438267 15.072827821098578
SP_PIR_KEYWORDS heme 8 0.20752269779507135 0.009596245877238604 CYP24A1, TBXAS1, CYP2S1, FADS2, CYP4F11, CYP4F3, CYP4F12, CAT 376 121 19235 3.382275364867241 0.9859062417077206 0.12469967827559758 12.754869005602298
GOTERM_BP_FAT GO:0015918~sterol transport 5 0.12970168612191957 0.009741889849296304 CLU, APOC1, SCARB1, ABCA1, AKR1C1 310 37 13528 5.897122929380994 0.9999999827577917 0.24369536164899153 15.339953257505922
GOTERM_BP_FAT GO:0030301~cholesterol transport 5 0.12970168612191957 0.009741889849296304 CLU, APOC1, SCARB1, ABCA1, AKR1C1 310 37 13528 5.897122929380994 0.9999999827577917 0.24369536164899153 15.339953257505922
GOTERM_BP_FAT GO:0032297~negative regulation of DNA replication initiation 3 0.07782101167315175 0.010123014358730828 CDC6, CDC45, CDT1 310 7 13528 18.702304147465437 0.9999999914626956 0.24860816174321954 15.892507911869513
GOTERM_BP_FAT GO:0000076~DNA replication checkpoint 3 0.07782101167315175 0.010123014358730828 CDC6, CDC45, CDT1 310 7 13528 18.702304147465437 0.9999999914626956 0.24860816174321954 15.892507911869513
INTERPRO IPR002369:Integrin beta subunit, N-terminal 3 0.07782101167315175 0.010360112843342281 ITGB4, ITGB5, ITGB3 335 8 16659 18.64813432835821 0.9993786611873751 0.5221046020995531 14.556974229501108
INTERPRO IPR008368:Voltage-dependent calcium channel, gamma subunit 3 0.07782101167315175 0.010360112843342281 CACNG7, CACNG6, CACNG4 335 8 16659 18.64813432835821 0.9993786611873751 0.5221046020995531 14.556974229501108
BBID 84.Ubiquitination_Pathways_Cell_Cycle 4 0.10376134889753567 0.010471930539287081 E2F1, CDC6, PLK1, CDC20 16 12 358 7.458333333333333 0.18128217741292163 0.18128217741292163 7.5863054787620126
GOTERM_BP_FAT GO:0033554~cellular response to stress 23 0.5966277561608301 0.01081204670994784 RECQL4, EXO1, CLSPN, KIF22, HMGB2, RAD51AP1, POLE, BRCA1, GTSE1, RAD51, SMO, G6PD, TIMELESS, FANCD2, POLD1, FANCG, CAT, POLQ, CHAF1A, TOP2A, CHAF1B, MAP2K6, TRIP13 310 566 13528 1.7733044568562635 0.9999999976060064 0.2597461902796804 16.882862152786828
GOTERM_CC_FAT GO:0031974~membrane-enclosed lumen 57 1.4785992217898831 0.010853649106556933 E2F1, S100A4, E2F2, CLSPN, BCKDK, BTD, HR, QARS, ANPEP, MCM10, CDT1, TMEM109, CDCA8, CDC45, PTGES, CAT, ALX4, TOP2A, CDC6, POLE, TPX2, MLXIPL, NUSAP1, MCM2, MCM3, UBE2C, MCM4, MCM5, RAD51, TNS3, CA9, FANCD2, HMGB2, HIST1H4L, KIF4A, LMNB1, NEK2, CLU, POLA2, ZBTB16, HJURP, POLQ, KAT2A, CES1, MKI67, FOXRED2, …
SP_PIR_KEYWORDS intestine 4 0.10376134889753567 0.010980643873593725 GPX2, APOC1, GUCA2A, VIPR1 376 24 19235 8.526152482269502 0.9924051755222634 0.13747187579257636 14.464795856842905
GOTERM_BP_FAT GO:0051100~negative regulation of binding 6 0.1556420233463035 0.011016563154466062 SMO, ID2, ID1, HR, PBX1, CAT 310 59 13528 4.437834882449426 0.9999999983588537 0.2605942973951706 17.174697006941187
GOTERM_BP_FAT GO:0043933~macromolecular complex subunit organization 27 0.7003891050583658 0.011908527351918552 E2F2, HMGB2, HIST1H4L, ALDOC, APOC1, HR, CENPF, CDH1, MCM2, ABCA1, RAD51, SLC7A7, KIF2C, TNFRSF1A, TUBB, P2RX6, HJURP, CENPA, RRM2, TGM2, SCARB1, CAT, STMN1, ASF1B, CHAF1A, CHAF1B, AKR1C1 310 710 13528 1.6595002271694685 0.9999999996840646 0.2750831246964315 18.43624714794254
SP_PIR_KEYWORDS sulfation 5 0.12970168612191957 0.012180234547366114 PODXL2, ANPEP, NID1, VTN, SCG2 376 46 19235 5.560534227567067 0.9955583062756826 0.1472725309776466 15.92121973906605
SP_PIR_KEYWORDS nucleotide-binding 47 1.2191958495460442 0.012542558550429201 KIF22, KIFC1, BCKDK, KIF4A, GNAI2, RAB3D, ASS1, NEK2, AURKA, QARS, AURKB, ABCA1, CAMKK1, TK1, KIF2C, SGK223, TUBB, BUB1, RAB26, TOP2A, HSPA8, IP6K3, MAP2K6, TRIP13, RECQL4, KIF14, CDC6, MKI67, PIK3C2B, KIF15, ATP1A3, KIF18B, MCM2, PBK, PCK2, MCM3, UBE2C, MCM4, MCM5, RAD51, ABCG2, NME1-NME2, PLK1, BUB1B, CIT, MELK, UBE2T…
UP_SEQ_FEATURE region of interest:Cysteine-rich tandem repeats 3 0.07782101167315175 0.012552570966417863 ITGB4, ITGB5, ITGB3 375 9 19113 16.989333333333335 0.9999997579729101 0.8159762927859453 18.481858140531127
UP_SEQ_FEATURE metal ion-binding site:Iron (heme axial ligand) 7 0.1815823605706874 0.012579943791869464 CYP24A1, TBXAS1, CYP2S1, CYP4F11, CYP4F3, CYP4F12, CAT 375 98 19113 3.640571428571429 0.9999997659305369 0.7827626602232025 18.518405743879384
SP_PIR_KEYWORDS dna repair 10 0.25940337224383914 0.01285298609139527 EXO1, CLSPN, RAD51AP1, FANCD2, POLE, FANCG, CHAF1A, CHAF1B, BRCA1, RAD51 376 191 19235 2.6783725075192155 0.9967132129350075 0.1468577843666462 16.727887310460822
GOTERM_BP_FAT GO:0006694~steroid biosynthetic process 7 0.1815823605706874 0.013098807802360743 G6PD, HSD11B1, HSD17B6, PBX1, SCARB1, SIGMAR1, DHCR24 310 85 13528 3.5937760910815935 0.9999999999650274 0.2945604145484815 20.091568005706783
INTERPRO IPR001169:Integrin beta subunit, C-terminal 3 0.07782101167315175 0.013144903754527178 ITGB4, ITGB5, ITGB3 335 9 16659 16.576119402985075 0.9999157340267011 0.5738085339944314 18.117827231755278
INTERPRO IPR015812:Integrin beta subunit 3 0.07782101167315175 0.013144903754527178 ITGB4, ITGB5, ITGB3 335 9 16659 16.576119402985075 0.9999157340267011 0.5738085339944314 18.117827231755278
GOTERM_BP_FAT GO:0030071~regulation of mitotic metaphase/anaphase transition 4 0.10376134889753567 0.013175839651863974 DLGAP5, BUB1, CENPF, ESPL1 310 22 13528 7.934310850439882 0.9999999999696731 0.2924772908928335 20.19759921874642
GOTERM_BP_FAT GO:0043542~endothelial cell migration 4 0.10376134889753567 0.013175839651863974 S100P, ID1, SCARB1, SCG2 310 22 13528 7.934310850439882 0.9999999999696731 0.2924772908928335 20.19759921874642
GOTERM_BP_FAT GO:0040001~establishment of mitotic spindle localization 3 0.07782101167315175 0.013295037010701375 CENPA, NUSAP1, ESPL1 310 8 13528 16.364516129032257 0.9999999999756761 0.2912264444459216 20.361408589697806
SP_PIR_KEYWORDS acetylated amino end 7 0.1815823605706874 0.01356973265421163 ANXA6, GSR, HIST1H4L, G6PD, PGD, MT1E, MT1X 376 100 19235 3.580984042553191 0.9976157917537372 0.15058992011415384 17.579390176980237
GOTERM_BP_FAT GO:0002443~leukocyte mediated immunity 7 0.1815823605706874 0.013819574092245943 EXO1, CPLX2, TUBB, C3, CLU, C1R, C1S 310 86 13528 3.5519879969992494 0.9999999999907881 0.29736943681810535 21.078510798190685
GOTERM_BP_FAT GO:0006575~cellular amino acid derivative metabolic process 10 0.25940337224383914 0.014058812727607338 GGT5, DDC, GSR, CCBL1, G6PD, LY6E, MAOA, SULT1A1, PADI3, PADI2 310 166 13528 2.6288379323746596 0.9999999999940852 0.2982361320263771 21.403555304244726
UP_SEQ_FEATURE binding site:Substrate 13 0.33722438391699094 0.014503133376157242 DDC, IMPA2, ALDOC, PCK2, G6PC3, FAH, G6PD, AKR1B15, AKR1B10, IDH2, HSD11B1, HSD17B6, DPEP1, AKR1C1 375 297 19113 2.230922558922559 0.9999999777039039 0.7984492406176426 21.048070128002838
GOTERM_BP_FAT GO:0007018~microtubule-based movement 8 0.20752269779507135 0.014945070331493055 KIF14, KIF2C, KIF22, KIFC1, KIF4A, TUBB, KIF15, KIF18B 310 113 13528 3.0894661718526977 0.999999999998855 0.31034457869989773 22.59673367865267
SP_PIR_KEYWORDS motor protein 8 0.20752269779507135 0.014968210499481402 KIF14, KIF2C, KIF22, KIFC1, KIF4A, KIF15, KIF18B, MYL9 376 132 19235 3.1004190844616377 0.9987264706396977 0.160895548009917 19.217548819035812
COG_ONTOLOGY Amino acid transport and metabolism 5 0.12970168612191957 0.015163565648458556 DDC, ASS1, SDS, ANPEP, SLC7A7 40 49 1950 4.974489795918368 0.24045426818722349 0.12848079091004738 10.651903938908891
KEGG_PATHWAY hsa04114:Oocyte meiosis 9 0.23346303501945526 0.015382194754369517 CCNB1, CCNB2, PLK1, SGOL1, BUB1, CDC20, ESPL1, AURKA, CDC25C 151 110 5085 2.7552679108970497 0.8804160624415928 0.41194464064894276 16.65735892454133
GOTERM_CC_FAT GO:0000940~outer kinetochore of condensed chromosome 3 0.07782101167315175 0.016189223648652596 BUB1B, CENPF, SKA1 287 9 12782 14.845528455284555 0.9929996635506722 0.1737338556694804 19.631487884281196
GOTERM_BP_FAT GO:0007093~mitotic cell cycle checkpoint 5 0.12970168612191957 0.016368364975453423 ZWINT, BUB1, BUB1B, CENPF, GTSE1 310 43 13528 5.074268567141785 0.9999999999999183 0.33089392888143876 24.477320586993645
GOTERM_MF_FAT GO:0020037~heme binding 8 0.20752269779507135 0.01638313688129198 CYP24A1, TBXAS1, CYP2S1, FADS2, CYP4F11, CYP4F3, CYP4F12, CAT 283 121 12983 3.033145460386064 0.9999309664687461 0.6163757883786296 21.56017777997281
GOTERM_MF_FAT GO:0003682~chromatin binding 9 0.23346303501945526 0.016682498554332348 CDC6, CENPA, POLD1, POLE, CENPF, CHAF1A, CHAF1B, CDCA5, TOP2A 283 150 12983 2.752579505300353 0.9999421389915267 0.5881279100007166 21.910396949255073
GOTERM_BP_FAT GO:0030174~regulation of DNA replication initiation 3 0.07782101167315175 0.01683788868430377 CDC6, CDC45, CDT1 310 9 13528 14.546236559139786 0.9999999999999658 0.3350191639572656 25.08820566144213
GOTERM_BP_FAT GO:0033205~cytokinesis during cell cycle 3 0.07782101167315175 0.01683788868430377 PLK1, NUSAP1, RACGAP1 310 9 13528 14.546236559139786 0.9999999999999658 0.3350191639572656 25.08820566144213
GOTERM_CC_FAT GO:0043233~organelle lumen 55 1.4267185473411155 0.016880940557048002 E2F1, S100A4, E2F2, CLSPN, BCKDK, BTD, HR, QARS, ANPEP, MCM10, CDT1, TMEM109, CDCA8, CDC45, ALX4, TOP2A, CDC6, POLE, TPX2, MLXIPL, NUSAP1, MCM2, MCM3, UBE2C, MCM4, MCM5, RAD51, TNS3, CA9, FANCD2, HMGB2, HIST1H4L, KIF4A, LMNB1, NEK2, CLU, POLA2, ZBTB16, HJURP, POLQ, KAT2A, CES1, MKI67, FOXRED2, CENPF, BIRC5, CDC20,…
SP_PIR_KEYWORDS microsome 7 0.1815823605706874 0.017641829099375478 CYP2S1, PIK3C2B, HSD17B6, EPHX1, CYP4F11, CYP4F3, CYP4F12 376 106 19235 3.3782868325973503 0.9996169293157221 0.18268067602533233 22.265489310948126
SP_PIR_KEYWORDS Monooxygenase 6 0.1556420233463035 0.01815222627072738 CYP24A1, TBXAS1, CYP2S1, CYP4F11, CYP4F3, CYP4F12 376 78 19235 3.935147299509001 0.9996955481623995 0.18325221567814431 22.835055477416645
SP_PIR_KEYWORDS acetylation 67 1.7380025940337225 0.01841117552330111 S100A4, CLSPN, BCKDK, DBF4B, PGD, QARS, AURKB, FAH, GSR, TOP2A, MAP2K6, IMPDH2, HPD, KIF15, TPX2, NUSAP1, MCM2, PBK, MCM3, UBE2C, MCM4, MCM5, G6PD, AKR1B15, TIMELESS, AKR1B10, BUB1B, STMN1, HIST1H4L, CPLX2, HMGB2, LMNB1, RAB3D, RAP1GAP, ASS1, AGFG2, FKBP5, ALDOC, ZNF618, ALDH3A1, MYL9, ANXA6, TUBB, NCAPH, RPSAP58, IDH2, TGM2, M…
SP_PIR_KEYWORDS acute phase 4 0.10376134889753567 0.018457458834698758 C3, SERPINA3, C1R, C1S 376 29 19235 7.056126192223037 0.9997346407664587 0.17803524595480924 23.1738171158417
SP_PIR_KEYWORDS complement pathway 4 0.10376134889753567 0.018457458834698758 C3, CLU, C1R, C1S 376 29 19235 7.056126192223037 0.9997346407664587 0.17803524595480924 23.1738171158417
GOTERM_BP_FAT GO:0051259~protein oligomerization 10 0.25940337224383914 0.01856307325924992 TNFRSF1A, P2RX6, RRM2, ALDOC, TGM2, HR, CDH1, CAT, AKR1C1, RAD51 310 174 13528 2.5079718205413424 0.9999999999999987 0.35875721029868046 27.29309421080376
GOTERM_BP_FAT GO:0006094~gluconeogenesis 4 0.10376134889753567 0.018715389380738266 GPI, SDS, PCK2, G6PC3 310 25 13528 6.982193548387097 0.999999999999999 0.35743278537830037 27.48480010961336
GOTERM_BP_FAT GO:0010948~negative regulation of cell cycle process 4 0.10376134889753567 0.018715389380738266 BUB1, CENPF, ESPL1, BRCA1 310 25 13528 6.982193548387097 0.999999999999999 0.35743278537830037 27.48480010961336
GOTERM_MF_FAT GO:0034185~apolipoprotein binding 3 0.07782101167315175 0.01885570390306156 LRP1, SCARB1, ABCA1 283 10 12983 13.762897526501769 0.9999839648738612 0.6015051635089852 24.40944826543757
GOTERM_BP_FAT GO:0043433~negative regulation of transcription factor activity 5 0.12970168612191957 0.019076411529548434 ID2, ID1, HR, PBX1, CAT 310 45 13528 4.848745519713262 0.9999999999999994 0.3592979038325923 27.93728607691651
UP_SEQ_FEATURE active site:Proton acceptor 22 0.5706874189364461 0.01974221366012062 BTD, NIT2, NEK2, ALDOC, AURKA, AURKB, PBK, CAMKK1, FAH, SGK223, GSR, ALDH7A1, G6PD, PLK1, SULT1A1, HSD11B1, BUB1, BUB1B, HSD17B6, CIT, MELK, MAP2K6 375 658 19113 1.7040972644376897 0.9999999999639917 0.8651967956429003 27.570663008832586
SP_PIR_KEYWORDS zymogen 10 0.25940337224383914 0.02004944115783003 GGT5, CTSL2, PRTN3, LGMN, REN, ELANE, CTSA, MMP15, MAN2B1, PLAU 376 206 19235 2.4833453831852923 0.9998705086103262 0.18794209664704797 24.918383630194064
SP_PIR_KEYWORDS homotetramer 4 0.10376134889753567 0.020218371613476303 GPX2, G6PD, ASS1, CAT 376 30 19235 6.820921985815603 0.9998800094614125 0.18550259569691185 25.101328484721954
GOTERM_MF_FAT GO:0048037~cofactor binding 12 0.311284046692607 0.02032426452717282 DDC, GSR, CCBL1, G6PD, SDS, PGD, FOXRED2, IDH2, BIRC5, CAT, DHCR24, GLDC 283 249 12983 2.2109072331729744 0.9999932738904698 0.5999302753334825 26.05577938029011
GOTERM_BP_FAT GO:0051653~spindle localization 3 0.07782101167315175 0.02073308624604836 CENPA, NUSAP1, ESPL1 310 10 13528 13.091612903225807 1.0 0.3801063580882762 29.9798083047636
GOTERM_BP_FAT GO:0051293~establishment of spindle localization 3 0.07782101167315175 0.02073308624604836 CENPA, NUSAP1, ESPL1 310 10 13528 13.091612903225807 1.0 0.3801063580882762 29.9798083047636
GOTERM_BP_FAT GO:0002449~lymphocyte mediated immunity 6 0.1556420233463035 0.021779147316099704 EXO1, TUBB, C3, CLU, C1R, C1S 310 70 13528 3.740460829493088 1.0 0.3912802401921388 31.24130257756904
SP_PIR_KEYWORDS intramolecular oxidoreductase 3 0.07782101167315175 0.021987732488610103 GPI, TBXAS1, PTGDS 376 12 19235 12.789228723404253 0.999946026370689 0.19617854920789723 26.99274196738386
SP_PIR_KEYWORDS dna condensation 3 0.07782101167315175 0.021987732488610103 NCAPH, NCAPG2, NCAPD2 376 12 19235 12.789228723404253 0.999946026370689 0.19617854920789723 26.99274196738386
GOTERM_MF_FAT GO:0009055~electron carrier activity 11 0.2853437094682231 0.022731001412654207 GPX2, GSR, CYP24A1, TBXAS1, MAOA, CYP2S1, HSD17B6, CYP4F11, CYP4F3, CYP4F12, GLDC 283 221 12983 2.283436995347201 0.9999983849320147 0.6142558544728483 28.681778713955953
INTERPRO IPR014400:Cyclin, A/B/D/E 3 0.07782101167315175 0.02316342704017773 CCNB1, CCNB2, CCND3 335 12 16659 12.432089552238805 0.9999999392235789 0.7495940791700528 29.814778295155786
SP_PIR_KEYWORDS endoplasmic reticulum 23 0.5966277561608301 0.023418892759707266 FKBP9, CES1, CYP2S1, PIK3C2B, SLC37A4, FOXRED2, FADS2, EPHX1, CYP4F11, CYP4F12, SIGMAR1, METTL7A, ERGIC1, LPCAT4, G6PC3, TMEM109, PLOD1, PTGDS, HSD11B1, HSD17B6, CYP4F3, SCARA3, DHCR24 376 713 19235 1.6502230610844202 0.9999717462130852 0.20363830499833846 28.490049308916852
GOTERM_CC_FAT GO:0000794~condensed nuclear chromosome 5 0.12970168612191957 0.02364384998615163 NEK2, INCENP, SGOL1, BUB1, RAD51 287 49 12782 4.544549527127924 0.9993067132089694 0.22878501117771088 27.413711985068232
KEGG_PATHWAY hsa00590:Arachidonic acid metabolism 6 0.1556420233463035 0.023850023614453646 GPX2, GGT5, TBXAS1, PTGDS, PTGES, CYP4F3 151 56 5085 3.6080889309366135 0.9633758890422288 0.483876756086587 24.70332887077763
GOTERM_CC_FAT GO:0070013~intracellular organelle lumen 53 1.3748378728923476 0.024572934777841095 E2F1, S100A4, E2F2, CLSPN, BCKDK, BTD, HR, QARS, MCM10, CDT1, TMEM109, CDCA8, CDC45, ALX4, TOP2A, CDC6, POLE, TPX2, MLXIPL, NUSAP1, MCM2, MCM3, UBE2C, MCM4, MCM5, RAD51, TNS3, CA9, FANCD2, HMGB2, HIST1H4L, KIF4A, LMNB1, NEK2, POLA2, ZBTB16, HJURP, POLQ, KAT2A, CES1, MKI67, FOXRED2, CENPF, BIRC5, CDC2…
SP_PIR_KEYWORDS iron 12 0.311284046692607 0.024625763300629946 CYP24A1, TBXAS1, PLOD1, RRM2, CYP2S1, PIR, FADS2, CYP4F11, CYP4F3, CYP4F12, CAT, HPD 376 285 19235 2.153975363941769 0.9999836429197199 0.20902282225272129 29.730467635504066
GOTERM_MF_FAT GO:0017076~purine nucleotide binding 55 1.4267185473411155 0.025090037743727006 KIF22, KIFC1, BCKDK, AURKA, QARS, AURKB, CAMKK1, KIF2C, GSR, RAB26, TOP2A, MAP2K6, IP6K3, DHCR24, KIF14, CDC6, PIK3C2B, KIF15, TPX2, MCM2, PBK, MCM3, UBE2C, MCM4, MCM5, RAD51, BUB1B, MELK, UBE2T, KIF4A, RAB3D, GNAI2, ASS1, NEK2, PTK7, ABCA1, TK1, SGK223, TUBB, TGM2, BUB1, POLQ, HSPA8, TRIP13, RECQL4, MKI…
SP_PIR_KEYWORDS calcium transport 6 0.1556420233463035 0.025293175866767464 ACCN2, CACNG7, CACNG6, SLC24A6, CACNG4, TPCN1 376 85 19235 3.6110763454317896 0.9999879132108551 0.21014359411945283 30.407816164846334
GOTERM_BP_FAT GO:0006081~cellular aldehyde metabolic process 4 0.10376134889753567 0.025357632539239325 ALDH7A1, AKR1B15, AKR1B10, IDH2, ALDH3A1 310 28 13528 6.234101382488479 1.0 0.43557847643942516 35.39690976525436
PIR_SUPERFAMILY PIRSF001771:cyclin, A/B/D/E types 3 0.07782101167315175 0.0254860878197808 CCNB1, CCNB2, CCND3 172 11 7396 11.727272727272727 0.9948386789672161 0.9948386789672161 27.72066735731785
KEGG_PATHWAY hsa00360:Phenylalanine metabolism 4 0.10376134889753567 0.025687149365878324 DDC, MAOA, ALDH3A1, HPD 151 22 5085 6.1228175797712225 0.9717066088315056 0.44798929413122157 26.352249000397677
GOTERM_BP_FAT GO:0006333~chromatin assembly or disassembly 8 0.20752269779507135 0.026500806348920367 HMGB2, HIST1H4L, HJURP, CENPA, MCM2, ASF1B, CHAF1A, CHAF1B 310 127 13528 2.7488950977901956 1.0 0.4461615350801166 36.673828003580354
GOTERM_MF_FAT GO:0016712~oxidoreductase activity, acting on paired donors, with incorporation or reduction of molecular oxygen, reduced flavin or flavoprotein as one donor, and incorporation of one atom of oxygen 4 0.10376134889753567 0.026711902655120353 TBXAS1, CYP2S1, CYP4F11, CYP4F12 283 30 12983 6.116843345111896 0.9999998486372106 0.6252417561391251 32.83540348715579
GOTERM_CC_FAT GO:0005875~microtubule associated complex 7 0.1815823605706874 0.026871444734533463 HAUS4, KIF2C, KIFC1, CDCA8, KIF15, BIRC5, AURKB 287 102 12782 3.056432329029173 0.99974663545484 0.24120429956927092 30.561698405281177
GOTERM_MF_FAT GO:0001530~lipopolysaccharide binding 3 0.07782101167315175 0.026877305964786914 SCARB1, LBP, CD14 283 12 12983 11.469081272084805 0.9999998628460071 0.6052643237586426 33.0030042479314
GOTERM_BP_FAT GO:0033043~regulation of organelle organization 11 0.2853437094682231 0.02757114870570083 TRIOBP, NEK2, DLGAP5, PSRC1, BUB1, CENPF, NUSAP1, ESPL1, SKA1, CDC25C, BRCA1 310 217 13528 2.2121004905604282 1.0 0.4554315538702409 37.84782747081669
SMART SM00179:EGF_CA 6 0.1556420233463035 0.027703720167376277 NOTCH3, FBLN1, LRP1, C1R, NID1, C1S 162 96 9079 3.5027006172839505 0.9839158639274964 0.6438774826465178 28.41785908985902
GOTERM_BP_FAT GO:0006958~complement activation, classical pathway 4 0.10376134889753567 0.027817363281599426 C3, CLU, C1R, C1S 310 29 13528 6.019132369299221 1.0 0.4544994285199697 38.114973060743175
INTERPRO IPR006671:Cyclin, N-terminal 4 0.10376134889753567 0.02795931356383805 CCNB1, CCNB2, CCND3, CCNF 335 33 16659 6.027679782903665 0.9999999981453139 0.7870250657871831 34.84372882606067
SP_PIR_KEYWORDS lyase 7 0.1815823605706874 0.028147062448895543 DDC, CCBL1, CA9, SDS, CA12, ALDOC, PCK2 376 118 19235 3.034732239451857 0.9999966929264207 0.22704908528712564 33.236313786253426
GOTERM_BP_FAT GO:0016125~sterol metabolic process 7 0.1815823605706874 0.02814961028353263 G6PD, APOC1, SCARB1, ABCA1, CAT, SIGMAR1, DHCR24 310 101 13528 3.024465027147876 1.0 0.45461420922114404 38.4737519373295
GOTERM_BP_FAT GO:0031577~spindle checkpoint 3 0.07782101167315175 0.02950979760177613 BUB1, CENPF, BIRC5 310 12 13528 10.90967741935484 1.0 0.4667095719824882 39.92224543031364
GOTERM_BP_FAT GO:0032101~regulation of response to external stimulus 9 0.23346303501945526 0.02962972038790497 GPX2, TNFRSF1A, SERPINF1, C3, ELANE, TGM2, LBP, PLAU, SCG2 310 159 13528 2.4701156421180768 1.0 0.464261514366724 40.04840218533688
OMIM_DISEASE Common variants at 30 loci contribute to polygenic dyslipidemia 5 0.12970168612191957 0.029841313710610846 PSRC1, MLXIPL, APOC1, FADS2, ABCA1 98 45 3671 4.162131519274377 0.9923847000730237 0.9923847000730237 30.663959231491823
PIR_SUPERFAMILY PIRSF001771:Cyclin_A_B_D_E 3 0.07782101167315175 0.03012509248314055 CCNB1, CCNB2, CCND3 172 12 7396 10.75 0.9980501213385639 0.9558425695784264 31.930033162949055
PIR_SUPERFAMILY PIRSF000050:cytochrome P450 CYP4B1 3 0.07782101167315175 0.03012509248314055 CYP4F11, CYP4F3, CYP4F12 172 12 7396 10.75 0.9980501213385639 0.9558425695784264 31.930033162949055
SP_PIR_KEYWORDS Isomerase 7 0.1815823605706874 0.030226317687851386 FKBP9, GPI, TBXAS1, PTGDS, PTGES, FKBP5, TOP2A 376 120 19235 2.984153368794326 0.9999987167414142 0.23762914771354904 35.22938599409095
GOTERM_BP_FAT GO:0050729~positive regulation of inflammatory response 4 0.10376134889753567 0.03039940805118353 TNFRSF1A, C3, TGM2, LBP 310 30 13528 5.818494623655914 1.0 0.4692036688154957 40.85218401324061
GOTERM_BP_FAT GO:0031570~DNA integrity checkpoint 5 0.12970168612191957 0.03064861370554754 CDC6, CDC45, GTSE1, BRCA1, CDT1 310 52 13528 4.196029776674938 1.0 0.468235557573071 41.11024729662186
GOTERM_MF_FAT GO:0003697~single-stranded DNA binding 5 0.12970168612191957 0.031281731374020835 RECQL4, HMGB2, RAD51AP1, MCM4, RAD51 283 55 12983 4.170575008030839 0.9999999901248389 0.6408693637685476 37.3251503532976
GOTERM_BP_FAT GO:0065003~macromolecular complex assembly 24 0.622568093385214 0.03141904345234284 E2F2, HMGB2, HIST1H4L, ALDOC, APOC1, HR, CENPF, CDH1, ABCA1, MCM2, RAD51, SLC7A7, TNFRSF1A, TUBB, P2RX6, CENPA, HJURP, RRM2, TGM2, CAT, ASF1B, CHAF1A, CHAF1B, AKR1C1 310 665 13528 1.574930875576037 1.0 0.4730075343326531 41.90137459133367
GOTERM_MF_FAT GO:0003887~DNA-directed DNA polymerase activity 4 0.10376134889753567 0.031620558610927135 POLD1, POLE, POLA2, POLQ 283 32 12983 5.734540636042403 0.999999991938325 0.6250076713156895 37.646643817016646
SP_PIR_KEYWORDS chromoprotein 5 0.12970168612191957 0.032735195939364345 CYP24A1, TBXAS1, FADS2, CYP4F3, CAT 376 62 19235 4.12555765271105 0.9999995916238914 0.25057759449590344 37.56063750087577
GOTERM_BP_FAT GO:0009310~amine catabolic process 6 0.1556420233463035 0.03284846124433053 BCKDK, SDS, MAOA, FAH, GLDC, HPD 310 78 13528 3.3568238213399506 1.0 0.4846552014366714 43.342765461060615
GOTERM_BP_FAT GO:0019319~hexose biosynthetic process 4 0.10376134889753567 0.0331031684961996 GPI, SDS, PCK2, G6PC3 310 31 13528 5.630801248699272 1.0 0.48364589098499833 43.59604646163309
GOTERM_BP_FAT GO:0006310~DNA recombination 7 0.1815823605706874 0.033185442372101207 RECQL4, EXO1, RAD51AP1, MND1, BRCA1, TRIP13, RAD51 310 105 13528 2.9092473118279565 1.0 0.4808611908726731 43.67763166061405
GOTERM_MF_FAT GO:0000166~nucleotide binding 62 1.6083009079118027 0.0334785727022791 KIF22, KIFC1, BCKDK, PGD, AURKA, QARS, AURKB, CAMKK1, GSR, KIF2C, CAT, RAB26, TOP2A, MAP2K6, IP6K3, DHCR24, KIF14, CDC6, PIK3C2B, POLE, KIF15, TPX2, MCM2, PBK, MCM3, UBE2C, MCM4, MCM5, RAD51, G6PD, BUB1B, MELK, UBE2T, NRBP2, KIF4A, RAB3D, GNAI2, ASS1, NEK2, PTK7, ABCA1, TK1, SGK223, TUBB, BUB1, TGM2, IDH2, POLQ, …
SMART SM00385:CYCLIN 4 0.10376134889753567 0.03350551741008943 CCNB1, CCNB2, CCND3, CCNF 162 40 9079 5.604320987654321 0.9933271904308593 0.6328346019615076 33.3386823901223
SP_PIR_KEYWORDS blocked amino end 6 0.1556420233463035 0.03402184025538979 GNAI2, NME1-NME2, RPSAP58, COL6A1, SCARB1, CAT 376 92 19235 3.3363205365402404 0.9999997732486653 0.2548870481509571 38.72570727045607
GOTERM_BP_FAT GO:0002252~immune effector process 8 0.20752269779507135 0.03409898303206693 EXO1, CPLX2, TUBB, C3, CLU, C1R, C1S, LBP 310 134 13528 2.6052961001444395 1.0 0.4866788484351898 44.57609317461318
GOTERM_MF_FAT GO:0008022~protein C-terminus binding 8 0.20752269779507135 0.03420979776316811 MKI67, CENPF, CDC20, ZBTB16, BIN1, RACGAP1, TOP2A, RAD51 283 141 12983 2.602912061749743 0.9999999982938341 0.6176358187110798 40.05315176027595
GOTERM_BP_FAT GO:0001556~oocyte maturation 3 0.07782101167315175 0.03435749762548881 CCNB1, TRIP13, CDC25B 310 13 13528 10.070471464019851 1.0 0.48572577565180297 44.827881247092826
GOTERM_BP_FAT GO:0016064~immunoglobulin mediated immune response 5 0.12970168612191957 0.03457058145104071 EXO1, C3, CLU, C1R, C1S 310 54 13528 4.040621266427718 1.0 0.48433472491124563 45.034610810424745
SP_PIR_KEYWORDS metalloprotein 7 0.1815823605706874 0.03468070930928664 CYP24A1, TBXAS1, CYP2S1, FADS2, CYP4F3, CYP4F12, CAT 376 124 19235 2.887890356897735 0.9999998322836445 0.254990517813797 39.314467386602544
INTERPRO IPR004031:PMP-22/EMP/MP20/Claudin 4 0.10376134889753567 0.03502720394417974 CACNG7, CACNG4, CLDN2, EMP2 335 36 16659 5.525373134328358 0.9999999999895001 0.8356389491227102 41.64495783630463
SMART SM00777:Mad3_BUB1_I 2 0.05188067444876784 0.03515391238717326 BUB1, BUB1B 162 2 9079 56.04320987654321 0.994808033254917 0.5838767481450403 34.67912043527183
GOTERM_MF_FAT GO:0003774~motor activity 8 0.20752269779507135 0.03534455103375609 KIF14, KIF2C, KIF22, KIFC1, KIF4A, KIF15, KIF18B, MYL9 283 142 12983 2.5845816951177025 0.9999999991372427 0.6127468683106994 41.08029517961732
GOTERM_BP_FAT GO:0016051~carbohydrate biosynthetic process 7 0.1815823605706874 0.03590893795649564 GPI, G6PD, SDS, PGD, B3GNT1, PCK2, G6PC3 310 107 13528 2.854868857401266 1.0 0.4940853465713805 46.31647945729323
KEGG_PATHWAY hsa00030:Pentose phosphate pathway 4 0.10376134889753567 0.035987906525462826 GPI, G6PD, ALDOC, PGD 151 25 5085 5.388079470198676 0.9934037052641387 0.5119419997996588 35.00156976468205
GOTERM_MF_FAT GO:0032553~ribonucleotide binding 52 1.3488975356679638 0.03639405719478589 KIF22, KIFC1, BCKDK, AURKA, QARS, AURKB, CAMKK1, KIF2C, RAB26, TOP2A, MAP2K6, IP6K3, KIF14, CDC6, PIK3C2B, KIF15, TPX2, MCM2, PBK, MCM3, UBE2C, MCM4, MCM5, RAD51, BUB1B, MELK, UBE2T, KIF4A, GNAI2, ASS1, RAB3D, NEK2, PTK7, ABCA1, TK1, SGK223, TUBB, TGM2, BUB1, POLQ, HSPA8, TRIP13, RECQL4, MKI67, ATP1A3, KIF18…
GOTERM_MF_FAT GO:0032555~purine ribonucleotide binding 52 1.3488975356679638 0.03639405719478589 KIF22, KIFC1, BCKDK, AURKA, QARS, AURKB, CAMKK1, KIF2C, RAB26, TOP2A, MAP2K6, IP6K3, KIF14, CDC6, PIK3C2B, KIF15, TPX2, MCM2, PBK, MCM3, UBE2C, MCM4, MCM5, RAD51, BUB1B, MELK, UBE2T, KIF4A, GNAI2, ASS1, RAB3D, NEK2, PTK7, ABCA1, TK1, SGK223, TUBB, TGM2, BUB1, POLQ, HSPA8, TRIP13, RECQL4, MKI67, ATP1A3…
INTERPRO IPR013111:EGF, extracellular 5 0.12970168612191957 0.03752495158227741 NOTCH3, ADAM23, ITGB4, ITGB5, ITGB3 335 63 16659 3.946695095948827 0.9999999999983283 0.835987833801148 43.88554363849746
INTERPRO IPR013763:Cyclin-related 4 0.10376134889753567 0.03756880871720687 CCNB1, CCNB2, CCND3, CCNF 335 37 16659 5.3760387252924575 0.9999999999983815 0.8167392887191386 43.92415784104718
BIOCARTA h_mcmPathway:CDK Regulation of DNA Replication 3 0.07782101167315175 0.03834041893581351 CDC6, MCM5, CDT1 59 8 1437 9.133474576271187 0.9610261672311144 0.8025820859980393 34.20672161579721
BIOCARTA h_bard1Pathway:BRCA1-dependent Ub-ligase activity 3 0.07782101167315175 0.03834041893581351 FANCD2, FANCG, BRCA1 59 8 1437 9.133474576271187 0.9610261672311144 0.8025820859980393 34.20672161579721
UP_SEQ_FEATURE region of interest:Interaction with CDK2 2 0.05188067444876784 0.03875377053337959 CCNB1, CDKN3 375 2 19113 50.967999999999996 1.0 0.9744386599972179 47.23802916481339
UP_SEQ_FEATURE region of interest:Necessary for interaction with CASC5 2 0.05188067444876784 0.03875377053337959 BUB1, BUB1B 375 2 19113 50.967999999999996 1.0 0.9744386599972179 47.23802916481339
UP_SEQ_FEATURE domain:CD1 2 0.05188067444876784 0.03875377053337959 BUB1, BUB1B 375 2 19113 50.967999999999996 1.0 0.9744386599972179 47.23802916481339
UP_SEQ_FEATURE region of interest:Targeting to lipid droplets 2 0.05188067444876784 0.03875377053337959 SIGMAR1, METTL7A 375 2 19113 50.967999999999996 1.0 0.9744386599972179 47.23802916481339
GOTERM_BP_FAT GO:0019724~B cell mediated immunity 5 0.12970168612191957 0.03877072943151583 EXO1, C3, CLU, C1R, C1S 310 56 13528 3.896313364055299 1.0 0.5177710069831296 48.96368426371202
KEGG_PATHWAY hsa00350:Tyrosine metabolism 5 0.12970168612191957 0.03963292556336366 DDC, MAOA, ALDH3A1, FAH, HPD 151 44 5085 3.8267609873570145 0.9960744102363724 0.49969123197070997 37.8323170894999
INTERPRO IPR015435:Integrin beta-3 subunit, C-terminal 2 0.05188067444876784 0.03969765340400763 ITGB5, ITGB3 335 2 16659 49.72835820895522 0.9999999999996633 0.8153668389948031 45.768953634957846
INTERPRO IPR015454:G2/mitotic-specific cyclin B 2 0.05188067444876784 0.03969765340400763 CCNB1, CCNB2 335 2 16659 49.72835820895522 0.9999999999996633 0.8153668389948031 45.768953634957846
INTERPRO IPR015661:Mitotic checkpoint serine/threonine protein kinase, Bub1 2 0.05188067444876784 0.03969765340400763 BUB1, BUB1B 335 2 16659 49.72835820895522 0.9999999999996633 0.8153668389948031 45.768953634957846
INTERPRO IPR013212:Mad3/BUB1 homology region 1 2 0.05188067444876784 0.03969765340400763 BUB1, BUB1B 335 2 16659 49.72835820895522 0.9999999999996633 0.8153668389948031 45.768953634957846
OMIM_DISEASE Newly identified loci that influence lipid concentrations and risk of coronary artery disease 4 0.10376134889753567 0.03977080413578539 PSRC1, MLXIPL, APOC1, ABCA1 98 29 3671 5.166783954961295 0.9985466843082931 0.9618776221661486 38.77163877805426
INTERPRO IPR012163:Sialyltransferase 3 0.07782101167315175 0.03996224004134058 ST6GAL1, ST3GAL5, ST3GAL4 335 16 16659 9.324067164179105 0.999999999999723 0.7993882322172046 45.9942349781702
KEGG_PATHWAY hsa04914:Progesterone-mediated oocyte maturation 7 0.1815823605706874 0.04057117204838065 CCNB1, CCNB2, GNAI2, PLK1, BUB1, CDC25C, CDC25B 151 86 5085 2.741028800246419 0.9965664086278689 0.4676536387366709 38.54247667940957
GOTERM_MF_FAT GO:0004033~aldo-keto reductase activity 3 0.07782101167315175 0.040976498698482175 AKR1B15, AKR1B10, AKR1C1, ALDH3A1 283 15 12983 9.175265017667845 0.9999999999710956 0.6361909159992782 45.93987205449906
GOTERM_BP_FAT GO:0034311~diol metabolic process 4 0.10376134889753567 0.041936167214605545 DDC, LY6E, MAOA, SULT1A1 310 34 13528 5.133965844402277 1.0 0.5426353666611075 51.74846418989838
GOTERM_BP_FAT GO:0009712~catechol metabolic process 4 0.10376134889753567 0.041936167214605545 DDC, LY6E, MAOA, SULT1A1 310 34 13528 5.133965844402277 1.0 0.5426353666611075 51.74846418989838
GOTERM_BP_FAT GO:0006584~catecholamine metabolic process 4 0.10376134889753567 0.041936167214605545 DDC, LY6E, MAOA, SULT1A1 310 34 13528 5.133965844402277 1.0 0.5426353666611075 51.74846418989838
GOTERM_BP_FAT GO:0006636~unsaturated fatty acid biosynthetic process 4 0.10376134889753567 0.041936167214605545 GGT5, TBXAS1, PTGDS, FADS2 310 34 13528 5.133965844402277 1.0 0.5426353666611075 51.74846418989838
GOTERM_MF_FAT GO:0050661~NADP or NADPH binding 4 0.10376134889753567 0.04274671028564816 GSR, G6PD, PGD, CAT 283 36 12983 5.097369454259914 0.9999999999901011 0.6370696173371244 47.3884037296706
SMART SM00382:AAA 7 0.1815823605706874 0.04280517014008167 CDC6, ABCA1, MCM3, MCM4, TRIP13, RAD51, ABCG2 162 144 9079 2.7243227023319614 0.9983891667205537 0.600968456911583 40.58368116688824
SP_PIR_KEYWORDS lipid synthesis 6 0.1556420233463035 0.04282610680133759 TBXAS1, PTGDS, HINT2, FADS2, BRCA1, DHCR24 376 98 19235 3.1320560138949194 0.9999999960376449 0.30111367262537636 46.17191166857361
GOTERM_MF_FAT GO:0005509~calcium ion binding 29 0.7522697795071336 0.043140409481213116 S100A4, FKBP9, SYT3, CDH1, C1R, C1S, TPCN1, MYL9, FAH, ANXA6, NPTX1, TTYH2, AIF1L, TGM2, GALNT14, SCG2, S100P, CACNG7, CACNG6, PADI3, CACNG4, SLC24A6, PADI2, NID1, MMP15, ACCN2, NOTCH3, FBLN1, LRP1 283 919 12983 1.4476751116015643 0.9999999999922023 0.6260893342563707 47.70560452901081
INTERPRO IPR018097:EGF-like calcium-binding, conserved site 6 0.1556420233463035 0.04387266602766603 NOTCH3, FBLN1, LRP1, C1R, NID1, C1S 335 96 16659 3.1080223880597013 0.9999999999999847 0.812531098465965 49.22349564079731
INTERPRO IPR001881:EGF-like calcium-binding 6 0.1556420233463035 0.04387266602766603 NOTCH3, FBLN1, LRP1, C1R, NID1, C1S 335 96 16659 3.1080223880597013 0.9999999999999847 0.812531098465965 49.22349564079731
GOTERM_BP_FAT GO:0042304~regulation of fatty acid biosynthetic process 3 0.07782101167315175 0.044891495385186664 MLXIPL, APOC1, BRCA1 310 15 13528 8.727741935483872 1.0 0.564118099084663 54.21874967542806
GOTERM_BP_FAT GO:0018958~phenol metabolic process 4 0.10376134889753567 0.04511742765588684 DDC, LY6E, MAOA, SULT1A1 310 35 13528 4.987281105990784 1.0 0.562412309523457 54.402617954947885
GOTERM_BP_FAT GO:0009051~pentose-phosphate shunt, oxidative branch 2 0.05188067444876784 0.045162943053914856 G6PD, PGD 310 2 13528 43.63870967741935 1.0 0.5592595598314842 54.4395750980355
GOTERM_BP_FAT GO:0015920~lipopolysaccharide transport 2 0.05188067444876784 0.045162943053914856 SCARB1, LBP 310 2 13528 43.63870967741935 1.0 0.5592595598314842 54.4395750980355
GOTERM_BP_FAT GO:0015774~polysaccharide transport 2 0.05188067444876784 0.045162943053914856 SCARB1, LBP 310 2 13528 43.63870967741935 1.0 0.5592595598314842 54.4395750980355
GOTERM_BP_FAT GO:0034723~DNA replication-dependent nucleosome organization 2 0.05188067444876784 0.045162943053914856 CHAF1A, CHAF1B 310 2 13528 43.63870967741935 1.0 0.5592595598314842 54.4395750980355
GOTERM_BP_FAT GO:0001574~ganglioside biosynthetic process 2 0.05188067444876784 0.045162943053914856 ST3GAL5, B4GALNT1 310 2 13528 43.63870967741935 1.0 0.5592595598314842 54.4395750980355
GOTERM_BP_FAT GO:0006335~DNA replication-dependent nucleosome assembly 2 0.05188067444876784 0.045162943053914856 CHAF1A, CHAF1B 310 2 13528 43.63870967741935 1.0 0.5592595598314842 54.4395750980355
SP_PIR_KEYWORDS integrin 4 0.10376134889753567 0.045436021727770046 ADAM23, ITGB4, ITGB5, ITGB3 376 41 19235 4.9909185262065385 0.9999999988146996 0.31181378159549444 48.21200168104083
GOTERM_CC_FAT GO:0012505~endomembrane system 26 0.6744487678339819 0.045477866926249576 LMNB1, CYP2S1, SLC37A4, ANPEP, ITGB3, TMEM109, MALL, ST3GAL5, PTGES, ST3GAL4, B3GNT1, PDGFD, LFNG, B4GALNT1, DHCR24, HPD, ST6GAL1, CACNG4, CENPF, CYP4F11, CYP4F12, SIGMAR1, LRP1, PTGDS, HSD11B1, CYP4F3 287 782 12782 1.4807560351818352 0.9999992839473772 0.3664623673751596 46.379063714786874
INTERPRO IPR000152:EGF-type aspartate/asparagine hydroxylation conserved site 6 0.1556420233463035 0.04553095046136273 NOTCH3, FBLN1, LRP1, C1R, NID1, C1S 335 97 16659 3.0759809201415607 0.9999999999999956 0.8083284797721886 50.53769814109289
INTERPRO IPR006670:Cyclin 4 0.10376134889753567 0.045740766533201055 CCNB1, CCNB2, CCND3, CCNF 335 40 16659 4.972835820895522 0.9999999999999961 0.7941750821003275 50.70169634691993
GOTERM_BP_FAT GO:0051605~protein maturation by peptide bond cleavage 6 0.1556420233463035 0.04689432847573771 C3, REN, CLU, C1R, C1S, DHCR24 310 86 13528 3.0445611402850714 1.0 0.5697062463245255 55.82465697323562
GOTERM_MF_FAT GO:0046983~protein dimerization activity 19 0.4928664072632944 0.04852636720191633 MLXIPL, CENPF, OLFML2A, BIRC5, POLA2, ZBTB16, ZNF618, ABCG2, GSR, G6PD, P2RX6, PLOD1, TIMELESS, SDS, PBX1, CAT, BIN1, ALX4, TOP2A 283 542 12983 1.6082106580783124 0.9999999999997048 0.6564971464029827 51.869874332950275
SP_PIR_KEYWORDS disulfide bond 70 1.8158236057068744 0.05012462038757938 F2RL2, SUSD2, VTN, SPINK4, VIPR1, SLC7A7, GSR, PTGIR, SRPX, ST3GAL5, ST3GAL4, PDGFD, GUCA2A, MAN2B1, DPEP1, LTBR, CA12, ELANE, OLFML2A, MMP15, TCN2, PCOLCE2, SMO, PODXL2, CA9, PTGDS, INHBE, GRN, CTSL2, DEFB124, MSMB, PRTN3, C3, PPYR1, CLU, ITGB4, PTK7, FPR1, ITGB5, C1R, CTSA, CDH1, ITGB3, ABCA1, C1S, TNFRSF1A, CD68, LGALS3BP…
UP_SEQ_FEATURE disulfide bond 68 1.7639429312581063 0.050182975771421084 F2RL2, SUSD2, VTN, SPINK4, VIPR1, GSR, PTGIR, SRPX, ST3GAL5, ST3GAL4, PDGFD, GUCA2A, MAN2B1, DPEP1, LTBR, CA12, ELANE, OLFML2A, MMP15, TCN2, PCOLCE2, SMO, CA9, PTGDS, INHBE, GRN, CTSL2, DEFB124, MSMB, PRTN3, C3, PPYR1, CLU, ITGB4, PTK7, FPR1, ITGB5, C1R, CTSA, CDH1, ITGB3, ABCA1, C1S, TNFRSF1A, CD68, LGALS3BP, P2RY6, NPTX1, …
GOTERM_BP_FAT GO:0009636~response to toxin 5 0.12970168612191957 0.050491467726700844 DDC, CES1, EPHX1, CDH1, AKR1C1 310 61 13528 3.576943416181914 1.0 0.5938423259935857 58.57660676525804
GOTERM_BP_FAT GO:0043691~reverse cholesterol transport 3 0.07782101167315175 0.05054745813330908 CLU, SCARB1, ABCA1 310 16 13528 8.182258064516128 1.0 0.5907911174263745 58.61813765528917
SP_PIR_KEYWORDS Fatty acid biosynthesis 4 0.10376134889753567 0.05114396190672096 TBXAS1, PTGDS, FADS2, BRCA1 376 43 19235 4.7587827808015835 0.999999999916335 0.3344165342535198 52.425874112677896
SP_PIR_KEYWORDS transferase 37 0.959792477302205 0.05133358751544381 BCKDK, CCBL1, NEK2, AURKA, AURKB, CAMKK1, TK1, SGK223, GSTM4, ST3GAL5, ST3GAL4, SULT1A1, TGM2, B3GNT1, BUB1, PTDSS1, LFNG, IP6K3, MAP2K6, GALNT14, B4GALNT1, KAT2A, ST6GAL1, PIK3C2B, POLE, PBK, METTL7A, LPCAT4, GGT5, NME1-NME2, PTGDS, PLK1, POLD1, BUB1B, CIT, MELK, NNMT 376 1394 19235 1.3578234225708967 0.9999999999234089 0.33074…
SP_PIR_KEYWORDS kinase 21 0.5447470817120622 0.051360023995685705 BCKDK, NEK2, PIK3C2B, HINT2, PTK7, AURKA, AURKB, PBK, CDKN3, CAMKK1, TK1, SGK223, NME1-NME2, PLK1, BUB1, BUB1B, CIT, PLAU, MAP2K6, IP6K3, MELK 376 688 19235 1.5614755999505194 0.9999999999243466 0.3263183456128951 52.57893842029826
PIR_SUPERFAMILY PIRSF005557:sialyltransferase 3 0.07782101167315175 0.05157855873739854 ST6GAL1, ST3GAL5, ST3GAL4 172 16 7396 8.0625 0.9999796634075907 0.9727043947870189 48.619142009851004
PIR_SUPERFAMILY PIRSF005557:Sialyl_trans 3 0.07782101167315175 0.05157855873739854 ST6GAL1, ST3GAL5, ST3GAL4 172 16 7396 8.0625 0.9999796634075907 0.9727043947870189 48.619142009851004
OMIM_DISEASE C1r/C1s deficiency, combined 2 0.05188067444876784 0.05215545363655179 C1R, C1S 98 2 3671 37.45918367346938 0.9998202472206604 0.9435636993935647 47.663516087104426
KEGG_PATHWAY hsa00340:Histidine metabolism 4 0.10376134889753567 0.052526395267676856 DDC, ALDH7A1, MAOA, ALDH3A1 151 29 5085 4.644896094998858 0.9993838372529549 0.5225042133919064 46.9645740486182
UP_SEQ_FEATURE nucleotide phosphate-binding region:NADP 5 0.12970168612191957 0.05259756521485023 AKR1B15, G6PD, AKR1B10, HSD11B1, IDH2, AKR1C1 375 72 19113 3.539444444444445 1.0 0.9870170459629212 58.274146161026444
GOTERM_BP_FAT GO:0006302~double-strand break repair 5 0.12970168612191957 0.05304417115926875 RECQL4, RAD51AP1, BRCA1, TRIP13, RAD51 310 62 13528 3.5192507804370448 1.0 0.6054911549413884 60.430742319706376
SP_PIR_KEYWORDS host-virus interaction 11 0.2853437094682231 0.05352154661504798 KAT2A, TNFRSF1A, FBLN1, LTBR, CENPA, ANPEP, SCARB1, ITGB3, BIN1, CDC25C, HSPA8 376 285 19235 1.974477416946622 0.9999999999723979 0.3331690889655663 54.08523090610282
SMART SM00020:Tryp_SPc 6 0.1556420233463035 0.05510601932225344 PRTN3, HTRA1, ELANE, C1R, C1S, PLAU 162 116 9079 2.898786717752235 0.9997593903118349 0.6470898584849079 49.05978042596723
GOTERM_BP_FAT GO:0055092~sterol homeostasis 4 0.10376134889753567 0.05535280492331216 MALL, SCARB1, ABCA1, AKR1C1 310 38 13528 4.593548387096774 1.0 0.6181667733787789 62.04006795672614
GOTERM_BP_FAT GO:0042632~cholesterol homeostasis 4 0.10376134889753567 0.05535280492331216 MALL, SCARB1, ABCA1, AKR1C1 310 38 13528 4.593548387096774 1.0 0.6181667733787789 62.04006795672614
GOTERM_CC_FAT GO:0044454~nuclear chromosome part 7 0.1815823605706874 0.05615195794659121 TIMELESS, INCENP, SGOL1, BUB1, POLA2, MCM2, MCM3 287 122 12782 2.555377848860456 0.9999999765451808 0.42247637761141077 53.87476336807302
INTERPRO IPR013091:EGF calcium-binding 5 0.12970168612191957 0.05649008763355724 NOTCH3, FBLN1, LRP1, C1R, NID1 335 72 16659 3.453358208955224 1.0 0.846486169059283 58.455845963720044
UP_SEQ_FEATURE region of interest:Cyclin A/CDK2 binding 2 0.05188067444876784 0.057565245066530026 E2F1, E2F2 375 3 19113 33.97866666666667 1.0 0.9885398249124644 61.67602849091702
GOTERM_CC_FAT GO:0000139~Golgi membrane 9 0.23346303501945526 0.05775553012921917 ST6GAL1, MALL, ST3GAL5, ST3GAL4, B3GNT1, PDGFD, LFNG, B4GALNT1, HPD 287 186 12782 2.154996066089693 0.9999999860127109 0.4219147001636474 54.91310519795527
GOTERM_CC_FAT GO:0031301~integral to organelle membrane 7 0.1815823605706874 0.05797823466393469 ST6GAL1, ST3GAL5, ST3GAL4, SLC37A4, B3GNT1, LFNG, B4GALNT1 287 123 12782 2.5346024191949237 0.9999999869825799 0.41376159986684335 55.05558748235726
GOTERM_BP_FAT GO:0032103~positive regulation of response to external stimulus 5 0.12970168612191957 0.05835639154700005 TNFRSF1A, C3, TGM2, LBP, SCG2 310 64 13528 3.4092741935483866 1.0 0.6347922075179856 64.04173962883624
INTERPRO IPR000751:M-phase inducer phosphatase 2 0.05188067444876784 0.05895328069340724 CDC25C, CDC25B 335 3 16659 33.15223880597015 1.0 0.8463487513480017 60.06442991677734
GOTERM_BP_FAT GO:0051101~regulation of DNA binding 7 0.1815823605706874 0.05896801056977672 SMO, ID2, NME1-NME2, ID1, HR, PBX1, CAT 310 121 13528 2.52455345241269 1.0 0.6353864320536432 64.43697174698436
OMIM_DISEASE Six new loci associated with blood low-density lipoprotein cholesterol, high-density lipoprotein cholesterol or triglycerides in humans 4 0.10376134889753567 0.05930023860965285 PSRC1, MLXIPL, APOC1, ABCA1 98 34 3671 4.406962785114045 0.9999468361465261 0.9146105702810561 52.23791529203137
GOTERM_BP_FAT GO:0008203~cholesterol metabolic process 6 0.1556420233463035 0.059445679790203064 G6PD, APOC1, SCARB1, ABCA1, CAT, DHCR24 310 92 13528 2.8460028050490886 1.0 0.6351176305611673 64.74279716364481
INTERPRO IPR001675:Glycosyl transferase, family 29 3 0.07782101167315175 0.060060763113209605 ST6GAL1, ST3GAL5, ST3GAL4 335 20 16659 7.459253731343284 1.0 0.8395563092017988 60.76854768536815
GOTERM_CC_FAT GO:0005881~cytoplasmic microtubule 3 0.07782101167315175 0.06032171652558804 KIF2C, BIRC5, GTSE1 287 18 12782 7.422764227642277 0.9999999938951667 0.41748787985403113 56.52985343084494
GOTERM_MF_FAT GO:0042803~protein homodimerization activity 13 0.33722438391699094 0.06124074135629689 MLXIPL, OLFML2A, CENPF, BIRC5, ZBTB16, ABCG2, GSR, G6PD, PLOD1, TIMELESS, SDS, CAT, TOP2A 283 334 12983 1.7856054675102093 0.9999999999999999 0.7299273863291327 60.5063076190113
SMART SM00042:CUB 4 0.10376134889753567 0.061437002769393075 C1R, C1S, PDGFD, PCOLCE2 162 51 9079 4.395545872670056 0.9999104379668673 0.6449937542952717 52.97625857564141
GOTERM_BP_FAT GO:0006006~glucose metabolic process 8 0.20752269779507135 0.06157869251500554 GPI, G6PD, SDS, ALDOC, SLC37A4, PGD, PCK2, G6PC3 310 153 13528 2.2817625975121234 1.0 0.645197605908036 66.07849061541981
BIOCARTA h_atrbrcaPathway:Role of BRCA1, BRCA2 and ATR in Cancer Susceptibility 4 0.10376134889753567 0.06229657079121006 FANCD2, FANCG, BRCA1, RAD51 59 23 1437 4.23581429624171 0.9951978375025425 0.8312881385068962 49.7820535705433
SP_PIR_KEYWORDS dimer 3 0.07782101167315175 0.06239613416296559 GSTM4, MAOA, FAH 376 21 19235 7.308130699088146 0.9999999999995709 0.37301774833025936 59.81560486668077
GOTERM_BP_FAT GO:0000080~G1 phase of mitotic cell cycle 3 0.07782101167315175 0.06256551949982783 E2F1, CDC6, CDC25C 310 18 13528 7.273118279569893 1.0 0.6479655299993078 66.68019341892231
GOTERM_MF_FAT GO:0034061~DNA polymerase activity 4 0.10376134889753567 0.06258512600998631 POLD1, POLE, POLA2, POLQ 283 42 12983 4.369173817937069 1.0 0.7254402921505212 61.32964862879401
GOTERM_MF_FAT GO:0034186~apolipoprotein A-I binding 2 0.05188067444876784 0.06376181873049037 SCARB1, ABCA1 283 3 12983 30.58421672555948 1.0 0.7202289742878742 62.037133224060796
GOTERM_MF_FAT GO:0019842~vitamin binding 7 0.1815823605706874 0.064105265176331 DDC, CCBL1, PLOD1, SDS, SLC19A1, TCN2, GLDC 283 130 12983 2.470263658602881 1.0 0.7104880284697481 62.24134413966208
GOTERM_BP_FAT GO:0046394~carboxylic acid biosynthetic process 8 0.20752269779507135 0.06508156893776731 GGT5, TBXAS1, PLOD1, PTGDS, ASS1, SDS, FADS2, BRCA1 310 155 13528 2.252320499479709 1.0 0.659696196124286 68.16917904873092
GOTERM_BP_FAT GO:0016053~organic acid biosynthetic process 8 0.20752269779507135 0.06508156893776731 GGT5, TBXAS1, PLOD1, PTGDS, ASS1, SDS, FADS2, BRCA1 310 155 13528 2.252320499479709 1.0 0.659696196124286 68.16917904873092
GOTERM_MF_FAT GO:0042802~identical protein binding 21 0.5447470817120622 0.06519230602821424 S100A4, MLXIPL, CENPF, OLFML2A, BIRC5, ITGB3, ZBTB16, BRCA1, RAD51, ABCG2, MAGED1, GSR, G6PD, PLOD1, TIMELESS, NME1-NME2, SDS, CLDN2, CAT, TOP2A, TRIP13 283 640 12983 1.505316916961131 1.0 0.7053263567510069 62.88096321725006
SP_PIR_KEYWORDS steroid metabolism 4 0.10376134889753567 0.06683627532522862 SULT1A1, HSD11B1, HSD17B6, ABCA1 376 48 19235 4.263076241134751 0.9999999999999474 0.3892991441165915 62.426177639892664
GOTERM_BP_FAT GO:0033037~polysaccharide localization 2 0.05188067444876784 0.06697609184949892 SCARB1, LBP 310 3 13528 29.09247311827957 1.0 0.6673790601985377 69.24876958061533
GOTERM_BP_FAT GO:0045842~positive regulation of mitotic metaphase/anaphase transition 2 0.05188067444876784 0.06697609184949892 DLGAP5, ESPL1 310 3 13528 29.09247311827957 1.0 0.6673790601985377 69.24876958061533
GOTERM_BP_FAT GO:0019322~pentose biosynthetic process 2 0.05188067444876784 0.06697609184949892 G6PD, PGD 310 3 13528 29.09247311827957 1.0 0.6673790601985377 69.24876958061533
GOTERM_BP_FAT GO:0015760~glucose-6-phosphate transport 2 0.05188067444876784 0.06697609184949892 SLC37A4, G6PC3 310 3 13528 29.09247311827957 1.0 0.6673790601985377 69.24876958061533
GOTERM_BP_FAT GO:0015712~hexose phosphate transport 2 0.05188067444876784 0.06697609184949892 SLC37A4, G6PC3 310 3 13528 29.09247311827957 1.0 0.6673790601985377 69.24876958061533
GOTERM_BP_FAT GO:0010876~lipid localization 8 0.20752269779507135 0.06870295989902109 CLU, APOC1, SCARB1, ABCA1, LBP, SIGMAR1, AKR1C1, B4GALNT1 310 157 13528 2.2236285185946167 1.0 0.67385855750601 70.20271164289828
GOTERM_BP_FAT GO:0060627~regulation of vesicle-mediated transport 6 0.1556420233463035 0.0687777747665756 RAB3D, C3, APOC1, SCARB1, RAB26, BIN1 310 96 13528 2.72741935483871 1.0 0.6711329309875936 70.24340401221055
GOTERM_BP_FAT GO:0000725~recombinational repair 3 0.07782101167315175 0.06890044994978911 RAD51AP1, BRCA1, RAD51 310 19 13528 6.890322580645162 1.0 0.6686949587002692 70.31001479076477
GOTERM_BP_FAT GO:0000724~double-strand break repair via homologous recombination 3 0.07782101167315175 0.06890044994978911 RAD51AP1, BRCA1, RAD51 310 19 13528 6.890322580645162 1.0 0.6686949587002692 70.31001479076477
GOTERM_BP_FAT GO:0033344~cholesterol efflux 3 0.07782101167315175 0.06890044994978911 APOC1, SCARB1, ABCA1 310 19 13528 6.890322580645162 1.0 0.6686949587002692 70.31001479076477
GOTERM_MF_FAT GO:0008373~sialyltransferase activity 3 0.07782101167315175 0.06910424417774527 ST6GAL1, ST3GAL5, ST3GAL4 283 20 12983 6.8814487632508845 1.0 0.715938485350965 65.10016660913902
GOTERM_BP_FAT GO:0009063~cellular amino acid catabolic process 5 0.12970168612191957 0.0697977422223292 BCKDK, SDS, FAH, GLDC, HPD 310 68 13528 3.208728652751423 1.0 0.6705158240062563 70.79298066888668
GOTERM_MF_FAT GO:0042393~histone binding 4 0.10376134889753567 0.06999347890117474 HJURP, ASF1B, CHAF1B, NCAPD2 283 44 12983 4.170575008030838 1.0 0.7099932346693933 65.58706383766895
INTERPRO IPR003593:ATPase, AAA+ type, core 7 0.1815823605706874 0.07011788389926378 CDC6, ABCA1, MCM3, MCM4, TRIP13, RAD51, ABCG2 335 144 16659 2.4173507462686565 1.0 0.872762505291688 66.65282740288983
GOTERM_BP_FAT GO:0007127~meiosis I 4 0.10376134889753567 0.07055063769526625 FANCD2, ESPL1, TRIP13, RAD51 310 42 13528 4.156067588325653 1.0 0.6715255588512878 71.19251001817099
GOTERM_BP_FAT GO:0006090~pyruvate metabolic process 4 0.10376134889753567 0.07055063769526625 GPI, SDS, PCK2, G6PC3 310 42 13528 4.156067588325653 1.0 0.6715255588512878 71.19251001817099
GOTERM_BP_FAT GO:0006956~complement activation 4 0.10376134889753567 0.07055063769526625 C3, CLU, C1R, C1S 310 42 13528 4.156067588325653 1.0 0.6715255588512878 71.19251001817099
SP_PIR_KEYWORDS cell adhesion 14 0.3631647211413748 0.07232880616298097 ADAM23, PTK7, ITGB4, ITGB5, CDH1, VTN, NID1, ITGB3, LGALS3BP, PODXL2, LY6D, SRPX, TROAP, COL6A1 376 422 19235 1.6971488353332662 0.9999999999999961 0.40947139048830794 65.43740165029261
INTERPRO IPR013032:EGF-like region, conserved site 11 0.2853437094682231 0.0723616697122697 NOTCH3, FBLN1, LRP1, ADAM23, ITGB4, ITGB5, C1R, NID1, C1S, ITGB3, PLAU 335 293 16659 1.8669349498242576 1.0 0.8710439128053258 67.8479083828364
KEGG_PATHWAY hsa05412:Arrhythmogenic right ventricular cardiomyopathy (ARVC) 6 0.1556420233463035 0.07266803830836166 CACNG7, CACNG6, ITGB4, CACNG4, ITGB5, ITGB3 151 76 5085 2.658591843848031 0.9999675491323821 0.6092223968577035 58.80187324809108
GOTERM_BP_FAT GO:0031099~regeneration 5 0.12970168612191957 0.0728255699972277 NOTCH3, CCNB1, SMO, ALDOC, PLAU 310 69 13528 3.1622253389434314 1.0 0.6805253769072352 72.36869451103306
GOTERM_MF_FAT GO:0005506~iron ion binding 12 0.311284046692607 0.0734164716720028 CYP24A1, TBXAS1, PLOD1, RRM2, CYP2S1, PIR, FADS2, CYP4F11, CYP4F3, CYP4F12, CAT, HPD 283 308 12983 1.7873892891560736 1.0 0.717362287462628 67.40284152112662
SP_PIR_KEYWORDS cyclin 4 0.10376134889753567 0.0736580463272902 CCNB1, CCNB2, CCND3, CCNF 376 50 19235 4.092553191489361 0.9999999999999979 0.4104583098472606 66.13163184211163
GOTERM_BP_FAT GO:0019318~hexose metabolic process 9 0.23346303501945526 0.07366320673131997 GPI, G6PD, SDS, ALDOC, SLC37A4, PGD, MAN2B1, PCK2, G6PC3 310 192 13528 2.045564516129032 1.0 0.681856352059218 72.79026814781176
GOTERM_BP_FAT GO:0002526~acute inflammatory response 6 0.1556420233463035 0.07373095990351211 C3, CLU, SERPINA3, C1R, C1S, LBP 310 98 13528 2.6717577353522057 1.0 0.6792287854042285 72.82410161688875
GOTERM_BP_FAT GO:0002541~activation of plasma proteins involved in acute inflammatory response 4 0.10376134889753567 0.07461430815005288 C3, CLU, C1R, C1S 310 43 13528 4.059414853713428 1.0 0.6807905206245869 73.26160575697868
GOTERM_BP_FAT GO:0019439~aromatic compound catabolic process 3 0.07782101167315175 0.07543535789221097 EPHX1, FAH, HPD 310 20 13528 6.545806451612903 1.0 0.6820112188932663 73.66230260537503
UP_SEQ_FEATURE domain:PPIase FKBP-type 1 2 0.05188067444876784 0.07600954639425547 FKBP9, FKBP5 375 4 19113 25.483999999999998 1.0 0.996332155283251 72.16362557121181
UP_SEQ_FEATURE domain:PPIase FKBP-type 2 2 0.05188067444876784 0.07600954639425547 FKBP9, FKBP5 375 4 19113 25.483999999999998 1.0 0.996332155283251 72.16362557121181
SMART SM00032:CCP 4 0.10376134889753567 0.0767971049891188 SRPX, SUSD2, C1R, C1S 162 56 9079 4.003086419753086 0.999992080784153 0.6910642142002497 61.35981630345808
GOTERM_MF_FAT GO:0005044~scavenger receptor activity 4 0.10376134889753567 0.07777741986991249 LGALS3BP, SUSD2, VTN, SCARA3 283 46 12983 3.9892456598555843 1.0 0.7286905724648125 69.58690806719609
INTERPRO IPR002259:Delayed-early response protein/equilibrative nucleoside transporter 2 0.05188067444876784 0.07782393416871623 SLC29A3, SLC29A4 335 4 16659 24.86417910447761 1.0 0.8808654664246354 70.5921189548899
INTERPRO IPR006133:DNA-directed DNA polymerase, family B, exonuclease 2 0.05188067444876784 0.07782393416871623 POLD1, POLE 335 4 16659 24.86417910447761 1.0 0.8808654664246354 70.5921189548899
INTERPRO IPR006134:DNA-directed DNA polymerase, family B, conserved region 2 0.05188067444876784 0.07782393416871623 POLD1, POLE 335 4 16659 24.86417910447761 1.0 0.8808654664246354 70.5921189548899
GOTERM_BP_FAT GO:0031396~regulation of protein ubiquitination 6 0.1556420233463035 0.07887369278498987 CCNB1, PLK1, BUB1B, CDC20, UBE2C, BRCA1 310 100 13528 2.6183225806451613 1.0 0.6959735446885296 75.27972602739847
GOTERM_BP_FAT GO:0051439~regulation of ubiquitin-protein ligase activity during mitotic cell cycle 5 0.12970168612191957 0.07907828731301521 CCNB1, PLK1, BUB1B, CDC20, UBE2C 310 71 13528 3.073148568832349 1.0 0.6940884667947872 75.37295950598887
UP_SEQ_FEATURE site:Cleavage; by caspase-3 3 0.07782101167315175 0.0794714781425629 TNS4, BUB1B, CDH1 375 24 19113 6.371 1.0 0.9961051054447946 73.80364762858484
GOTERM_CC_FAT GO:0000785~chromatin 9 0.23346303501945526 0.08062012065294158 KIF22, HIST1H4L, ID2, TIMELESS, CENPA, INCENP, CENPF, MCM2, ASF1B 287 200 12782 2.004146341463415 0.9999999999920113 0.5082600269398758 67.55127457974976
BIOCARTA h_classicPathway:Classical Complement Pathway 3 0.07782101167315175 0.0815193198500301 C3, C1R, C1S 59 12 1437 6.0889830508474585 0.9991393786421179 0.8287214293955487 59.77190979204532
BIOCARTA h_ranMSpathway:Role of Ran in mitotic spindle regulation 3 0.07782101167315175 0.0815193198500301 KIF15, TPX2, AURKA 59 12 1437 6.0889830508474585 0.9991393786421179 0.8287214293955487 59.77190979204532
GOTERM_BP_FAT GO:0044092~negative regulation of molecular function 13 0.33722438391699094 0.08204926405008284 SMO, GNAI2, ID2, ID1, APOC1, HR, BUB1B, PBX1, BIRC5, CDC20, CAT, UBE2C, DHCR24 310 334 13528 1.6985126521151246 1.0 0.7051540699061838 76.69007852290693
GOTERM_BP_FAT GO:0006706~steroid catabolic process 3 0.07782101167315175 0.08215787084536391 CYP24A1, HSD17B6, SCARB1 310 21 13528 6.23410138248848 1.0 0.7028474732996148 76.73694722885439
GOTERM_BP_FAT GO:0010883~regulation of lipid storage 3 0.07782101167315175 0.08215787084536391 SCARB1, ABCA1, ITGB3 310 21 13528 6.23410138248848 1.0 0.7028474732996148 76.73694722885439
GOTERM_BP_FAT GO:0051318~G1 phase 3 0.07782101167315175 0.08215787084536391 E2F1, CDC6, CDC25C 310 21 13528 6.23410138248848 1.0 0.7028474732996148 76.73694722885439
GOTERM_BP_FAT GO:0048599~oocyte development 3 0.07782101167315175 0.08215787084536391 CCNB1, TRIP13, CDC25B 310 21 13528 6.23410138248848 1.0 0.7028474732996148 76.73694722885439
INTERPRO IPR000859:CUB 4 0.10376134889753567 0.08232558487715144 C1R, C1S, PDGFD, PCOLCE2 335 51 16659 3.9002633889376646 1.0 0.8864407148934352 72.68763799495532
GOTERM_CC_FAT GO:0043025~cell soma 8 0.20752269779507135 0.08343221390436245 SMO, SNCG, LRP1, S100P, P2RX6, BTD, NRSN1, DPYSL2 287 168 12782 2.1207897793263646 0.999999999996852 0.5111944981290054 68.85534682553137
INTERPRO IPR001254:Peptidase S1 and S6, chymotrypsin/Hap 6 0.1556420233463035 0.08405888288637131 PRTN3, HTRA1, ELANE, C1R, C1S, PLAU 335 116 16659 2.572156459083891 1.0 0.8831234267796609 73.45664184600913
GOTERM_MF_FAT GO:0046982~protein heterodimerization activity 9 0.23346303501945526 0.08432081241033969 P2RX6, TIMELESS, MLXIPL, BIRC5, PBX1, POLA2, BIN1, ALX4, TOP2A 283 208 12983 1.9850332970916007 1.0 0.748637170547533 72.60949889978232
GOTERM_CC_FAT GO:0005792~microsome 10 0.25940337224383914 0.08470854956619919 TBXAS1, NME1-NME2, PTGES, CYP2S1, PIK3C2B, HSD17B6, EPHX1, CYP4F11, CYP4F3, CYP4F12 287 237 12782 1.879180817124627 0.9999999999979391 0.5074217338156812 69.4310807786881
SMART SM00486:POLBc 2 0.05188067444876784 0.08559493952699002 POLD1, POLE 162 5 9079 22.417283950617286 0.9999980618951629 0.697538110780457 65.52113553310681
SP_PIR_KEYWORDS hydrolase 39 1.0116731517509727 0.0878512091030289 CTSL2, IMPA2, BTD, NIT2, C3, CTDSPL, PRTN3, LGMN, HINT2, ANPEP, CTSA, C1R, C1S, G6PC3, FAH, HTRA1, REN, POLQ, MAN2B1, DPEP1, RECQL4, PTPRJ, EXO1, CES1, ADAM23, ELANE, ATP1A3, PADI3, EPHX1, PADI2, ESPL1, MMP15, RNASEH2A, CDC25C, CDKN3, CDC25B, POLD1, PPM1M, PLAU 376 1555 19235 1.2830351645344462 1.0 0.46488556044537144 72.778922317…
KEGG_PATHWAY hsa04614:Renin-angiotensin system 3 0.07782101167315175 0.08805802654617587 REN, ANPEP, CTSA 151 17 5085 5.942734709777952 0.9999967227685586 0.6508927033345033 66.15863099646637
SP_PIR_KEYWORDS serine proteinase 4 0.10376134889753567 0.08817898892668506 C3, C1R, C1S, PLAU 376 54 19235 3.7894011032308903 1.0 0.4610905795399659 72.91701509518153
GOTERM_BP_FAT GO:0031536~positive regulation of exit from mitosis 2 0.05188067444876784 0.0882924975880942 BIRC5, UBE2C 310 4 13528 21.819354838709675 1.0 0.7270239288783031 79.24491772523007
GOTERM_BP_FAT GO:0051261~protein depolymerization 2 0.05188067444876784 0.0882924975880942 KIF2C, STMN1 310 4 13528 21.819354838709675 1.0 0.7270239288783031 79.24491772523007
GOTERM_BP_FAT GO:0070391~response to lipoteichoic acid 2 0.05188067444876784 0.0882924975880942 LBP, CD14 310 4 13528 21.819354838709675 1.0 0.7270239288783031 79.24491772523007
GOTERM_BP_FAT GO:0007144~female meiosis I 2 0.05188067444876784 0.0882924975880942 TRIP13, CDC25B 310 4 13528 21.819354838709675 1.0 0.7270239288783031 79.24491772523007
GOTERM_BP_FAT GO:0045717~negative regulation of fatty acid biosynthetic process 2 0.05188067444876784 0.0882924975880942 APOC1, BRCA1 310 4 13528 21.819354838709675 1.0 0.7270239288783031 79.24491772523007
GOTERM_BP_FAT GO:0007019~microtubule depolymerization 2 0.05188067444876784 0.0882924975880942 KIF2C, STMN1 310 4 13528 21.819354838709675 1.0 0.7270239288783031 79.24491772523007
GOTERM_BP_FAT GO:0009994~oocyte differentiation 3 0.07782101167315175 0.0890560739640193 CCNB1, TRIP13, CDC25B 310 22 13528 5.950733137829912 1.0 0.7275060813025824 79.53863393555918
PIR_SUPERFAMILY PIRSF016581:interferon-induced transmembrane protein 2 0.05188067444876784 0.08934169119280178 IFITM1, IFITM2 172 4 7396 21.499999999999996 0.9999999948889197 0.9915447164573143 69.17443072598024
PIR_SUPERFAMILY PIRSF001155:complement-activating serine proteases C1r/C1s/MASP 2 0.05188067444876784 0.08934169119280178 C1R, C1S 172 4 7396 21.499999999999996 0.9999999948889197 0.9915447164573143 69.17443072598024
GOTERM_BP_FAT GO:0030198~extracellular matrix organization 6 0.1556420233463035 0.08972001784779024 ELF3, CRISPLD2, ADAMTSL4, OLFML2A, NID1, VTN 310 104 13528 2.517617866004963 1.0 0.7275705456978028 79.79084147883412
INTERPRO IPR012340:Nucleic acid-binding, OB-fold 4 0.10376134889753567 0.0900059799031108 MCM2, MCM3, MCM4, MCM5 335 53 16659 3.7530836384117148 1.0 0.8923673272864902 75.94421154949507
UP_SEQ_FEATURE repeat:III 3 0.07782101167315175 0.09125666223063601 ITGB4, ITGB5, ITGB3 375 26 19113 5.880923076923078 1.0 0.99769796252801 78.73253270657433
UP_SEQ_FEATURE repeat:I 3 0.07782101167315175 0.09125666223063601 ITGB4, ITGB5, ITGB3 375 26 19113 5.880923076923078 1.0 0.99769796252801 78.73253270657433
UP_SEQ_FEATURE repeat:II 3 0.07782101167315175 0.09125666223063601 ITGB4, ITGB5, ITGB3 375 26 19113 5.880923076923078 1.0 0.99769796252801 78.73253270657433
UP_SEQ_FEATURE repeat:IV 3 0.07782101167315175 0.09125666223063601 ITGB4, ITGB5, ITGB3 375 26 19113 5.880923076923078 1.0 0.99769796252801 78.73253270657433
SP_PIR_KEYWORDS ATP 9 0.23346303501945526 0.09176712305087681 KIFC1, ASS1, NEK2, PLK1, ATP1A3, TOP2A, HSPA8, MAP2K6, TK1 376 236 19235 1.9508992967904795 1.0 0.4700603330627554 74.38671023618694
GOTERM_BP_FAT GO:0042127~regulation of cell proliferation 25 0.648508430609598 0.09228159765825981 CDC6, GNAI2, IFITM1, PRTN3, FOXM1, CLU, ELANE, ZBTB16, VIPR1, CDKN3, BRCA1, CDC25B, MAGED1, SMO, TNS3, NME1-NME2, ID2, TIMELESS, PTGES, GRN, TGM2, PBX1, PLAU, SCG2, DHCR24 310 787 13528 1.386236012624503 1.0 0.7353343330688792 80.73673263960136
GOTERM_BP_FAT GO:0048469~cell maturation 5 0.12970168612191957 0.09235321079631277 CCNB1, G6PD, REN, TRIP13, CDC25B 310 75 13528 2.9092473118279565 1.0 0.7329829965554638 80.76256791343624
SP_PIR_KEYWORDS tyrosine catabolism 2 0.05188067444876784 0.09376047698777758 FAH, HPD 376 5 19235 20.46276595744681 1.0 0.4726736272569979 75.17080884721912
UP_SEQ_FEATURE site:Cleavage; by furin-like protease 2 0.05188067444876784 0.0940938223711149 NOTCH3, LFNG 375 5 19113 20.3872 1.0 0.9974170366674506 79.78156707268246
UP_SEQ_FEATURE site:Important for substrate specificity 2 0.05188067444876784 0.0940938223711149 MAOA, AKR1C1 375 5 19113 20.3872 1.0 0.9974170366674506 79.78156707268246
UP_SEQ_FEATURE domain:EGF-like 20 2 0.05188067444876784 0.0940938223711149 NOTCH3, LRP1 375 5 19113 20.3872 1.0 0.9974170366674506 79.78156707268246
GOTERM_MF_FAT GO:0003684~damaged DNA binding 4 0.10376134889753567 0.09441218555479705 FANCG, POLQ, BRCA1, RAD51 283 50 12983 3.6701060070671376 1.0 0.7798977460333225 76.72719162970593
SP_PIR_KEYWORDS Protease 15 0.38910505836575876 0.09445078783370148 CTSL2, ADAM23, PRTN3, LGMN, ELANE, ANPEP, CTSA, C1R, ESPL1, MMP15, C1S, HTRA1, REN, DPEP1, PLAU 376 484 19235 1.5854415772815194 1.0 0.47035194708588957 75.43710526529853
SP_PIR_KEYWORDS sushi 4 0.10376134889753567 0.09585585832650463 SRPX, SUSD2, C1R, C1S 376 56 19235 3.654065349544073 1.0 0.47073623522262964 75.97095006717453
COG_ONTOLOGY General function prediction only / Signal transduction mechanisms / Transcription / DNA replication, recombination, and repair 2 0.05188067444876784 0.09617394737803422 SGK223, BUB1B 40 5 1950 19.5 0.8379953793907848 0.4548586393575611 52.54397701455622
INTERPRO IPR016296:Protein-arginine deiminase, subgroup 2 0.05188067444876784 0.09631728787400966 PADI3, PADI2 335 5 16659 19.89134328358209 1.0 0.9013623396157658 78.34493374198117
INTERPRO IPR013732:Protein-arginine deiminase (PAD) N-terminal 2 0.05188067444876784 0.09631728787400966 PADI3, PADI2 335 5 16659 19.89134328358209 1.0 0.9013623396157658 78.34493374198117
INTERPRO IPR013733:Protein-arginine deiminase (PAD) central region 2 0.05188067444876784 0.09631728787400966 PADI3, PADI2 335 5 16659 19.89134328358209 1.0 0.9013623396157658 78.34493374198117
INTERPRO IPR004303:Protein-arginine deiminase 2 0.05188067444876784 0.09631728787400966 PADI3, PADI2 335 5 16659 19.89134328358209 1.0 0.9013623396157658 78.34493374198117
INTERPRO IPR013530:Protein-arginine deiminase, C-terminal 2 0.05188067444876784 0.09631728787400966 PADI3, PADI2 335 5 16659 19.89134328358209 1.0 0.9013623396157658 78.34493374198117
INTERPRO IPR006172:DNA-directed DNA polymerase, family B 2 0.05188067444876784 0.09631728787400966 POLD1, POLE 335 5 16659 19.89134328358209 1.0 0.9013623396157658 78.34493374198117
GOTERM_MF_FAT GO:0043566~structure-specific DNA binding 7 0.1815823605706874 0.09631979207670283 RECQL4, EXO1, HMGB2, RAD51AP1, ZBTB16, MCM4, RAD51 283 145 12983 2.2147191421956864 1.0 0.778251499707406 77.43756896140941
GOTERM_BP_FAT GO:0045087~innate immune response 7 0.1815823605706874 0.09659255726826774 TNFRSF1A, TUBB, C3, CLU, C1R, C1S, LBP 310 138 13528 2.213557737260402 1.0 0.7469037505305274 82.23516180224296
GOTERM_CC_FAT GO:0042598~vesicular fraction 10 0.25940337224383914 0.09781569260442809 TBXAS1, NME1-NME2, PTGES, CYP2S1, PIK3C2B, HSD17B6, EPHX1, CYP4F11, CYP4F3, CYP4F12 287 244 12782 1.8252698920431827 0.9999999999999744 0.5517375598391858 74.79984388059181
GOTERM_BP_FAT GO:0009611~response to wounding 18 0.4669260700389105 0.09789598261943798 F2RL2, ELF3, C3, CLU, CYP4F11, C1R, ITGB3, C1S, CCNB1, NOTCH3, SMO, TNFRSF1A, SERPINA3, SCARB1, LBP, CD14, PLAU, SCG2 310 530 13528 1.482069385270846 1.0 0.7492422971847403 82.66615537351228
GOTERM_BP_FAT GO:0002460~adaptive immune response based on somatic recombination of immune receptors built from immunoglobulin superfamily domains 5 0.12970168612191957 0.09936341292123628 EXO1, C3, CLU, C1R, C1S 310 77 13528 2.833682446585672 1.0 0.7521347499361686 83.13959593597505
GOTERM_BP_FAT GO:0002250~adaptive immune response 5 0.12970168612191957 0.09936341292123628 EXO1, C3, CLU, C1R, C1S 310 77 13528 2.833682446585672 1.0 0.7521347499361686 83.13959593597505
KEGG_PATHWAY hsa00010:Glycolysis / Gluconeogenesis 5 0.12970168612191957 0.0998258318401154 GPI, ALDH7A1, ALDOC, PCK2, ALDH3A1 151 60 5085 2.806291390728477 0.9999994469851299 0.6698798283485472 70.9499633275146
KEGG_PATHWAY hsa00980:Metabolism of xenobiotics by cytochrome P450 5 0.12970168612191957 0.0998258318401154 GSTM4, CYP2S1, EPHX1, AKR1C1, ALDH3A1 151 60 5085 2.806291390728477 0.9999994469851299 0.6698798283485472 70.9499633275146

## Sheet: GOTERM_BP_FAT
Table S5 GO analysis (GOTERM_BP_FAT) of down-regulated genes by PGL in A549
Category	Term	Count	%	P-Value	Fold Enrichment	Bonferroni	Benjamini	FDR	#NAME?
GOTERM_BP_FAT	cell cycle	79	2	4.7e-30	4.4	8.6e-27	4.3e-27	8e-27	26.0969
GOTERM_BP_FAT	M phase	54	1.4	3.4e-30	7.2	6.2e-27	6.2e-27	5.8e-27	26.2366
GOTERM_BP_FAT	cell cycle phase	59	1.5	1.1e-29	6.2	1.9e-26	6.4e-27	1.8e-26	25.7447
GOTERM_BP_FAT	nuclear division	44	1.1	4.1e-28	8.7	7.5e-25	1.9e-25	7e-25	24.1549
GOTERM_BP_FAT	mitosis	44	1.1	4.1e-28	8.7	7.5e-25	1.9e-25	7e-25	24.1549
GOTERM_BP_FAT	M phase of mitotic cell cycle	44	1.1	9e-28	8.6	1.6e-24	3.3e-25	1.5e-24	23.8239
GOTERM_BP_FAT	organelle fission	44	1.1	2.3e-27	8.4	4.2e-24	6e-25	3.9e-24	23.4089
GOTERM_BP_FAT	cell cycle process	65	1.7	2.1e-27	5	3.8e-24	6.3e-25	3.5e-24	23.4559
GOTERM_BP_FAT	mitotic cell cycle	52	1.3	8.8e-26	6.1	1.6e-22	2e-23	1.5e-22	21.8239
GOTERM_BP_FAT	cell division	41	1.1	4.5e-20	6.1	8.2e-17	9.1e-18	7.7e-17	16.1135
GOTERM_BP_FAT	DNA replication	26	0.7	1.4e-12	6	2.5e-09	2.5e-10	2.3e-09	8.63827
GOTERM_BP_FAT	chromosome segregation	18	0.5	2.8e-12	9.7	5.1e-09	4.6e-10	4.7e-09	8.3279
GOTERM_BP_FAT	microtubule-based process	24	0.6	1.8e-08	4.1	3.3e-05	2.7e-06	3e-05	4.52288
GOTERM_BP_FAT	regulation of cell cycle	27	0.7	4.2e-08	3.6	7.7e-05	5.9e-06	7.2e-05	4.14267
GOTERM_BP_FAT	spindle organization	11	0.3	5.3e-08	10.7	9.6e-05	6.9e-06	8.9e-05	4.05061
GOTERM_BP_FAT	DNA metabolic process	34	0.9	5.6e-08	2.9	0.0001	6.9e-06	9.6e-05	4.01773
GOTERM_BP_FAT	microtubule cytoskeleton organization	17	0.4	2.4e-07	5	0.00045	2.8e-05	0.00042	3.37675
GOTERM_BP_FAT	mitotic sister chromatid segregation	9	0.2	1.2e-06	10.9	0.0021	0.00013	0.002	2.69897
GOTERM_BP_FAT	sister chromatid segregation	9	0.2	1.5e-06	10.6	0.0027	0.00015	0.0025	2.60206
GOTERM_BP_FAT	DNA packaging	14	0.4	2.6e-06	5.2	0.0048	0.00025	0.0045	2.34679
GOTERM_BP_FAT	regulation of cell cycle process	13	0.3	1.1e-05	5	0.02	0.001	0.019	1.72125
GOTERM_BP_FAT	meiosis	12	0.3	1.4e-05	5.3	0.025	0.0012	0.024	1.61979
GOTERM_BP_FAT	M phase of meiotic cell cycle	12	0.3	1.4e-05	5.3	0.025	0.0012	0.024	1.61979
GOTERM_BP_FAT	meiotic cell cycle	12	0.3	1.7e-05	5.2	0.031	0.0014	0.029	1.5376
GOTERM_BP_FAT	phosphoinositide-mediated signaling	11	0.3	3.1e-05	5.5	0.055	0.0025	0.053	1.27572
GOTERM_BP_FAT	cytokinesis	8	0.2	3.5e-05	8.5	0.062	0.0027	0.059	1.22915
GOTERM_BP_FAT	cell cycle checkpoint	11	0.3	4.2e-05	5.3	0.074	0.0031	0.071	1.14874
GOTERM_BP_FAT	regulation of mitotic cell cycle	14	0.4	4.6e-05	4	0.08	0.0032	0.078	1.10791
GOTERM_BP_FAT	cell proliferation	25	0.6	6.5e-05	2.5	0.11	0.0044	0.11	0.958607
GOTERM_BP_FAT	interphase of mitotic cell cycle	11	0.3	0.00012	4.7	0.2	0.0078	0.21	0.677781
GOTERM_BP_FAT	interphase	11	0.3	0.00015	4.5	0.24	0.0096	0.26	0.585027
GOTERM_BP_FAT	chromosome condensation	6	0.2	0.00022	10.5	0.33	0.013	0.37	0.431798
GOTERM_BP_FAT	DNA-dependent DNA replication	8	0.2	0.00034	6	0.46	0.02	0.57	0.244125
GOTERM_BP_FAT	DNA replication initiation	5	0.1	0.00039	13.6	0.51	0.022	0.66	0.180456
GOTERM_BP_FAT	DNA duplex unwinding	5	0.1	0.00063	12.1	0.69	0.034	1.1	-0.0413927
GOTERM_BP_FAT	DNA geometric change	5	0.1	0.00063	12.1	0.69	0.034	1.1	-0.0413927
GOTERM_BP_FAT	steroid metabolic process	14	0.4	0.00076	3	0.75	0.04	1.3	-0.113943
GOTERM_BP_FAT	DNA repair	17	0.4	0.00084	2.6	0.78	0.043	1.4	-0.146128
GOTERM_BP_FAT	response to DNA damage stimulus	20	0.5	0.00096	2.3	0.83	0.047	1.6	-0.20412
GOTERM_BP_FAT	second-messenger-mediated signaling	15	0.4	0.001	2.8	0.85	0.048	1.7	-0.230449
GOTERM_BP_FAT	unsaturated fatty acid metabolic process	7	0.2	0.001	6	0.85	0.049	1.7	-0.230449
GOTERM_BP_FAT	protein-DNA complex assembly	9	0.2	0.0011	4.3	0.87	0.051	1.9	-0.278754
GOTERM_BP_FAT	organelle localization	9	0.2	0.0012	4.3	0.89	0.053	2	-0.30103
GOTERM_BP_FAT	monosaccharide biosynthetic process	6	0.2	0.0014	7.1	0.93	0.062	2.4	-0.380211
GOTERM_BP_FAT	regulation of nuclear division	7	0.2	0.0017	5.5	0.95	0.071	2.8	-0.447158
GOTERM_BP_FAT	regulation of mitosis	7	0.2	0.0017	5.5	0.95	0.071	2.8	-0.447158
GOTERM_BP_FAT	chromosome organization	23	0.6	0.0018	2.1	0.96	0.072	3	-0.477121
GOTERM_BP_FAT	female meiosis	4	0.1	0.0022	14.5	0.98	0.088	3.7	-0.568202
GOTERM_BP_FAT	cytoskeleton organization	21	0.5	0.0025	2.1	0.99	0.096	4.1	-0.612784
GOTERM_BP_FAT	mitotic chromosome condensation	4	0.1	0.0028	13.4	0.99	0.11	4.7	-0.672098
GOTERM_BP_FAT	oxidation reduction	27	0.7	0.0032	1.8	1	0.11	5.3	-0.724276
GOTERM_BP_FAT	nucleosome assembly	8	0.2	0.0031	4.2	1	0.11	5.1	-0.70757
GOTERM_BP_FAT	alcohol biosynthetic process	6	0.2	0.0032	6	1	0.11	5.2	-0.716003
GOTERM_BP_FAT	DNA unwinding during replication	4	0.1	0.0036	12.5	1	0.12	5.9	-0.770852
GOTERM_BP_FAT	chromatin assembly	8	0.2	0.0037	4	1	0.12	6.1	-0.78533
GOTERM_BP_FAT	icosanoid metabolic process	6	0.2	0.0042	5.6	1	0.14	6.9	-0.838849
GOTERM_BP_FAT	chromosome localization	4	0.1	0.0044	11.6	1	0.14	7.2	-0.857332
GOTERM_BP_FAT	establishment of chromosome localization	4	0.1	0.0044	11.6	1	0.14	7.2	-0.857332
GOTERM_BP_FAT	phagocytosis	6	0.2	0.0046	5.5	1	0.14	7.6	-0.880814
GOTERM_BP_FAT	cellular carbohydrate biosynthetic process	7	0.2	0.0049	4.4	1	0.15	7.9	-0.897627
GOTERM_BP_FAT	establishment of organelle localization	7	0.2	0.0049	4.4	1	0.15	7.9	-0.897627
GOTERM_BP_FAT	humoral immune response mediated by circulating immunoglobulin	5	0.1	0.0052	7	1	0.16	8.4	-0.924279
GOTERM_BP_FAT	nucleosome organization	8	0.2	0.0054	3.8	1	0.16	8.8	-0.944483
GOTERM_BP_FAT	negative regulation of DNA binding	6	0.2	0.006	5.1	1	0.17	9.7	-0.986772
GOTERM_BP_FAT	lipid biosynthetic process	16	0.4	0.0075	2.2	1	0.21	12	-1.07918
GOTERM_BP_FAT	regulation of inflammatory response	7	0.2	0.0078	4	1	0.21	12	-1.07918
GOTERM_BP_FAT	prostanoid metabolic process	4	0.1	0.0087	9.2	1	0.23	14	-1.14613
GOTERM_BP_FAT	prostaglandin metabolic process	4	0.1	0.0087	9.2	1	0.23	14	-1.14613
GOTERM_BP_FAT	humoral immune response	7	0.2	0.0093	3.9	1	0.24	15	-1.17609
GOTERM_BP_FAT	positive regulation of cell cycle	6	0.2	0.0096	4.6	1	0.24	15	-1.17609
GOTERM_BP_FAT	sterol transport	5	0.1	0.0097	5.9	1	0.24	15	-1.17609
GOTERM_BP_FAT	cholesterol transport	5	0.1	0.0097	5.9	1	0.24	15	-1.17609
GOTERM_BP_FAT	negative regulation of DNA replication initiation	3	0.1	0.01	18.7	1	0.25	16	-1.20412
GOTERM_BP_FAT	DNA replication checkpoint	3	0.1	0.01	18.7	1	0.25	16	-1.20412
GOTERM_BP_FAT	cellular response to stress	23	0.6	0.011	1.8	1	0.26	17	-1.23045
GOTERM_BP_FAT	negative regulation of binding	6	0.2	0.011	4.4	1	0.26	17	-1.23045
GOTERM_BP_FAT	macromolecular complex subunit organization	27	0.7	0.012	1.7	1	0.28	18	-1.25527
GOTERM_BP_FAT	establishment of mitotic spindle localization	3	0.1	0.013	16.4	1	0.29	20	-1.30103
GOTERM_BP_FAT	endothelial cell migration	4	0.1	0.013	7.9	1	0.29	20	-1.30103
GOTERM_BP_FAT	regulation of mitotic metaphase/anaphase transition	4	0.1	0.013	7.9	1	0.29	20	-1.30103
GOTERM_BP_FAT	steroid biosynthetic process	7	0.2	0.013	3.6	1	0.29	20	-1.30103
GOTERM_BP_FAT	leukocyte mediated immunity	7	0.2	0.014	3.6	1	0.3	21	-1.32222
GOTERM_BP_FAT	cellular amino acid derivative metabolic process	10	0.3	0.014	2.6	1	0.3	21	-1.32222
GOTERM_BP_FAT	microtubule-based movement	8	0.2	0.015	3.1	1	0.31	23	-1.36173
GOTERM_BP_FAT	mitotic cell cycle checkpoint	5	0.1	0.016	5.1	1	0.33	24	-1.38021
GOTERM_BP_FAT	regulation of DNA replication initiation	3	0.1	0.017	14.5	1	0.34	25	-1.39794
GOTERM_BP_FAT	cytokinesis during cell cycle	3	0.1	0.017	14.5	1	0.34	25	-1.39794
GOTERM_BP_FAT	gluconeogenesis	4	0.1	0.019	7	1	0.36	27	-1.43136
GOTERM_BP_FAT	negative regulation of cell cycle process	4	0.1	0.019	7	1	0.36	27	-1.43136
GOTERM_BP_FAT	protein oligomerization	10	0.3	0.019	2.5	1	0.36	27	-1.43136
GOTERM_BP_FAT	negative regulation of transcription factor activity	5	0.1	0.019	4.8	1	0.36	28	-1.44716
GOTERM_BP_FAT	establishment of spindle localization	3	0.1	0.021	13.1	1	0.38	30	-1.47712
GOTERM_BP_FAT	spindle localization	3	0.1	0.021	13.1	1	0.38	30	-1.47712
GOTERM_BP_FAT	lymphocyte mediated immunity	6	0.2	0.022	3.7	1	0.39	31	-1.49136
GOTERM_BP_FAT	cellular aldehyde metabolic process	4	0.1	0.025	6.2	1	0.44	35	-1.54407
GOTERM_BP_FAT	chromatin assembly or disassembly	8	0.2	0.027	2.7	1	0.45	37	-1.5682
GOTERM_BP_FAT	complement activation, classical pathway	4	0.1	0.028	6	1	0.45	38	-1.57978
GOTERM_BP_FAT	sterol metabolic process	7	0.2	0.028	3	1	0.45	38	-1.57978
GOTERM_BP_FAT	regulation of organelle organization	11	0.3	0.028	2.2	1	0.46	38	-1.57978
GOTERM_BP_FAT	regulation of response to external stimulus	9	0.2	0.03	2.5	1	0.46	40	-1.60206
GOTERM_BP_FAT	spindle checkpoint	3	0.1	0.03	10.9	1	0.47	40	-1.60206
GOTERM_BP_FAT	DNA integrity checkpoint	5	0.1	0.031	4.2	1	0.47	41	-1.61278
GOTERM_BP_FAT	positive regulation of inflammatory response	4	0.1	0.03	5.8	1	0.47	41	-1.61278
GOTERM_BP_FAT	macromolecular complex assembly	24	0.6	0.031	1.6	1	0.47	42	-1.62325
GOTERM_BP_FAT	DNA recombination	7	0.2	0.033	2.9	1	0.48	44	-1.64345
GOTERM_BP_FAT	hexose biosynthetic process	4	0.1	0.033	5.6	1	0.48	44	-1.64345
GOTERM_BP_FAT	immunoglobulin mediated immune response	5	0.1	0.035	4	1	0.48	45	-1.65321
GOTERM_BP_FAT	amine catabolic process	6	0.2	0.033	3.4	1	0.48	43	-1.63347
GOTERM_BP_FAT	oocyte maturation	3	0.1	0.034	10.1	1	0.49	45	-1.65321
GOTERM_BP_FAT	immune effector process	8	0.2	0.034	2.6	1	0.49	45	-1.65321
GOTERM_BP_FAT	carbohydrate biosynthetic process	7	0.2	0.036	2.9	1	0.49	46	-1.66276
GOTERM_BP_FAT	B cell mediated immunity	5	0.1	0.039	3.9	1	0.52	49	-1.6902
GOTERM_BP_FAT	catechol metabolic process	4	0.1	0.042	5.1	1	0.54	52	-1.716
GOTERM_BP_FAT	diol metabolic process	4	0.1	0.042	5.1	1	0.54	52	-1.716
GOTERM_BP_FAT	unsaturated fatty acid biosynthetic process	4	0.1	0.042	5.1	1	0.54	52	-1.716
GOTERM_BP_FAT	catecholamine metabolic process	4	0.1	0.042	5.1	1	0.54	52	-1.716
GOTERM_BP_FAT	DNA replication-dependent nucleosome organization	2	0.1	0.045	43.6	1	0.56	54	-1.73239
GOTERM_BP_FAT	polysaccharide transport	2	0.1	0.045	43.6	1	0.56	54	-1.73239
GOTERM_BP_FAT	pentose-phosphate shunt, oxidative branch	2	0.1	0.045	43.6	1	0.56	54	-1.73239
GOTERM_BP_FAT	lipopolysaccharide transport	2	0.1	0.045	43.6	1	0.56	54	-1.73239
GOTERM_BP_FAT	ganglioside biosynthetic process	2	0.1	0.045	43.6	1	0.56	54	-1.73239
GOTERM_BP_FAT	DNA replication-dependent nucleosome assembly	2	0.1	0.045	43.6	1	0.56	54	-1.73239
GOTERM_BP_FAT	phenol metabolic process	4	0.1	0.045	5	1	0.56	54	-1.73239
GOTERM_BP_FAT	regulation of fatty acid biosynthetic process	3	0.1	0.045	8.7	1	0.56	54	-1.73239
GOTERM_BP_FAT	protein maturation by peptide bond cleavage	6	0.2	0.047	3	1	0.57	56	-1.74819
GOTERM_BP_FAT	reverse cholesterol transport	3	0.1	0.051	8.2	1	0.59	59	-1.77085
GOTERM_BP_FAT	response to toxin	5	0.1	0.05	3.6	1	0.59	59	-1.77085
GOTERM_BP_FAT	double-strand break repair	5	0.1	0.053	3.5	1	0.61	60	-1.77815
GOTERM_BP_FAT	cholesterol homeostasis	4	0.1	0.055	4.6	1	0.62	62	-1.79239
GOTERM_BP_FAT	sterol homeostasis	4	0.1	0.055	4.6	1	0.62	62	-1.79239
GOTERM_BP_FAT	positive regulation of response to external stimulus	5	0.1	0.058	3.4	1	0.63	64	-1.80618
GOTERM_BP_FAT	cholesterol metabolic process	6	0.2	0.059	2.8	1	0.64	65	-1.81291
GOTERM_BP_FAT	regulation of DNA binding	7	0.2	0.059	2.5	1	0.64	64	-1.80618
GOTERM_BP_FAT	glucose metabolic process	8	0.2	0.062	2.3	1	0.65	66	-1.81954
GOTERM_BP_FAT	G1 phase of mitotic cell cycle	3	0.1	0.063	7.3	1	0.65	67	-1.82607
GOTERM_BP_FAT	carboxylic acid biosynthetic process	8	0.2	0.065	2.3	1	0.66	68	-1.83251
GOTERM_BP_FAT	organic acid biosynthetic process	8	0.2	0.065	2.3	1	0.66	68	-1.83251
GOTERM_BP_FAT	positive regulation of mitotic metaphase/anaphase transition	2	0.1	0.067	29.1	1	0.67	69	-1.83885
GOTERM_BP_FAT	glucose-6-phosphate transport	2	0.1	0.067	29.1	1	0.67	69	-1.83885
GOTERM_BP_FAT	hexose phosphate transport	2	0.1	0.067	29.1	1	0.67	69	-1.83885
GOTERM_BP_FAT	polysaccharide localization	2	0.1	0.067	29.1	1	0.67	69	-1.83885
GOTERM_BP_FAT	pentose biosynthetic process	2	0.1	0.067	29.1	1	0.67	69	-1.83885
GOTERM_BP_FAT	double-strand break repair via homologous recombination	3	0.1	0.069	6.9	1	0.67	70	-1.8451
GOTERM_BP_FAT	recombinational repair	3	0.1	0.069	6.9	1	0.67	70	-1.8451
GOTERM_BP_FAT	cholesterol efflux	3	0.1	0.069	6.9	1	0.67	70	-1.8451
GOTERM_BP_FAT	cellular amino acid catabolic process	5	0.1	0.07	3.2	1	0.67	71	-1.85126
GOTERM_BP_FAT	regulation of vesicle-mediated transport	6	0.2	0.069	2.7	1	0.67	70	-1.8451
GOTERM_BP_FAT	complement activation	4	0.1	0.071	4.2	1	0.67	71	-1.85126
GOTERM_BP_FAT	pyruvate metabolic process	4	0.1	0.071	4.2	1	0.67	71	-1.85126
GOTERM_BP_FAT	meiosis I	4	0.1	0.071	4.2	1	0.67	71	-1.85126
GOTERM_BP_FAT	lipid localization	8	0.2	0.069	2.2	1	0.67	70	-1.8451
GOTERM_BP_FAT	acute inflammatory response	6	0.2	0.074	2.7	1	0.68	73	-1.86332
GOTERM_BP_FAT	regeneration	5	0.1	0.073	3.2	1	0.68	72	-1.85733
GOTERM_BP_FAT	activation of plasma proteins involved in acute inflammatory response	4	0.1	0.075	4.1	1	0.68	73	-1.86332
GOTERM_BP_FAT	hexose metabolic process	9	0.2	0.074	2	1	0.68	73	-1.86332
GOTERM_BP_FAT	aromatic compound catabolic process	3	0.1	0.075	6.5	1	0.68	74	-1.86923
GOTERM_BP_FAT	regulation of ubiquitin-protein ligase activity during mitotic cell cycle	5	0.1	0.079	3.1	1	0.69	75	-1.87506
GOTERM_BP_FAT	regulation of protein ubiquitination	6	0.2	0.079	2.6	1	0.7	75	-1.87506
GOTERM_BP_FAT	steroid catabolic process	3	0.1	0.082	6.2	1	0.7	77	-1.88649
GOTERM_BP_FAT	regulation of lipid storage	3	0.1	0.082	6.2	1	0.7	77	-1.88649
GOTERM_BP_FAT	G1 phase	3	0.1	0.082	6.2	1	0.7	77	-1.88649
GOTERM_BP_FAT	oocyte development	3	0.1	0.082	6.2	1	0.7	77	-1.88649
GOTERM_BP_FAT	negative regulation of molecular function	13	0.3	0.082	1.7	1	0.71	77	-1.88649
GOTERM_BP_FAT	female meiosis I	2	0.1	0.088	21.8	1	0.73	79	-1.89763
GOTERM_BP_FAT	negative regulation of fatty acid biosynthetic process	2	0.1	0.088	21.8	1	0.73	79	-1.89763
GOTERM_BP_FAT	microtubule depolymerization	2	0.1	0.088	21.8	1	0.73	79	-1.89763
GOTERM_BP_FAT	protein depolymerization	2	0.1	0.088	21.8	1	0.73	79	-1.89763
GOTERM_BP_FAT	positive regulation of exit from mitosis	2	0.1	0.088	21.8	1	0.73	79	-1.89763
GOTERM_BP_FAT	response to lipoteichoic acid	2	0.1	0.088	21.8	1	0.73	79	-1.89763
GOTERM_BP_FAT	oocyte differentiation	3	0.1	0.089	6	1	0.73	80	-1.90309
GOTERM_BP_FAT	extracellular matrix organization	6	0.2	0.09	2.5	1	0.73	80	-1.90309
GOTERM_BP_FAT	cell maturation	5	0.1	0.092	2.9	1	0.73	81	-1.90849
GOTERM_BP_FAT	regulation of cell proliferation	25	0.6	0.092	1.4	1	0.74	81	-1.90849
GOTERM_BP_FAT	innate immune response	7	0.2	0.097	2.2	1	0.75	82	-1.91381
GOTERM_BP_FAT	response to wounding	18	0.5	0.098	1.5	1	0.75	83	-1.91908
GOTERM_BP_FAT	adaptive immune response based on somatic recombination of immune receptors built from immunoglobulin superfamily domains	5	0.1	0.099	2.8	1	0.75	83	-1.91908
GOTERM_BP_FAT	adaptive immune response	5	0.1	0.099	2.8	1	0.75	83	-1.91908

## Sheet: GOTERM_CC_FAT
Table S5 GO analysis (GOTERM_CC_FAT) of down-regulated genes by PGL in A549
Category	Term	Count	%	P-Value	Fold Enrichment	Benjamini	Fisher Exact	FDR	#NAME?
GOTERM_CC_FAT	spindle	29	0.8	1.4e-18	8.8	4.4e-16	1.4e-19	1.9e-15	14.7212
GOTERM_CC_FAT	microtubule cytoskeleton	46	1.2	2.6e-14	3.7	4e-12	6.7e-15	3.5e-11	10.4559
GOTERM_CC_FAT	condensed chromosome	23	0.6	9.3e-14	7.9	9.5e-12	9.9e-15	1.2e-10	9.92082
GOTERM_CC_FAT	chromosome, centromeric region	20	0.5	3.4e-11	7.2	2.6e-09	4e-12	4.5e-08	7.34679
GOTERM_CC_FAT	chromosome	37	1	5e-11	3.6	3e-09	1.3e-11	6.7e-08	7.17393
GOTERM_CC_FAT	condensed chromosome, centromeric region	14	0.4	1.9e-09	9.4	9.6e-08	1.6e-10	2.5e-06	5.60206
GOTERM_CC_FAT	chromosomal part	30	0.8	1.1e-08	3.5	4.7e-07	3e-09	1.5e-05	4.82391
GOTERM_CC_FAT	cytoskeletal part	50	1.3	2.9e-08	2.3	1.1e-06	1.2e-08	3.8e-05	4.42022
GOTERM_CC_FAT	condensed chromosome kinetochore	12	0.3	5.2e-08	9.2	1.8e-06	4.6e-09	7e-05	4.1549
GOTERM_CC_FAT	kinetochore	13	0.3	1.3e-07	7.5	3.8e-06	1.4e-08	0.00017	3.76955
GOTERM_CC_FAT	microtubule organizing center	22	0.6	2.4e-07	3.9	6.8e-06	5.9e-08	0.00033	3.48149
GOTERM_CC_FAT	cytoskeleton	60	1.6	6.5e-07	1.9	1.7e-05	3.3e-07	0.00088	3.05552
GOTERM_CC_FAT	centrosome	19	0.5	2.9e-06	3.8	6.7e-05	7.1e-07	0.0038	2.42022
GOTERM_CC_FAT	non-membrane-bounded organelle	91	2.4	4.5e-06	1.6	9.9e-05	2.8e-06	0.0061	2.21467
GOTERM_CC_FAT	intracellular non-membrane-bounded organelle	91	2.4	4.5e-06	1.6	9.9e-05	2.8e-06	0.0061	2.21467
GOTERM_CC_FAT	midbody	6	0.2	3.7e-05	14.8	0.00074	1.8e-06	0.049	1.3098
GOTERM_CC_FAT	spindle pole	7	0.2	9.4e-05	9.2	0.0018	8.6e-06	0.13	0.886057
GOTERM_CC_FAT	microtubule	18	0.5	0.00015	2.9	0.0026	4.7e-05	0.2	0.69897
GOTERM_CC_FAT	nuclear chromosome	13	0.3	0.00028	3.6	0.0048	7.4e-05	0.38	0.420216
GOTERM_CC_FAT	spindle microtubule	6	0.2	0.00041	9.2	0.0066	3.7e-05	0.55	0.259637
GOTERM_CC_FAT	chromosome passenger complex	3	0.1	0.0015	44.5	0.022	1.1e-05	2	-0.30103
GOTERM_CC_FAT	nucleoplasm	34	0.9	0.0025	1.7	0.036	0.0014	3.3	-0.518514
GOTERM_CC_FAT	integral to Golgi membrane	6	0.2	0.0026	6.2	0.035	0.00037	3.4	-0.531479
GOTERM_CC_FAT	nuclear lumen	49	1.3	0.0034	1.5	0.044	0.0022	4.5	-0.653213
GOTERM_CC_FAT	intrinsic to Golgi membrane	6	0.2	0.0035	5.8	0.044	0.00054	4.6	-0.662758
GOTERM_CC_FAT	membrane-enclosed lumen	57	1.5	0.011	1.4	0.12	0.0076	14	-1.14613
GOTERM_CC_FAT	outer kinetochore of condensed chromosome	3	0.1	0.016	14.8	0.17	0.00085	20	-1.30103
GOTERM_CC_FAT	organelle lumen	55	1.4	0.017	1.3	0.17	0.012	20	-1.30103
GOTERM_CC_FAT	condensed nuclear chromosome	5	0.1	0.024	4.5	0.23	0.0047	27	-1.43136
GOTERM_CC_FAT	intracellular organelle lumen	53	1.4	0.025	1.3	0.23	0.018	28	-1.44716
GOTERM_CC_FAT	microtubule associated complex	7	0.2	0.027	3.1	0.24	0.008	31	-1.49136
GOTERM_CC_FAT	endomembrane system	26	0.7	0.045	1.5	0.37	0.029	46	-1.66276
GOTERM_CC_FAT	nuclear chromosome part	7	0.2	0.056	2.6	0.42	0.02	54	-1.73239
GOTERM_CC_FAT	Golgi membrane	9	0.2	0.058	2.2	0.42	0.025	55	-1.74036
GOTERM_CC_FAT	integral to organelle membrane	7	0.2	0.058	2.5	0.41	0.021	55	-1.74036
GOTERM_CC_FAT	cytoplasmic microtubule	3	0.1	0.06	7.4	0.42	0.0071	57	-1.75587
GOTERM_CC_FAT	chromatin	9	0.2	0.081	2	0.51	0.037	68	-1.83251
GOTERM_CC_FAT	cell soma	8	0.2	0.083	2.1	0.51	0.036	69	-1.83885
GOTERM_CC_FAT	microsome	10	0.3	0.085	1.9	0.51	0.042	69	-1.83885
GOTERM_CC_FAT	vesicular fraction	10	0.3	0.098	1.8	0.55	0.05	75	-1.87506

## Sheet: GOTERM_MF_FAT
Table S5 GO analysis (GOTERM_MF_FAT) of down-regulated genes by PGL in A549
Category	Term	Count	%	P-Value	Fold Enrichment	Bonferroni	Benjamini	Fisher Exact	FDR	#NAME?
GOTERM_MF_FAT	tetrapyrrole binding	9	0.2	0.0071	3.2	0.98	0.4	0.0021	10	-1
GOTERM_MF_FAT	microtubule motor activity	7	0.2	0.0065	4.2	0.98	0.42	0.0014	9.1	-0.959041
GOTERM_MF_FAT	intramolecular oxidoreductase activity	5	0.1	0.009	6	0.99	0.44	0.0013	12	-1.07918
GOTERM_MF_FAT	tubulin binding	8	0.2	0.0061	3.7	0.97	0.45	0.0015	8.6	-0.934498
GOTERM_MF_FAT	adenyl ribonucleotide binding	48	1.2	0.0058	1.5	0.97	0.49	0.0038	8.3	-0.919078
GOTERM_MF_FAT	nucleoside binding	51	1.3	0.0056	1.5	0.96	0.56	0.0037	8	-0.90309
GOTERM_MF_FAT	chromatin binding	9	0.2	0.017	2.8	1	0.59	0.0056	22	-1.34242
GOTERM_MF_FAT	cofactor binding	12	0.3	0.02	2.2	1	0.6	0.0085	26	-1.41497
GOTERM_MF_FAT	apolipoprotein binding	3	0.1	0.019	13.8	1	0.6	0.0011	24	-1.38021
GOTERM_MF_FAT	lipopolysaccharide binding	3	0.1	0.027	11.5	1	0.61	0.0019	33	-1.51851
GOTERM_MF_FAT	ribonucleotide binding	52	1.3	0.036	1.3	1	0.61	0.027	42	-1.62325
GOTERM_MF_FAT	purine ribonucleotide binding	52	1.3	0.036	1.3	1	0.61	0.027	42	-1.62325
GOTERM_MF_FAT	motor activity	8	0.2	0.035	2.6	1	0.61	0.013	41	-1.61278
GOTERM_MF_FAT	electron carrier activity	11	0.3	0.023	2.3	1	0.61	0.0092	29	-1.4624
GOTERM_MF_FAT	purine nucleoside binding	51	1.3	0.0049	1.5	0.94	0.62	0.0032	7	-0.845098
GOTERM_MF_FAT	heme binding	8	0.2	0.016	3	1	0.62	0.005	22	-1.34242
GOTERM_MF_FAT	protein C-terminus binding	8	0.2	0.034	2.6	1	0.62	0.012	40	-1.60206
GOTERM_MF_FAT	DNA-directed DNA polymerase activity	4	0.1	0.032	5.7	1	0.63	0.0049	38	-1.57978
GOTERM_MF_FAT	oxidoreductase activity, acting on paired donors, with incorporation or reduction of molecular oxygen, reduced flavin or flavoprotein as one donor, and incorporation of one atom of oxygen	4	0.1	0.027	6.1	1	0.63	0.0039	33	-1.51851
GOTERM_MF_FAT	purine nucleotide binding	55	1.4	0.025	1.3	1	0.63	0.018	31	-1.49136
GOTERM_MF_FAT	calcium ion binding	29	0.8	0.043	1.4	1	0.63	0.028	48	-1.68124
GOTERM_MF_FAT	nucleotide binding	62	1.6	0.033	1.3	1	0.63	0.025	39	-1.59106
GOTERM_MF_FAT	aldo-keto reductase activity	3	0.1	0.041	9.2	1	0.64	0.0038	46	-1.66276
GOTERM_MF_FAT	NADP or NADPH binding	4	0.1	0.043	5.1	1	0.64	0.0075	47	-1.6721
GOTERM_MF_FAT	single-stranded DNA binding	5	0.1	0.031	4.2	1	0.64	0.0068	37	-1.5682
GOTERM_MF_FAT	protein dimerization activity	19	0.5	0.049	1.6	1	0.66	0.028	52	-1.716
GOTERM_MF_FAT	identical protein binding	21	0.5	0.065	1.5	1	0.71	0.04	63	-1.79934
GOTERM_MF_FAT	histone binding	4	0.1	0.07	4.2	1	0.71	0.015	66	-1.81954
GOTERM_MF_FAT	vitamin binding	7	0.2	0.064	2.5	1	0.71	0.024	62	-1.79239
GOTERM_MF_FAT	sialyltransferase activity	3	0.1	0.069	6.9	1	0.72	0.0089	65	-1.81291
GOTERM_MF_FAT	iron ion binding	12	0.3	0.073	1.8	1	0.72	0.038	67	-1.82607
GOTERM_MF_FAT	apolipoprotein A-I binding	2	0.1	0.064	30.6	1	0.72	0.0014	62	-1.79239
GOTERM_MF_FAT	DNA polymerase activity	4	0.1	0.063	4.4	1	0.73	0.013	61	-1.78533
GOTERM_MF_FAT	scavenger receptor activity	4	0.1	0.078	4	1	0.73	0.018	70	-1.8451
GOTERM_MF_FAT	protein homodimerization activity	13	0.3	0.061	1.8	1	0.73	0.031	61	-1.78533
GOTERM_MF_FAT	ATP binding	48	1.2	0.0045	1.5	0.93	0.73	0.0029	6.5	-0.812913
GOTERM_MF_FAT	protein heterodimerization activity	9	0.2	0.084	2	1	0.75	0.039	73	-1.86332
GOTERM_MF_FAT	structure-specific DNA binding	7	0.2	0.096	2.2	1	0.78	0.04	77	-1.88649
GOTERM_MF_FAT	damaged DNA binding	4	0.1	0.094	3.7	1	0.78	0.023	77	-1.88649
GOTERM_MF_FAT	adenyl nucleotide binding	51	1.3	0.0037	1.5	0.88	0.88	0.0024	5.2	-0.716003

## Sheet: Fig
Category	Term	Count	%	P-Value	Fold Enrichment	Bonferroni	Benjamini	FDR	#NAME?
GOTERM_BP_FAT	chromosome segregation	18	0.5	2.8e-12	9.7	5.1e-09	4.6e-10	4.7e-09	8.3279
GOTERM_BP_FAT	DNA replication	26	0.7	1.4e-12	6	2.5e-09	2.5e-10	2.3e-09	8.63827
GOTERM_CC_FAT	condensed chromosome	23	0.6	9.3e-14	7.9	9.5e-12	9.9e-15	1.2e-10	9.92082
GOTERM_CC_FAT	microtubule cytoskeleton	46	1.2	2.6e-14	3.7	4e-12	6.7e-15	3.5e-11	10.4559
GOTERM_CC_FAT	spindle	29	0.8	1.4e-18	8.8	4.4e-16	1.4e-19	1.9e-15	14.7212
GOTERM_BP_FAT	cell division	41	1.1	4.5e-20	6.1	8.2e-17	9.1e-18	7.7e-17	16.1135
GOTERM_BP_FAT	mitotic cell cycle	52	1.3	8.8e-26	6.1	1.6e-22	2e-23	1.5e-22	21.8239
GOTERM_BP_FAT	organelle fission	44	1.1	2.3e-27	8.4	4.2e-24	6e-25	3.9e-24	23.4089
GOTERM_BP_FAT	cell cycle process	65	1.7	2.1e-27	5	3.8e-24	6.3e-25	3.5e-24	23.4559
GOTERM_BP_FAT	M phase of mitotic cell cycle	44	1.1	9e-28	8.6	1.6e-24	3.3e-25	1.5e-24	23.8239
GOTERM_BP_FAT	nuclear division	44	1.1	4.1e-28	8.7	7.5e-25	1.9e-25	7e-25	24.1549
GOTERM_BP_FAT	mitosis	44	1.1	4.1e-28	8.7	7.5e-25	1.9e-25	7e-25	24.1549
GOTERM_BP_FAT	cell cycle phase	59	1.5	1.1e-29	6.2	1.9e-26	6.4e-27	1.8e-26	25.7447
GOTERM_BP_FAT	cell cycle	79	2	4.7e-30	4.4	8.6e-27	4.3e-27	8e-27	26.0969
GOTERM_BP_FAT	M phase	54	1.4	3.4e-30	7.2	6.2e-27	6.2e-27	5.8e-27	26.2366
