# Supplementary material for: Transcriptome Profiling Reveals the Antitumor Mechanism of Polysaccharide from Marine Algae Gracilariopsis lemaneiformis
Source: PLoS One. 2016 Jun 29;11(6):e0158279. doi: 10.1371/journal.pone.0158279 (PMC4927116; doi:10.1371/journal.pone.0158279)
Supplement: S5 Table — (XLSX) [file pone.0158279.s009.xlsx]

## Sheet: qPCR primer
Table S5 Primer sequences for RT-qPCR.
Name	Forward sequence (5'-3')	Reverse sequence(5'-3')
TNFRSF1A	GTGCCTACCCCAGATTGAGA	TGTCGATTTCCCACAAACAA
BNIP3	CAACAACAACTGCGAGGAAA	TTGCTGCTGTTCATGGGTAG
DR4	TGCAGGTCGTACCTAGCTCA	GGACACAACTCTCCCAAAGG
Fas	ATTGCTCAACAACCATGCTG	CCAATCCCTTGGAGTTGATG
MCM5	GCCCTCCCAAATGTCTATGA	CTTCAGAAGCTGGGACTTGG
PRKACB	TGGAACAGGTTCATTTGGAAG	TCCAGTCGAACAAGGAAAGG
BIRC2	TGGGAATCTGGAGATGATCC	ATTGGTGGGTCAGCATTTTC
RB1	TGCATGGCTCTCAGATTCAC	AAGGCTGAGGTTGCTTGTGT
CCNH	GCATTGACGGATGCTTACCT	TGACATCGCTCCAACTTCTG
MDM2	GGTGGGAGTGATCAAAAGGA	ACACAGAGCCAGGCTTTCAT
ACCN4	AGTACAACCGCAACGAGACC	AATGAACAGGCCCATCTGTC
CCND2	ATTGAACCATTTGGGATGGA	ATGGTGGTGTCTGCAATGAA
GADD45A	GCCTGTGAGTGAGTGCAGAA	CCCCACCTTATCCATCCTTT
GADD45B	TCGGATTTTGCAATTTCTCC	GACTCGTACACCCCCACTGT
GAPDH	GCACCGTCAAGGCTGAGAAC	ATGGTGGTGAAGACGCCAGT
		,
